# Supplementary material for: When normalization induces correlation: shared and unstable references can create hidden dependencies
Source: NPJ Syst Biol Appl. 2026 Apr 21;12:90. doi: 10.1038/s41540-026-00722-2 (PMC13287743; doi:10.1038/s41540-026-00722-2)
Supplement: Supplementary file 1 — Supplementary Information [file 41540_2026_722_MOESM1_ESM.zip]

Archive with 1 entries (1 files):
- PRJEB9292_Raw.txt
