# Supplementary material for: When normalization induces correlation: shared and unstable references can create hidden dependencies
Source: NPJ Syst Biol Appl. 2026 Apr 21;12:90. doi: 10.1038/s41540-026-00722-2 (PMC13287743; doi:10.1038/s41540-026-00722-2)
Supplement: Supplementary file 1 — Supplementary Information [file 41540_2026_722_MOESM1_ESM.zip › PRJEB9292_Raw.txt]

"ERR894734.srt.bam" "ERR894735.srt.bam" "ERR894736.srt.bam" "ERR894737.srt.bam" "ERR894738.srt.bam" "ERR894739.srt.bam" "ERR894740.srt.bam" "ERR894741.srt.bam" "ERR894742.srt.bam" "ERR894743.srt.bam" "ERR894744.srt.bam" "ERR894745.srt.bam" "ERR894746.srt.bam" "ERR894747.srt.bam" "ERR894748.srt.bam" "ERR894749.srt.bam" "ERR894750.srt.bam" "ERR894751.srt.bam" "ERR894752.srt.bam" "ERR894753.srt.bam" "ERR894754.srt.bam" "ERR894755.srt.bam" "ERR894756.srt.bam" "ERR894757.srt.bam" "ERR894758.srt.bam" "ERR894759.srt.bam" "ERR894760.srt.bam" "ERR894761.srt.bam" "ERR894762.srt.bam" "ERR894763.srt.bam" "ERR894764.srt.bam" "ERR894765.srt.bam"
"ENSG00000223972" 0 0 0 0 0 0 0 0 0 0 0 0 0 0 1 0 0 0 1 0 0 0 0 0 0 0 0 0 0 0 0 0
"ENSG00000227232" 11 28 38 25 50 37 20 83 8 19 28 30 11 12 14 3 79 58 23 32 1 13 76 20 9 13 35 7 4 14 28 33
"ENSG00000278267" 0 0 0 0 0 0 0 0 0 0 0 0 0 0 0 0 0 0 0 0 0 0 0 0 0 0 0 0 0 0 0 0
"ENSG00000243485" 0 0 0 0 0 0 0 0 0 0 0 0 0 0 0 0 1 0 0 0 0 0 0 0 0 0 0 0 0 0 0 0
"ENSG00000284332" 0 0 0 0 0 0 0 0 0 0 0 0 0 0 0 0 0 0 0 0 0 0 0 0 0 0 0 0 0 0 0 0
"ENSG00000237613" 0 0 0 0 0 0 0 0 0 0 0 0 0 0 0 0 0 0 0 0 0 0 0 0 0 0 0 0 0 0 0 0
"ENSG00000268020" 0 0 0 0 0 0 0 0 0 0 0 0 0 0 0 0 0 0 0 0 0 0 0 0 0 0 0 0 0 0 0 0
"ENSG00000240361" 0 0 0 0 0 0 0 0 0 0 0 0 0 0 0 0 0 0 0 0 0 0 0 0 0 0 0 0 0 0 0 0
"ENSG00000186092" 0 0 0 0 0 0 0 0 0 0 0 0 0 0 0 0 0 0 0 0 0 0 0 0 0 0 0 0 0 0 0 0
"ENSG00000238009" 1 1 0 6 0 0 0 0 21 1 0 0 1 0 0 0 0 1 3 2 0 1 1 2 0 4 0 3 1 1 2 1
"ENSG00000239945" 0 0 0 0 0 0 0 0 0 0 0 0 0 0 0 0 0 0 0 0 0 0 0 0 0 0 0 0 0 0 0 0
"ENSG00000233750" 7 1 3 7 3 5 5 2 2 2 0 4 1 1 2 10 3 2 2 10 0 9 15 2 1 0 1 1 1 4 2 0
"ENSG00000268903" 45 49 19 61 38 68 44 173 55 43 6 87 19 37 8 101 32 83 23 294 0 30 99 30 67 15 51 21 19 15 44 43
"ENSG00000269981" 42 45 11 69 43 49 51 169 38 42 7 6 25 41 11 102 47 91 18 221 0 39 102 31 65 22 42 15 8 40 65 33
"ENSG00000239906" 0 0 0 0 0 0 0 0 0 0 0 0 0 0 0 0 0 0 0 0 0 0 0 0 1 0 0 0 0 0 0 0
"ENSG00000241860" 2 3 2 0 3 19 1 2 4 0 0 0 0 1 0 8 0 2 1 0 0 2 1 0 0 0 1 0 0 0 2 0
"ENSG00000222623" 0 0 0 0 0 0 0 0 0 0 0 0 0 0 0 0 0 0 0 0 0 0 0 0 0 0 0 0 0 0 0 0
"ENSG00000241599" 0 0 0 0 0 0 0 0 0 0 0 0 0 0 0 0 0 0 0 0 0 0 0 0 0 0 0 0 0 0 0 0
"ENSG00000279928" 8 0 28 8 20 1 0 0 4 0 5 0 9 1 0 0 11 0 24 10 0 0 0 0 3 0 31 2 3 2 0 0
"ENSG00000279457" 111 79 163 130 152 129 124 96 61 76 65 49 88 42 67 45 67 122 96 129 6 78 172 68 46 54 92 24 26 67 95 38
"ENSG00000273874" 0 0 0 0 1 0 0 0 0 0 0 0 0 0 0 0 0 0 0 0 0 0 0 0 0 0 0 0 0 0 0 0
"ENSG00000228463" 12 12 20 10 26 8 8 12 21 29 13 2 16 2 10 6 13 21 19 5 1 11 10 18 10 22 17 3 11 5 8 4
"ENSG00000286448" 0 0 0 0 0 0 0 0 0 0 0 0 0 0 0 0 0 0 0 0 0 0 0 0 1 1 0 0 1 0 0 0
"ENSG00000236679" 4 5 5 6 4 2 2 3 3 6 0 2 3 1 3 4 5 9 5 0 0 3 3 3 0 3 5 1 4 0 1 2
"ENSG00000236601" 0 0 0 0 0 0 0 0 0 0 0 0 0 0 0 0 0 0 1 0 0 0 0 0 0 0 0 0 0 0 0 0
"ENSG00000237094" 45 41 8 92 47 40 40 222 56 36 9 5 24 56 9 134 43 87 17 350 1 57 137 42 62 30 38 30 19 48 70 8
"ENSG00000269732" 0 0 0 0 0 0 0 0 0 0 0 0 0 0 0 0 0 0 0 0 0 0 0 0 0 0 0 0 0 0 0 0
"ENSG00000284733" 0 0 0 0 0 0 0 0 0 0 0 0 0 0 0 0 0 0 0 0 0 0 0 0 0 0 0 0 0 0 0 0
"ENSG00000233653" 0 0 0 0 0 0 0 0 0 0 0 0 0 0 0 0 0 0 0 0 0 0 0 0 0 0 0 0 0 0 0 0
"ENSG00000250575" 0 0 0 1 1 0 1 2 0 0 0 0 0 0 0 0 0 1 1 0 0 0 0 2 0 1 0 1 0 1 0 1
"ENSG00000278757" 0 0 0 1 0 0 0 0 0 0 0 0 0 0 0 0 0 2 0 0 0 2 0 0 0 1 0 0 0 1 0 0
"ENSG00000230021" 12 20 9 12 33 9 6 45 19 16 5 1 13 18 6 15 17 9 12 28 0 14 27 3 16 14 22 2 3 9 22 2
"ENSG00000235146" 0 0 0 0 0 0 0 0 0 0 0 0 0 0 0 0 0 0 0 0 0 0 0 0 0 0 0 0 0 0 0 0
"ENSG00000225972" 113 52 36 150 61 38 24 45 62 43 60 4 64 15 59 31 151 54 91 21 5 102 24 93 39 132 33 57 12 93 17 86
"ENSG00000225630" 11499 20641 19312 14431 26607 17202 15884 17934 19268 19763 25943 598 40938 9832 4609 18607 12146 16593 39889 14865 924 11220 12565 9180 15325 11382 44986 3498 16872 10026 14361 4744
"ENSG00000237973" 5938 7604 3769 6261 4355 4216 6609 5929 11179 7675 2073 480 8461 3570 2950 7239 6387 6517 9258 4687 161 4321 4647 4597 7382 4255 7268 1527 3218 3765 6294 3290
"ENSG00000278791" 0 0 0 0 0 0 0 0 0 0 0 0 0 0 0 0 0 0 0 0 0 0 0 0 0 0 0 0 0 0 0 0
"ENSG00000229344" 383 210 175 361 252 238 161 226 200 203 131 46 307 106 220 183 341 167 377 131 11 275 137 339 94 388 125 133 70 287 123 434
"ENSG00000240409" 36 36 10 33 17 27 25 25 42 17 15 2 44 8 26 16 31 14 351 36 1 29 15 359 23 41 40 15 17 26 20 30
"ENSG00000248527" 21694 38398 18036 33313 39392 33964 36896 37600 39998 38798 19841 3645 56603 21343 12195 38974 26307 37658 32895 35438 1317 24351 28905 20178 30297 22192 43857 8317 21639 22347 33558 19124
"ENSG00000198744" 290 174 121 225 79 170 97 125 166 182 239 22 136 88 352 112 199 134 358 115 2 298 136 499 119 334 134 301 53 351 98 528
"ENSG00000268663" 0 0 0 0 0 0 0 0 0 0 0 0 0 0 0 0 0 0 0 0 0 0 0 0 1 0 0 0 0 0 0 0
"ENSG00000284662" 0 0 0 0 0 0 0 0 0 0 0 0 0 0 0 0 0 0 0 0 0 0 0 0 0 0 0 0 0 0 0 0
"ENSG00000229376" 3 1 0 2 3 2 0 3 5 6 1 0 0 0 0 4 1 2 1 3 0 0 0 4 1 4 3 0 0 2 0 0
"ENSG00000228327" 141 115 42 71 195 171 76 197 85 113 50 4 116 66 22 118 103 152 136 196 3 142 213 86 95 61 134 18 24 103 167 31
"ENSG00000223181" 0 0 0 0 0 0 1 0 0 0 0 0 0 0 0 0 0 0 0 0 0 0 0 0 2 0 0 0 0 0 0 0
"ENSG00000229905" 0 0 0 0 0 0 0 0 0 0 0 0 0 0 0 0 0 0 0 0 0 0 0 0 0 0 0 0 0 1 0 0
"ENSG00000237491" 39 70 35 31 69 24 20 101 64 41 15 11 33 21 9 61 32 125 34 69 3 15 75 14 42 32 61 17 34 14 36 6
"ENSG00000285268" 0 0 0 0 0 0 0 0 0 0 0 0 0 0 0 0 0 0 0 0 0 0 0 0 0 0 0 0 0 0 0 0
"ENSG00000230092" 14 14 26 10 23 19 9 27 16 17 10 0 22 5 8 32 11 32 7 12 2 15 25 17 12 9 17 4 12 11 21 5
"ENSG00000177757" 9 11 5 5 22 17 12 19 8 14 4 2 11 14 5 6 3 34 11 6 0 8 18 5 13 7 6 0 5 10 10 3
"ENSG00000228794" 2124 1971 1773 2040 2455 1683 1199 1878 2180 2039 900 490 1783 995 606 1639 2417 2779 2162 1988 68 1558 1763 1216 1732 1704 1850 521 879 1160 1584 772
"ENSG00000225880" 22 43 27 30 83 24 26 93 40 34 12 7 42 21 12 58 27 79 30 53 1 20 58 19 20 24 44 5 35 21 27 18
"ENSG00000230368" 0 0 0 0 0 0 0 0 0 0 0 0 0 0 1 0 0 0 0 0 0 0 0 0 0 0 0 0 0 0 0 0
"ENSG00000234711" 1 1 5 1 1 1 1 2 3 1 0 0 2 0 6 1 2 0 2 0 1 3 2 1 0 1 1 5 0 4 1 2
"ENSG00000283040" 0 0 0 0 0 0 0 0 0 0 0 0 0 0 0 0 0 0 0 0 0 0 0 0 0 0 0 1 0 0 0 0
"ENSG00000272438" 4 8 13 9 0 1 2 3 4 10 2 6 0 0 1 2 1 8 3 7 0 1 10 0 1 5 13 1 0 2 3 0
"ENSG00000230699" 10 43 44 40 17 22 36 34 22 58 27 5 7 9 14 20 14 98 29 99 0 10 90 4 9 10 45 8 4 9 50 2
"ENSG00000241180" 0 0 0 0 0 0 0 0 0 0 0 0 0 0 0 0 0 0 0 0 0 0 1 0 0 0 0 0 0 0 0 0
"ENSG00000223764" 12 63 68 19 27 8 20 37 14 43 24 52 7 5 8 11 8 58 25 44 1 5 39 8 4 31 45 1 7 6 10 4
"ENSG00000187634" 9 10 18 9 4 5 5 21 4 19 14 7 12 5 6 5 7 12 16 14 0 3 6 6 4 11 9 2 8 0 4 3
"ENSG00000188976" 22282 15033 30744 27477 17980 24526 15390 15984 20138 17239 13759 9267 17682 12233 8325 16356 23699 17469 25218 20727 586 20806 15128 15400 14828 12007 15870 6070 7652 15282 16372 15679
"ENSG00000187961" 2697 1664 2843 2416 5032 3036 1756 4245 2349 1769 1128 1303 2659 1474 844 2652 3075 3316 2732 4886 108 2475 3538 1953 1981 902 2336 668 1147 1788 2045 2183
"ENSG00000187583" 2220 4040 3019 2118 4561 2527 1865 4555 2439 4312 1499 1068 3109 1501 802 3192 2354 6780 3027 4828 97 2057 3417 1841 2142 2432 3344 611 1115 1653 2190 2387
"ENSG00000187642" 874 3138 1681 887 2494 1131 954 1675 939 3043 768 1208 1413 633 398 988 930 5794 1432 1968 44 847 1811 511 899 1934 1821 245 622 681 1078 946
"ENSG00000272512" 453 198 525 239 456 293 449 1138 430 223 189 208 182 208 258 596 456 419 563 298 6 231 847 327 264 165 534 28 94 108 368 494
"ENSG00000188290" 2134 917 2859 1496 1961 1658 1523 2867 1516 949 738 6062 1666 1393 648 1709 1670 1887 1949 3545 46 1699 2367 1188 1251 472 2041 361 720 1201 1767 2242
"ENSG00000187608" 389 291 951 547 740 2524 910 808 628 376 328 2472 842 917 714 892 551 373 598 480 31 1535 705 738 333 264 505 128 412 1328 1169 1558
"ENSG00000231702" 1 2 0 0 3 1 2 4 0 2 0 0 3 0 2 1 1 2 2 1 1 1 4 1 0 0 1 0 1 1 0 0
"ENSG00000224969" 3 4 6 7 33 5 6 12 5 5 2 0 11 5 1 4 5 17 10 8 0 1 18 5 7 2 15 0 4 3 5 5
"ENSG00000188157" 56722 44660 41577 61579 90238 90663 75189 83951 69997 49254 25235 19768 64611 53376 26101 70185 69884 73817 58425 110368 2090 75848 101740 44830 58822 24906 50015 17086 27783 56407 89860 33425
"ENSG00000242590" 0 0 0 0 0 0 0 0 0 0 0 0 0 0 0 0 0 0 0 0 0 0 0 0 0 0 0 0 0 0 0 0
"ENSG00000217801" 193 148 186 105 379 121 177 278 148 167 60 33 214 83 56 159 262 334 216 270 7 165 458 135 260 166 376 44 188 184 370 250
"ENSG00000273443" 40 17 24 14 57 28 33 49 28 16 12 0 34 13 14 34 38 27 33 50 1 37 131 21 51 9 41 8 24 43 101 36
"ENSG00000237330" 1070 1147 1218 766 1156 837 926 920 1044 1579 627 1090 1011 567 491 941 1153 1732 1399 1105 51 1130 1846 1304 1267 1445 1530 315 720 1107 1947 2540
"ENSG00000131591" 2315 2104 2485 2147 3398 2616 1794 3062 2027 2205 1065 3038 2246 1344 754 2180 2183 3717 2238 2891 79 1870 2473 1500 1817 1405 2073 456 964 1397 1890 2331
"ENSG00000285812" 32 20 20 17 42 21 19 35 29 28 12 5 18 14 8 30 28 64 15 37 0 19 61 22 41 29 35 5 20 19 31 11
"ENSG00000223823" 1 0 0 0 0 0 0 0 0 1 0 0 0 0 0 0 0 1 0 0 0 0 0 0 1 0 0 0 1 1 0 0
"ENSG00000207730" 19 24 23 17 62 33 27 63 18 21 9 4 28 22 12 35 18 28 37 44 2 20 52 21 19 13 29 3 10 12 28 22
"ENSG00000207607" 20 17 44 16 83 19 23 53 16 23 15 3 28 18 12 29 33 33 43 45 0 28 68 35 14 11 49 6 8 21 34 17
"ENSG00000198976" 56 65 89 30 152 86 62 120 27 75 31 7 74 26 16 87 55 111 67 121 2 43 155 38 47 28 91 8 26 42 71 55
"ENSG00000272141" 669 527 1215 447 1629 717 631 1485 531 687 378 860 669 360 238 832 665 1122 729 1428 19 561 1335 413 605 327 1075 171 319 540 729 1092
"ENSG00000205231" 1 1 4 1 5 0 3 2 0 2 3 0 1 1 1 0 3 7 2 3 0 0 4 1 2 4 4 1 0 1 3 0
"ENSG00000162571" 5 10 2 4 5 1 2 1 6 5 0 8 2 2 2 4 5 13 6 2 0 1 12 2 4 4 3 0 1 0 5 1
"ENSG00000186891" 79 42 47 91 31 31 48 24 66 52 20 514 85 16 23 25 71 39 46 59 1 27 34 15 42 23 35 16 23 14 35 30
"ENSG00000186827" 0 2 2 0 4 2 1 3 1 4 0 5 3 0 0 3 2 4 3 5 0 1 6 1 2 3 0 0 0 0 1 2
"ENSG00000078808" 17107 11956 19494 16985 16321 18079 13321 13927 14074 13164 9802 7583 14384 9193 6786 13454 17233 15339 18207 15229 490 15514 13642 12495 10709 9591 11703 3876 5970 10417 13187 14770
"ENSG00000176022" 3321 1845 3976 2481 2648 2474 2260 2132 2989 2286 1868 3788 2985 1576 1080 2288 3033 2202 3010 1970 96 2008 2174 1860 2186 1262 2010 530 1202 1433 2343 2707
"ENSG00000184163" 121 137 171 79 149 77 68 133 130 164 54 258 138 41 35 95 114 250 95 109 2 61 115 56 112 63 100 12 43 27 48 85
"ENSG00000260179" 26 42 45 27 56 28 32 40 39 37 13 119 33 12 15 36 29 50 38 44 0 27 52 17 34 24 23 5 17 13 26 25
"ENSG00000160087" 9398 6449 11844 8428 9552 8288 6153 7780 8191 7620 4937 9796 7945 4611 3002 7021 8082 8344 8608 8069 240 7139 7168 6277 6355 5019 6735 2046 3601 5507 7272 8240
"ENSG00000230415" 11 14 12 7 35 11 6 23 12 17 6 20 22 3 1 15 6 24 12 23 1 2 25 9 11 10 10 0 8 3 16 3
"ENSG00000162572" 416 730 268 240 1007 378 510 630 363 780 83 433 653 239 211 542 390 1018 204 361 21 444 634 483 515 589 235 90 384 628 1160 1624
"ENSG00000131584" 8863 9130 12650 7960 16076 9393 7465 16803 8355 9497 4692 6959 8539 5079 3292 10011 8854 16904 10394 14794 285 7055 14528 5527 6662 5450 10795 1657 3599 5137 8274 6878
"ENSG00000278073" 2 0 2 1 3 3 0 4 0 0 0 0 2 0 1 0 0 1 2 0 0 0 0 1 2 0 2 2 1 0 1 0
"ENSG00000169972" 1498 1202 1829 1575 1331 1769 1258 1343 1487 1345 833 2758 1328 1075 548 1425 1651 1712 1700 1673 40 1508 1461 999 1235 917 1229 385 581 1084 1294 1576
"ENSG00000127054" 10172 9259 12883 10641 12102 11876 8040 10511 9515 10203 6215 8260 9039 5827 3692 8998 10623 14366 11554 11590 307 9184 9914 7039 8033 7335 8639 2605 3871 7016 8702 8420
"ENSG00000283712" 0 0 0 0 0 0 0 0 0 0 0 0 0 0 0 0 0 0 0 0 0 0 0 0 0 0 0 0 0 0 0 0
"ENSG00000240731" 300 281 354 292 481 262 206 459 302 329 133 257 252 152 98 284 320 593 301 400 3 216 400 191 315 281 329 84 130 165 324 222
"ENSG00000224051" 3301 4747 5188 3618 3689 4490 3668 3079 3551 5114 2755 3687 4144 2485 1537 3550 4033 5509 4945 3379 149 3754 3259 3359 3374 4737 3895 1070 2040 2913 4224 5784
"ENSG00000169962" 158 209 187 168 509 165 135 124 202 178 92 104 342 105 45 114 205 265 181 147 8 100 232 83 145 116 173 24 130 58 118 54
"ENSG00000107404" 16349 13995 19848 13696 22298 17462 13873 19464 17593 15780 10821 8413 17270 9748 5850 16327 17123 20433 19026 20022 507 13678 18407 11935 13987 9319 16317 3492 6866 10305 15703 13760
"ENSG00000284372" 0 0 0 0 0 0 0 0 0 0 0 0 0 0 0 0 0 0 0 0 0 0 0 0 0 0 0 0 0 0 0 0
"ENSG00000162576" 467 440 715 431 1046 577 545 1086 599 442 256 166 563 384 229 562 593 824 742 1071 18 478 1179 339 471 277 1057 112 275 404 687 378
"ENSG00000175756" 9772 5967 14417 9768 7773 10718 7020 6599 7727 6898 5457 37761 7075 5175 3617 6639 8808 8108 9346 8823 263 7903 6597 6371 6415 4782 6295 2263 3337 5768 6280 10328
"ENSG00000223663" 5 5 5 2 9 2 2 8 1 6 1 0 10 1 1 2 2 10 3 4 0 3 6 3 1 3 5 0 1 4 3 0
"ENSG00000221978" 20922 27400 22097 18512 38151 16841 16315 47616 20312 24735 8610 4332 21887 10498 7113 24572 18379 47193 18481 50180 581 15096 41039 12882 17951 12990 31368 5133 11224 12692 22423 11591
"ENSG00000224870" 1977 1278 2604 1835 2687 2133 1202 2288 1420 1489 1203 562 1692 972 748 1411 2086 2111 2227 2003 54 1609 1805 1195 1169 1225 1525 460 655 1312 1283 1451
"ENSG00000242485" 8098 4949 10666 8802 6265 6944 4569 5490 6185 5570 3928 10892 5611 3621 2914 5091 7002 6043 6616 6460 181 5857 5037 4395 4594 4062 4807 1909 2780 4328 4802 6506
"ENSG00000264293" 0 0 0 0 0 0 0 0 0 0 0 0 0 0 0 0 0 0 0 0 0 0 0 0 0 0 0 0 0 0 0 0
"ENSG00000272455" 213 254 333 229 404 268 228 592 316 255 135 147 286 177 83 328 246 339 266 422 8 191 382 141 204 109 326 55 109 168 242 156
"ENSG00000235098" 1411 920 2889 1511 2228 2052 1030 1387 1113 1105 1010 1490 1599 1015 624 1067 1383 1172 2405 1669 80 2076 1477 1006 1188 1028 2272 497 1232 1819 1635 2129
"ENSG00000225905" 8 6 8 8 6 15 6 8 4 4 2 0 5 2 3 4 8 9 8 14 1 7 1 3 5 3 6 0 3 8 5 2
"ENSG00000205116" 5 0 4 1 2 2 1 2 3 4 0 2 0 2 2 1 0 5 1 8 0 5 3 0 1 1 1 1 1 3 2 2
"ENSG00000225285" 5 10 8 4 19 10 4 5 7 9 0 8 9 7 0 7 4 15 5 16 0 6 11 3 3 9 7 0 3 9 4 3
"ENSG00000179403" 2517 2645 3442 2841 3174 4430 2598 1834 2574 2920 1582 2543 3104 2748 1312 2014 2569 3123 3235 2560 116 3808 2264 1628 1932 2660 2399 722 1580 2884 2768 2754
"ENSG00000215915" 233 64 190 339 107 140 68 88 81 70 231 123 107 71 43 82 102 148 112 98 5 72 87 65 86 176 104 30 78 69 93 99
"ENSG00000160072" 10472 5395 11157 11047 9355 9948 6530 7913 9415 6504 5314 25274 7708 5351 3289 7153 9842 8476 8052 10743 219 7557 7668 6361 7957 3247 6914 2283 3384 5594 7663 9321
"ENSG00000284740" 82 44 84 54 50 36 34 35 52 39 25 362 25 17 13 50 69 78 49 58 3 29 56 34 35 27 30 6 22 16 17 43
"ENSG00000197785" 7626 4769 8008 7887 4977 7597 5230 4715 7099 5404 3635 17798 5316 4342 2563 5292 8087 5660 6166 7028 178 6081 4227 4011 5518 3051 4687 1659 2236 4494 4788 5944
"ENSG00000205090" 88 68 65 62 90 46 57 64 75 43 25 158 59 21 29 63 67 81 54 86 2 35 76 30 35 30 54 10 22 17 42 42
"ENSG00000160075" 18084 14055 25889 21591 12572 17517 12846 11798 17848 15631 10578 17534 15511 9977 6441 13341 17674 14158 15862 13421 463 14025 10976 10457 12713 10445 12696 4546 7848 10810 13648 14844
"ENSG00000215014" 90 65 95 70 92 99 69 87 104 70 47 26 81 49 32 91 83 63 76 53 2 57 74 55 69 44 68 21 25 50 71 56
"ENSG00000274481" 0 0 0 0 0 0 0 0 0 0 0 0 0 0 0 0 0 0 0 0 0 0 0 0 0 0 0 0 0 0 0 0
"ENSG00000228594" 743 639 827 968 513 895 754 457 918 874 509 2183 794 600 319 598 866 791 904 742 20 682 545 370 673 476 612 161 299 469 659 638
"ENSG00000286989" 41 54 62 24 68 50 38 86 47 56 18 40 51 23 24 32 45 94 46 78 0 25 84 20 55 38 44 7 13 19 41 38
"ENSG00000272106" 156 299 323 174 309 165 150 349 194 305 136 172 263 110 60 213 130 370 199 345 6 145 253 88 129 303 224 45 105 108 170 132
"ENSG00000197530" 2762 3345 4192 3231 4725 3457 2646 4623 3017 3423 1740 3911 2941 1985 1098 3603 3126 5932 3663 4337 82 2606 3880 2409 2048 1895 2901 540 1154 1542 2238 2965
"ENSG00000189409" 1 1 6 2 6 3 0 5 3 7 0 0 1 1 0 7 2 12 4 3 0 3 4 4 3 3 3 0 2 1 0 2
"ENSG00000248333" 4089 3382 4737 4379 3912 4439 2713 3532 3539 3716 2121 824 2673 1963 1379 2503 4168 4771 3948 4459 91 3755 3753 2149 2771 2600 3042 1075 1208 2490 2940 1901
"ENSG00000272004" 0 0 0 0 0 0 0 0 0 0 0 0 0 0 0 0 0 0 0 0 0 0 0 0 0 0 0 0 0 0 0 0
"ENSG00000189339" 3339 3308 2736 2152 2430 3707 3178 2603 3853 3830 2196 243 1697 2204 1200 1830 3958 5165 4343 3314 54 3204 4816 1253 3638 2783 3847 624 732 2482 4158 442
"ENSG00000269737" 241 77 68 69 114 60 184 140 235 94 35 18 67 50 85 80 256 204 89 150 2 51 464 51 318 89 95 16 25 43 261 25
"ENSG00000215914" 0 3 0 1 0 0 0 2 0 1 0 2 1 0 0 0 2 30 3 1 0 0 0 0 0 0 0 0 0 0 0 0
"ENSG00000008128" 378 299 411 380 699 336 272 579 321 240 124 183 321 169 157 404 386 534 366 648 12 282 600 232 299 149 351 77 141 186 322 266
"ENSG00000268575" 85 48 105 91 105 71 75 168 55 41 35 68 47 62 20 86 59 85 85 150 0 55 103 41 58 24 109 17 27 45 71 19
"ENSG00000227775" 21 19 28 23 32 23 16 49 17 17 11 3 19 16 9 26 23 42 23 53 1 10 37 10 36 10 33 5 11 15 24 8
"ENSG00000215790" 233 242 368 834 2032 271 196 2364 312 253 154 114 1494 235 101 1509 241 420 320 1144 49 220 422 987 278 171 438 218 707 187 310 606
"ENSG00000008130" 7674 5765 9249 7896 9594 7853 5902 9622 7106 6587 4504 1765 6852 4298 3088 7105 7547 9400 8404 9505 204 6350 8257 5468 4928 4201 6468 1790 2850 4395 6286 4471
"ENSG00000078369" 80663 59285 70946 74873 78130 80615 59578 68010 83079 66771 42051 18726 79159 45416 28775 66678 83695 62999 74921 60501 2463 69663 61893 56663 64120 44924 57473 20228 39689 56032 77617 45109
"ENSG00000231050" 3 2 2 1 5 4 1 2 1 4 3 5 6 0 0 1 2 1 2 1 0 3 6 3 1 1 1 1 0 0 4 1
"ENSG00000169885" 1 15 26 20 40 11 21 70 6 18 8 15 14 10 7 46 8 39 14 40 1 6 41 12 9 8 30 2 7 6 23 13
"ENSG00000178821" 21 21 33 49 23 53 21 32 25 32 17 65 30 25 21 33 15 34 29 43 2 40 23 17 18 19 13 7 6 20 17 30
"ENSG00000142609" 0 0 0 0 2 1 2 2 2 0 1 3 3 0 0 2 1 2 1 1 0 3 3 0 1 1 3 2 0 0 0 0
"ENSG00000233542" 0 1 0 0 0 0 0 0 0 0 0 1 0 0 1 0 0 0 0 0 0 0 0 0 0 1 0 0 0 0 0 0
"ENSG00000187730" 0 1 1 2 1 0 0 0 1 0 0 0 0 0 0 0 0 0 0 2 0 0 1 0 1 0 1 0 0 0 0 1
"ENSG00000226969" 1 0 0 1 0 1 0 0 0 1 0 0 0 0 0 1 0 1 1 3 0 0 1 1 1 0 1 0 0 1 0 0
"ENSG00000067606" 1747 1792 2263 1879 2047 2167 1499 1954 1533 1793 1193 269 1990 1135 766 1749 1798 2218 2607 1686 77 1832 1741 1769 1177 1591 1740 467 888 1269 1838 1691
"ENSG00000271806" 8 12 16 19 36 11 15 38 14 22 9 1 22 9 7 13 9 40 14 31 0 7 25 14 17 16 23 4 15 11 24 7
"ENSG00000182873" 198 185 244 233 299 263 150 271 228 227 100 70 167 150 67 214 258 334 229 263 8 187 211 128 175 128 204 52 73 115 131 121
"ENSG00000162585" 2235 1669 3848 2342 2687 2655 2347 2779 2416 2062 1528 7022 2592 1548 919 2532 2337 2455 2506 2952 66 1771 2305 1512 1748 969 2152 505 972 1216 1831 2415
"ENSG00000234396" 0 0 1 0 1 0 0 1 2 2 1 0 2 1 0 0 0 1 0 2 0 0 2 0 0 1 1 0 0 1 0 0
"ENSG00000157933" 13765 11804 10679 14014 14140 12676 10515 14132 15886 13436 6528 1733 12975 8560 4404 13427 15914 14877 12698 16638 343 12323 12684 9353 12799 7339 10913 3749 5777 8988 13350 4722
"ENSG00000287356" 35 42 44 34 73 37 34 74 29 36 22 39 36 27 9 43 24 85 38 53 1 37 72 18 38 26 51 7 23 19 20 22
"ENSG00000116151" 379 315 427 395 622 337 205 631 352 402 211 179 393 242 138 405 400 719 441 484 6 302 411 278 283 276 391 72 169 175 232 159
"ENSG00000272161" 1 1 0 0 4 1 1 2 2 2 0 1 0 1 1 1 0 3 1 3 0 0 1 0 1 0 1 0 0 0 0 1
"ENSG00000269896" 53 47 58 70 132 65 46 86 70 56 28 43 63 35 22 57 107 116 71 93 3 54 93 33 70 42 69 7 46 28 60 17
"ENSG00000272420" 9 12 27 21 23 3 11 14 6 8 10 2 15 2 4 8 7 18 8 9 1 3 6 2 4 8 8 1 6 6 9 9
"ENSG00000157916" 12328 11457 15608 14983 15547 13542 9585 15629 11732 11839 7024 6571 11957 7778 5022 12021 12896 15943 13528 15968 401 11636 13918 9197 9143 8954 11545 3554 6150 8952 11471 9476
"ENSG00000157911" 1278 961 1385 1494 1280 1305 1012 1135 1251 1030 790 137 1356 734 489 1120 1234 1167 1305 1341 37 997 933 860 967 637 923 309 516 654 968 799
"ENSG00000149527" 21856 25033 19506 20612 32936 27332 18203 43294 22398 28335 10327 6155 19503 16760 7751 26666 24632 48906 23025 49645 576 22519 37690 14087 19219 11545 23451 5601 7885 16973 22126 12891
"ENSG00000224387" 102 184 109 147 294 191 128 341 99 159 30 16 114 87 29 180 165 446 135 259 6 139 249 93 124 105 134 26 88 121 142 48
"ENSG00000229393" 114 163 100 121 382 219 121 331 93 182 35 9 114 89 29 204 165 526 147 241 5 168 257 133 140 121 124 51 84 97 159 53
"ENSG00000157881" 2411 1950 2148 2528 3163 2300 1730 2488 2297 2299 1251 499 2114 1214 855 1940 2665 3127 2435 3081 69 1947 2277 1679 1975 1687 1913 632 1058 1527 2183 1678
"ENSG00000197921" 79 408 279 165 103 50 52 126 132 775 183 591 141 76 51 124 79 657 294 184 1 76 87 92 54 411 310 20 51 28 31 77
"ENSG00000272449" 26 69 85 36 44 25 15 49 13 85 34 118 36 19 10 41 23 186 72 89 2 24 30 27 23 82 100 12 19 18 10 40
"ENSG00000238164" 6 3 12 4 9 10 13 16 10 6 5 1 6 12 1 13 8 17 20 8 1 19 20 5 5 5 7 5 3 11 14 5
"ENSG00000157873" 527 601 726 659 1099 851 392 1034 413 697 237 750 691 409 223 736 543 923 539 1037 20 631 738 441 420 378 569 169 336 537 574 722
"ENSG00000225931" 0 1 1 0 0 1 0 1 0 0 0 0 0 0 0 0 1 0 0 1 0 0 2 1 0 1 0 0 0 0 2 1
"ENSG00000228037" 2 0 1 1 1 3 0 5 1 0 3 0 2 1 2 2 0 1 1 3 0 2 1 1 2 0 3 0 1 1 1 0
"ENSG00000157870" 2679 1646 2575 2821 2937 3020 2278 2348 2533 2031 1263 1668 2403 1712 1190 2098 2767 2550 2899 2644 105 2614 2936 1812 2068 1467 2104 637 1244 1925 2624 1925
"ENSG00000142606" 1 1 0 1 3 3 1 1 0 1 0 0 1 0 0 3 2 1 0 3 0 1 2 1 1 3 1 0 2 2 1 0
"ENSG00000237058" 0 0 0 0 0 0 0 0 0 0 0 0 0 0 0 0 0 0 0 0 0 0 0 0 0 0 0 0 0 0 0 0
"ENSG00000215912" 5 9 8 1 19 4 3 11 6 4 6 3 14 2 1 1 3 9 8 11 0 1 13 1 8 2 6 1 6 2 6 1
"ENSG00000285945" 0 2 1 1 3 1 3 15 4 0 0 1 2 2 0 7 0 0 0 1 0 1 2 0 0 0 0 0 1 0 2 2
"ENSG00000283259" 5 0 2 1 4 2 1 14 3 1 1 0 1 2 1 6 4 1 0 4 0 0 2 0 1 0 3 0 1 1 1 0
"ENSG00000233234" 0 0 0 0 0 0 0 0 0 0 0 0 0 0 0 0 0 0 0 0 0 0 0 0 0 0 0 0 0 0 0 0
"ENSG00000287396" 0 0 0 0 0 0 0 0 0 0 0 1 0 0 0 0 0 0 0 1 0 0 0 0 0 0 0 0 0 0 0 0
"ENSG00000231630" 0 0 0 0 0 0 0 0 0 0 0 0 0 1 0 0 0 0 0 0 0 0 0 0 0 0 0 0 0 0 0 0
"ENSG00000284745" 0 0 0 0 0 0 0 0 0 0 0 1 0 0 0 0 0 0 0 0 0 0 0 0 0 0 0 0 0 0 0 0
"ENSG00000169717" 0 0 0 0 0 0 0 0 0 0 0 0 0 0 0 0 0 0 0 0 0 1 0 0 0 0 0 0 0 0 0 0
"ENSG00000177133" 29 11 16 9 20 14 9 25 24 25 14 48 15 12 3 15 21 35 19 39 0 4 25 4 21 6 19 3 6 10 7 9
"ENSG00000142611" 531 201 384 268 294 245 193 284 682 288 323 59 288 152 82 268 396 316 422 293 2 146 204 87 428 157 301 43 104 94 160 50
"ENSG00000283572" 0 0 0 0 0 0 0 0 0 0 0 0 0 0 0 0 0 0 0 0 0 0 0 0 0 0 0 0 0 0 0 0
"ENSG00000226286" 1 0 0 0 0 0 0 0 0 0 0 0 0 0 0 0 0 1 1 0 0 0 0 0 1 1 0 0 0 0 0 0
"ENSG00000279839" 0 0 0 0 1 0 0 1 0 1 1 0 0 0 0 1 1 2 0 0 0 1 0 0 3 1 0 0 0 0 0 0
"ENSG00000272235" 0 1 2 2 3 4 3 0 2 1 2 0 1 5 0 1 2 7 3 2 1 1 0 1 5 0 1 0 0 3 4 1
"ENSG00000287828" 4 1 2 1 5 3 0 1 2 7 1 4 6 1 2 1 1 5 0 0 0 4 1 2 5 7 0 0 2 8 3 4
"ENSG00000286518" 8 3 2 2 4 2 1 6 5 2 5 0 5 3 2 5 5 3 0 0 0 0 5 2 2 1 5 1 1 1 0 2
"ENSG00000130762" 1078 1168 1210 1356 1326 1835 1078 1140 893 1224 487 1332 867 1042 560 969 1470 2093 1413 1956 44 1692 1762 754 1215 1008 1283 462 668 1439 1669 1433
"ENSG00000272088" 2 7 3 4 5 7 3 5 2 10 1 0 2 3 0 6 3 9 5 4 0 6 9 6 2 5 7 1 1 5 5 2
"ENSG00000162591" 170 199 88 116 335 210 156 271 198 255 46 83 362 161 61 179 184 525 143 176 6 169 168 99 156 175 189 26 182 126 152 121
"ENSG00000207776" 0 0 0 0 0 0 0 0 0 0 0 0 0 0 0 0 0 0 0 0 0 0 0 0 0 0 0 0 0 0 0 0
"ENSG00000238260" 3 12 10 6 11 8 0 22 8 9 6 2 8 1 2 10 4 24 11 12 0 4 7 6 5 7 16 2 10 3 9 9
"ENSG00000158109" 4562 4339 8352 6399 5874 6404 5169 5119 4762 5058 4419 5502 6370 3459 2591 5393 5047 5130 7968 4865 219 5413 4911 4989 4076 4566 5976 1771 3794 4462 6519 6055
"ENSG00000116213" 3317 2554 3652 3152 3995 3143 2013 4311 2437 2686 1705 857 2314 1580 1072 2552 3484 4281 3666 4596 102 3204 3812 2321 2197 1910 2893 835 1119 2267 2519 2662
"ENSG00000078900" 57 196 124 190 58 76 73 81 64 182 60 152 37 69 27 65 87 140 129 221 0 84 59 23 58 107 146 50 22 54 50 21
"ENSG00000227589" 0 0 0 0 0 0 0 0 0 2 0 0 0 0 0 0 0 0 0 0 0 0 1 0 0 0 0 0 0 0 0 0
"ENSG00000235131" 0 0 0 0 1 0 0 0 0 0 1 0 0 0 0 0 0 0 0 0 0 0 0 0 0 0 1 0 0 1 0 0
"ENSG00000227372" 1865 1354 1846 2089 2724 1975 1392 3099 1657 1438 894 503 1681 1175 634 2001 2094 2258 1970 2832 71 1766 2225 1556 1448 989 1604 547 789 1275 1572 1127
"ENSG00000276189" 0 0 0 0 0 0 0 0 0 0 0 0 0 0 0 0 0 0 0 0 0 0 0 0 0 0 0 0 0 0 0 0
"ENSG00000162592" 0 0 1 0 0 0 1 3 1 0 0 2 0 0 0 1 1 0 0 0 0 0 1 0 0 0 0 0 0 0 2 0
"ENSG00000235169" 3 5 5 10 5 19 14 12 9 5 3 18 5 12 3 9 4 2 3 2 0 5 7 4 9 3 1 1 2 7 8 5
"ENSG00000130764" 6998 5869 8112 8049 7658 6476 5146 6080 6987 6552 4410 4184 6484 3969 2624 5577 6557 6991 7223 6965 220 5625 5350 4189 4714 4408 5353 1857 2998 4326 5954 4296
"ENSG00000266075" 8 7 7 5 7 8 4 12 5 7 3 0 3 4 0 5 9 8 7 8 0 4 3 4 2 4 10 1 3 5 6 3
"ENSG00000272153" 64 98 87 87 163 59 34 129 67 69 35 5 67 39 18 64 75 160 76 108 2 52 77 49 44 46 69 9 35 33 50 27
"ENSG00000116198" 6200 5971 5151 6644 8376 6776 5389 8704 7641 6513 3345 1238 6274 4230 2243 6944 7618 8946 7292 7646 245 6411 8211 5495 5854 5245 6469 1931 3758 5176 7300 2659
"ENSG00000169598" 711 336 499 620 813 563 362 798 722 438 363 75 667 377 221 587 843 520 611 882 19 558 684 403 556 283 611 178 334 546 618 377
"ENSG00000198912" 3385 2241 2859 3452 3795 2773 2134 3256 2729 2347 1261 855 2268 1460 1256 2227 3576 3726 2632 3364 70 2589 3530 2093 2190 1864 2126 870 1214 1992 2753 1639
"ENSG00000236423" 52 53 99 65 107 65 34 156 42 77 43 65 63 45 14 105 74 109 77 80 0 46 84 73 64 43 100 14 23 41 44 75
"ENSG00000233304" 0 2 1 0 0 0 1 1 0 0 1 0 1 0 0 0 1 0 0 1 0 0 0 0 1 1 1 0 0 0 0 0
"ENSG00000226374" 1 0 1 0 3 0 1 1 1 0 0 0 1 0 0 1 2 0 0 0 0 0 0 3 0 0 3 0 0 0 0 0
"ENSG00000284668" 0 0 0 0 0 0 0 0 0 0 0 0 0 0 0 0 0 0 0 0 0 0 0 0 0 0 0 0 0 0 0 0
"ENSG00000284703" 0 0 0 0 1 0 0 1 0 1 0 0 0 0 0 0 0 0 1 0 0 0 0 0 0 1 0 0 0 0 1 0
"ENSG00000229280" 3 0 4 5 2 1 0 0 1 0 0 0 0 0 3 0 2 0 1 0 0 4 2 2 1 0 1 3 0 3 0 0
"ENSG00000235054" 0 0 0 0 0 0 0 0 0 0 0 2 0 0 0 0 0 1 0 0 0 0 0 0 0 0 0 0 0 0 0 0
"ENSG00000284694" 0 2 0 0 0 0 1 0 0 0 0 2 0 0 0 0 0 0 0 0 0 0 0 0 0 0 2 0 0 0 0 0
"ENSG00000227169" 0 0 0 0 0 0 0 0 0 0 0 0 0 0 0 0 0 0 0 0 0 0 0 0 0 0 0 0 0 0 0 0
"ENSG00000232596" 0 0 0 0 0 0 0 0 0 0 0 1 0 1 0 0 0 0 0 0 0 0 0 0 0 0 0 0 0 0 0 1
"ENSG00000196581" 220 0 163 133 144 471 74 746 262 4 89 25 117 282 48 680 264 13 185 152 3 328 129 457 182 3 171 33 42 208 73 316
"ENSG00000287586" 4 1 2 0 2 2 2 9 2 0 0 0 3 0 0 1 5 0 2 4 0 4 2 4 4 0 11 0 1 1 1 1
"ENSG00000284739" 0 0 0 0 0 0 0 0 0 0 0 1 0 0 0 0 0 0 0 0 0 0 0 0 0 0 0 0 0 0 0 0
"ENSG00000284674" 0 0 0 0 0 0 0 0 0 0 0 0 0 0 0 1 0 0 0 0 0 0 0 0 0 0 3 0 0 0 0 0
"ENSG00000231510" 0 0 0 0 0 0 0 0 0 0 0 0 0 0 0 0 0 0 0 0 0 0 0 0 0 0 0 0 0 0 0 0
"ENSG00000284616" 0 0 0 0 0 0 1 0 0 0 0 0 0 0 0 0 0 0 0 1 0 0 0 0 0 0 0 0 0 0 0 0
"ENSG00000284692" 0 0 0 0 0 0 0 2 0 0 0 0 0 0 0 0 0 0 0 0 0 0 0 0 0 0 2 0 0 0 0 0
"ENSG00000284666" 0 0 0 0 0 0 0 0 0 0 0 0 0 0 0 0 0 0 0 0 0 0 0 0 0 0 0 0 0 0 0 0
"ENSG00000260972" 0 0 0 0 0 0 0 0 0 1 0 0 0 0 0 0 0 0 0 0 0 0 0 0 0 0 0 0 0 0 0 0
"ENSG00000283356" 0 0 0 0 0 0 0 0 0 0 0 0 0 0 0 0 0 0 0 0 0 0 0 0 0 0 0 0 0 0 0 0
"ENSG00000236948" 1 0 0 0 0 0 0 0 0 0 0 0 0 0 0 0 0 0 0 0 0 0 0 0 0 0 0 0 0 0 0 0
"ENSG00000264341" 0 0 0 0 0 0 0 0 0 0 0 0 0 0 0 0 0 0 0 0 0 0 0 0 0 0 0 0 0 0 0 0
"ENSG00000264101" 5 0 1 3 1 1 0 2 3 2 1 0 3 0 0 0 3 1 4 2 0 2 1 0 0 1 2 1 0 1 0 0
"ENSG00000131697" 2012 1226 1744 2019 2346 1542 1290 2603 2127 1253 1026 367 1385 907 544 1750 2138 2220 2303 2967 38 1268 2008 999 1540 940 1634 426 507 908 1275 774
"ENSG00000069424" 199 131 161 419 209 381 253 294 218 150 81 106 115 215 118 208 190 202 200 284 7 263 296 119 127 110 173 51 58 146 205 78
"ENSG00000116254" 35 30 22 25 51 24 22 54 18 31 5 19 29 13 5 32 24 78 27 35 0 13 37 12 19 22 28 4 8 8 14 8
"ENSG00000285629" 0 1 0 0 0 0 0 1 2 0 0 2 0 0 0 0 0 1 0 0 0 0 0 0 0 0 0 0 0 0 0 1
"ENSG00000116251" 13092 10343 17015 15523 13361 9465 6853 12239 11784 11913 5913 9213 9742 5774 4515 9176 11521 11997 11370 13194 279 8979 9132 7005 8524 8281 10532 3950 5770 7424 9070 7787
"ENSG00000226944" 3 3 4 2 4 5 3 7 3 0 5 6 3 2 3 6 1 6 3 3 0 3 6 2 3 0 5 1 6 5 7 10
"ENSG00000158286" 1067 529 730 1055 2246 1380 1352 4046 1209 590 416 268 1653 1158 580 2987 1240 1255 966 3504 30 1208 3405 1165 1536 486 1777 367 773 1103 1753 852
"ENSG00000116237" 27212 17111 19683 30589 21060 21191 15648 16624 26502 20086 10431 7407 18272 12508 8566 15127 29254 21507 22280 25343 667 20802 18326 13710 21533 17571 18808 8182 11115 16949 22308 11000
"ENSG00000225077" 18 16 9 18 20 20 17 13 13 16 6 3 9 14 5 12 11 20 14 13 0 11 15 1 11 7 13 2 9 11 15 6
"ENSG00000173673" 0 0 0 0 0 1 0 0 0 0 0 0 0 0 0 0 0 0 0 0 0 0 0 0 0 0 0 0 0 0 2 0
"ENSG00000158292" 4167 8186 4230 3862 7049 4757 5026 5153 4585 9076 2668 2256 5732 3122 2199 4515 5299 10821 5785 5116 188 4420 6292 3023 4252 6174 5201 1067 2765 3514 5876 3490
"ENSG00000097021" 12318 9832 12881 10206 9836 9981 7521 7330 9719 10830 5632 7297 8627 5172 4105 7739 13193 11750 11829 8674 348 9691 8555 8314 9163 9257 8413 2982 4852 7656 9686 11932
"ENSG00000271746" 0 0 0 0 0 0 0 0 0 0 0 0 0 0 0 0 0 0 0 0 0 0 0 0 0 0 0 0 0 0 0 0
"ENSG00000069812" 30634 25755 56931 31239 53681 39116 27024 41794 31154 31823 28137 15489 45679 22136 13833 29269 33900 33194 51194 35201 1470 32318 33853 25988 26790 21831 42513 8648 21678 26051 32009 27484
"ENSG00000187017" 1748 1835 2603 1293 2566 1162 1956 3130 2050 2105 1336 1226 2640 888 725 2482 1734 2497 2237 2139 68 1069 2513 1110 1595 825 2541 302 936 772 1854 1424
"ENSG00000265392" 0 0 0 0 0 0 0 0 0 1 0 0 0 0 0 0 0 0 0 1 0 0 0 0 0 1 2 0 0 0 0 0
"ENSG00000231868" 27 13 31 15 47 22 25 74 22 22 13 1 41 20 15 45 27 32 30 46 3 16 58 16 25 6 42 2 23 8 32 19
"ENSG00000215788" 5019 9165 7702 3380 11147 5056 3797 9840 4434 8367 2293 1122 4699 2387 1679 6737 6130 18426 7326 7141 208 4674 8073 4443 4691 5053 7391 993 2600 3360 4808 5120
"ENSG00000171680" 13439 28282 14692 9027 25916 14021 10726 24796 14156 27772 7658 2117 17123 8282 4457 18557 16062 55160 20429 18922 566 13052 21671 12122 14123 16755 21236 2761 7767 10001 15213 8713
"ENSG00000162408" 6120 5048 6276 5955 4996 3970 3291 5432 6139 5662 2438 2513 4765 3845 2021 4876 5336 4739 5116 5395 120 4948 5023 3659 4297 3147 3802 1280 2922 3795 4283 2810
"ENSG00000253022" 2 1 0 1 0 0 1 1 0 0 0 0 0 0 0 0 0 3 0 0 0 0 0 0 1 0 0 0 1 0 0 0
"ENSG00000229519" 129 65 76 86 87 41 26 55 50 56 15 19 61 50 40 36 74 54 120 50 1 83 75 50 36 82 35 42 36 118 32 406
"ENSG00000173662" 2 3 2 4 5 1 1 1 1 5 2 0 2 0 2 1 3 2 1 1 0 1 1 0 1 1 0 0 1 0 1 1
"ENSG00000204859" 1732 1372 2543 1720 2209 1778 1124 1863 1132 1196 790 2036 1113 739 557 1389 1881 2271 2045 1839 39 1724 1843 1200 1114 1000 1227 381 620 1224 1481 1822
"ENSG00000162413" 24965 23081 19023 18663 34754 26646 20474 23261 26265 25572 13698 3034 27219 14655 8461 25927 27379 26275 26661 22882 839 23629 27890 18922 21339 17150 20733 5650 10941 19024 30466 16034
"ENSG00000116273" 3535 3115 3698 3598 4230 2944 2307 3736 2944 3005 1609 731 2529 1553 1072 2965 3316 3926 3469 3454 94 2449 2664 2301 2246 2217 2592 819 1462 1921 2723 1486
"ENSG00000041988" 736 534 1266 741 875 707 534 653 517 577 395 1141 539 300 280 524 752 777 771 700 22 640 690 572 457 539 561 217 324 505 589 922
"ENSG00000007923" 9960 7658 10883 12199 8916 10803 7108 8667 10368 8994 6010 1022 8356 5673 3557 8016 11063 8964 10376 9575 255 8995 7862 6297 7046 6042 7205 2644 3244 6471 7868 4103
"ENSG00000228750" 0 0 0 0 0 0 0 1 1 0 0 0 0 1 0 0 1 0 0 2 0 0 2 0 0 0 1 1 0 0 0 0
"ENSG00000284744" 0 0 0 0 0 0 0 0 0 0 0 0 0 0 0 0 0 0 0 0 0 0 0 0 0 0 0 0 0 0 0 0
"ENSG00000237436" 10 14 11 9 13 7 4 16 9 10 2 10 14 2 3 14 10 8 3 14 0 3 8 7 5 1 12 1 8 7 10 12
"ENSG00000171735" 1563 1573 2346 1983 1939 1686 1459 2048 1706 1650 931 1662 1689 1149 708 1649 1511 1929 1414 1980 50 1460 1715 1241 1345 1145 1476 538 1028 1326 1909 1786
"ENSG00000227950" 0 2 0 1 1 0 1 2 0 5 0 1 0 0 0 0 0 0 0 0 0 1 0 1 2 0 0 0 0 1 1 0
"ENSG00000237365" 0 0 0 0 1 0 0 0 0 0 0 0 0 0 0 0 0 0 0 0 0 0 0 0 0 0 0 0 0 0 0 0
"ENSG00000207056" 0 0 0 0 0 0 0 0 0 0 0 0 0 0 0 0 0 0 0 0 0 0 0 0 0 0 0 0 0 0 0 0
"ENSG00000237402" 1 0 0 1 0 1 0 0 0 1 0 1 0 0 0 1 1 0 0 0 0 1 0 0 0 0 0 0 1 0 2 1
"ENSG00000237728" 0 0 0 0 0 0 0 0 0 0 0 0 0 0 0 1 0 0 0 0 0 0 0 0 0 0 0 0 0 0 0 0
"ENSG00000225126" 0 1 0 0 0 0 0 0 1 0 0 0 0 0 0 1 0 0 0 0 0 0 0 0 0 0 0 0 1 1 0 0
"ENSG00000270171" 0 1 0 0 0 0 0 1 0 0 0 0 0 0 0 0 0 0 1 0 0 0 0 0 0 0 0 0 0 1 1 0
"ENSG00000270035" 0 0 0 0 2 0 1 3 0 0 0 0 0 0 1 1 0 2 0 1 0 0 0 0 0 0 0 0 1 0 0 0
"ENSG00000269978" 0 5 0 3 1 0 1 6 1 6 0 4 2 2 1 1 1 3 0 2 0 0 8 0 2 0 3 1 0 1 0 0
"ENSG00000049245" 24249 19092 25105 24447 25462 18447 16315 24748 24811 21035 10751 6990 21928 11479 9408 20361 22742 21138 20592 19897 692 18075 19634 17311 19842 16209 19531 6751 13679 15772 22949 15423
"ENSG00000269925" 95 105 94 94 171 61 65 167 82 131 36 72 91 62 38 84 80 161 68 108 2 48 111 41 85 67 110 25 54 52 71 29
"ENSG00000049246" 258 348 306 461 589 267 168 388 345 381 148 62 379 210 114 236 356 1056 623 744 20 422 454 248 419 1470 861 234 494 482 518 132
"ENSG00000236266" 0 3 1 3 3 1 0 1 4 2 2 0 1 1 0 1 0 13 2 2 2 2 3 2 2 9 1 0 1 4 6 1
"ENSG00000049247" 0 0 0 0 1 4 0 1 0 1 0 2 1 1 0 1 2 0 0 0 0 0 0 0 1 0 0 0 0 0 1 1
"ENSG00000049249" 99 64 39 59 120 112 123 141 97 57 15 25 106 87 46 198 169 100 58 81 7 142 202 276 355 100 58 74 143 335 648 259
"ENSG00000270330" 0 0 0 0 0 0 0 0 0 0 0 0 0 0 0 0 0 0 0 0 0 0 0 0 0 0 0 0 0 0 0 0
"ENSG00000116288" 19292 12662 26451 23169 13623 19391 12304 11898 14864 13968 10574 14960 13752 10303 8163 12233 18295 13159 18479 13525 508 17693 11573 13668 11042 11710 11410 5659 7135 12879 13522 17066
"ENSG00000200344" 1 3 5 5 6 2 0 4 1 1 2 2 0 0 1 0 3 2 2 2 0 1 2 2 8 1 2 0 1 0 3 3
"ENSG00000284747" 83 97 79 75 133 33 34 164 60 85 23 16 71 32 20 152 131 196 80 112 0 31 122 60 82 47 103 20 43 28 70 41
"ENSG00000284716" 1 2 3 4 1 0 0 9 1 2 0 0 0 0 0 2 3 2 1 2 0 3 2 0 1 1 0 1 1 2 0 0
"ENSG00000116285" 28053 30465 17318 18940 27293 15442 13999 30132 16645 16641 6463 1418 12392 7469 5716 32432 38285 60189 19764 25185 614 15881 22995 21668 23292 34298 19302 8911 12919 16397 25516 9395
"ENSG00000238290" 2 6 6 3 2 2 1 5 1 0 1 5 5 0 0 9 5 3 3 3 0 2 5 3 0 5 7 1 8 2 5 1
"ENSG00000232848" 37 32 38 73 30 53 19 26 28 21 20 9 27 20 37 26 56 25 47 37 1 43 21 33 24 33 20 21 17 40 34 36
"ENSG00000229305" 1 0 0 0 0 0 0 0 0 0 0 0 1 0 0 1 0 1 0 0 0 0 0 0 1 0 0 0 0 0 0 0
"ENSG00000227634" 3 5 3 5 3 2 0 2 3 0 4 0 2 0 2 3 3 5 2 4 0 4 5 1 2 3 1 1 1 2 2 3
"ENSG00000200975" 0 0 0 0 0 0 0 0 0 0 0 0 0 0 0 0 0 0 0 0 0 0 0 0 0 0 0 0 0 0 0 0
"ENSG00000233645" 0 0 0 0 0 0 0 0 0 0 0 0 0 0 0 1 0 0 0 0 0 0 0 0 0 0 0 0 0 0 0 1
"ENSG00000251977" 0 0 0 0 0 0 0 0 0 0 0 0 0 0 0 0 0 0 0 0 0 0 0 0 0 0 0 0 0 0 0 0
"ENSG00000162426" 14 18 10 9 11 8 6 5 9 9 10 12 15 2 5 14 5 14 7 8 0 6 2 0 4 2 11 3 6 4 6 8
"ENSG00000252254" 1 0 0 0 0 0 0 0 0 1 0 0 0 0 0 0 0 0 0 0 0 0 1 0 0 0 0 0 0 0 0 0
"ENSG00000142599" 6490 7508 6015 6524 11303 7504 5805 10766 7531 7830 3764 1155 7493 4725 2109 8480 7982 10944 8854 10914 255 6726 9507 5914 7588 5254 8937 1960 3733 5431 8560 3229
"ENSG00000232912" 7 4 12 0 8 0 5 7 2 4 5 1 5 2 2 5 4 3 5 4 0 2 5 3 4 4 5 1 5 4 4 8
"ENSG00000221083" 0 0 0 0 0 0 0 0 0 0 0 0 0 1 0 0 0 0 0 0 0 0 0 0 1 0 0 0 0 0 0 0
"ENSG00000270282" 1 0 0 0 1 1 0 0 0 0 1 0 1 1 0 0 0 0 0 0 0 0 0 0 2 1 0 0 1 0 0 1
"ENSG00000234619" 43 16 28 42 21 15 20 28 32 21 13 3 25 16 23 14 37 26 31 14 2 42 10 36 17 24 18 23 12 27 23 18
"ENSG00000224315" 59 9 27 56 23 5 3 12 10 7 1 8 14 4 52 4 48 12 47 3 0 55 5 52 4 57 4 23 6 57 6 49
"ENSG00000222511" 0 1 0 0 0 0 0 0 0 0 0 0 0 0 0 0 0 1 1 1 0 0 0 0 2 0 0 0 0 0 0 0
"ENSG00000226545" 2 2 2 4 2 0 1 2 0 1 1 1 1 1 0 2 1 1 1 0 0 2 1 2 0 5 0 1 2 4 0 2
"ENSG00000228423" 0 0 0 1 0 0 0 0 0 2 0 0 0 3 0 0 0 0 0 0 0 2 0 0 1 0 0 0 1 0 0 0
"ENSG00000229716" 3 2 1 2 1 1 1 0 2 2 0 9 1 0 1 0 1 0 3 1 0 2 0 3 6 1 0 0 1 3 1 2
"ENSG00000074800" 385387 226288 402458 446681 225711 412746 271913 208670 361903 268336 212028 231466 321090 197745 153927 254670 399990 210644 335397 242134 10948 322262 205154 254357 263552 177376 202551 104793 144538 251064 284173 317286
"ENSG00000274258" 3 2 2 3 2 2 2 2 3 2 0 0 2 2 1 2 1 3 1 2 0 2 3 2 1 1 4 0 3 2 2 1
"ENSG00000230679" 3 0 6 8 2 3 3 1 4 2 1 3 12 4 4 1 6 3 0 1 0 4 7 1 1 1 4 1 6 4 4 0
"ENSG00000201725" 0 0 0 0 0 0 0 0 0 0 0 0 0 0 0 0 0 0 0 0 0 0 0 0 0 0 0 0 0 0 0 0
"ENSG00000238249" 85 31 70 141 54 61 32 50 48 41 30 9 19 31 24 26 107 52 52 64 1 85 45 49 57 66 38 31 49 90 59 52
"ENSG00000232208" 3 1 2 4 0 2 3 3 0 4 4 0 0 2 1 2 3 1 0 1 0 1 1 3 4 3 3 2 0 2 2 1
"ENSG00000232663" 0 0 0 1 0 0 0 0 0 0 0 0 0 0 1 0 1 0 0 0 0 0 0 0 0 1 0 1 0 1 0 2
"ENSG00000131686" 0 1 5 2 4 0 1 3 0 1 2 0 1 0 0 1 0 1 9 3 0 1 1 0 0 0 6 0 0 1 0 0
"ENSG00000265141" 0 0 1 1 0 0 0 0 0 0 0 0 0 0 0 0 1 0 0 0 0 0 0 0 0 2 0 0 0 1 0 0
"ENSG00000197241" 0 0 0 0 0 0 0 0 0 0 0 0 0 0 0 0 0 0 0 0 0 0 0 0 0 0 0 0 0 0 0 0
"ENSG00000142583" 27 19 61 29 68 52 41 56 24 21 24 17 47 34 20 40 24 25 54 35 2 42 54 27 12 14 48 7 30 26 36 23
"ENSG00000252404" 0 0 0 0 0 0 0 0 0 0 0 0 0 1 0 0 0 0 0 0 0 0 0 0 0 0 0 0 0 0 0 0
"ENSG00000180758" 3234 3462 6575 3873 5774 5957 5273 6228 3966 4198 3256 2158 5838 4226 2234 4825 4064 4076 6862 5330 209 6296 7027 4478 3508 2551 6143 1288 3660 5190 8010 4192
"ENSG00000228526" 952 988 1752 1450 2436 930 693 3695 752 1092 515 209 1101 673 410 2011 828 1454 1229 2748 32 738 1631 568 541 490 1861 266 565 640 846 603
"ENSG00000284357" 0 0 0 0 0 0 0 0 0 0 0 0 0 0 0 0 0 0 0 0 0 0 0 0 0 0 0 0 0 0 0 0
"ENSG00000234546" 76 105 184 209 214 181 96 257 98 120 87 130 142 83 42 158 103 111 146 220 4 115 126 126 59 72 106 50 88 106 81 121
"ENSG00000049239" 2300 2670 2303 2370 3983 1883 2330 4055 3335 2971 1995 948 3076 1215 870 2988 2529 3165 3344 2983 90 1415 2607 1649 2418 1610 2777 548 1160 924 2194 878
"ENSG00000171621" 4676 4968 4195 3202 4406 5424 4252 3881 4137 5517 2272 1268 4510 2984 2153 3302 6062 6057 5315 3436 178 4949 5199 4921 4474 3754 3414 1075 2127 3983 6039 3325
"ENSG00000284652" 1 0 0 0 0 0 1 2 0 3 1 6 2 0 1 0 0 0 0 1 0 0 0 0 0 0 5 0 0 0 1 0
"ENSG00000284693" 4 7 23 14 5 7 7 13 7 9 10 1 12 2 5 8 4 3 8 3 1 4 3 3 1 5 10 2 4 4 3 3
"ENSG00000252956" 0 0 0 0 0 0 0 0 0 0 0 0 0 0 0 0 0 0 0 0 0 0 0 0 0 0 0 0 0 0 0 0
"ENSG00000235263" 0 0 0 0 0 0 0 0 0 0 0 0 0 0 0 0 0 0 0 0 0 0 0 0 0 0 0 0 0 0 0 0
"ENSG00000171612" 1056 823 1246 1292 1138 983 667 843 1121 886 532 982 985 704 371 931 909 842 845 1004 22 799 764 545 725 539 765 284 498 671 799 575
"ENSG00000231181" 28 9 32 35 29 12 9 25 15 17 11 41 16 16 35 8 24 12 20 17 0 28 13 16 13 23 11 19 7 36 10 75
"ENSG00000188807" 3518 2411 2200 3773 2890 3175 2215 2215 4508 3006 1744 2087 2757 2271 954 2756 3660 2853 2998 4111 84 2671 2205 1359 2706 1192 2072 841 1135 1863 2349 1429
"ENSG00000171608" 4445 2637 4155 3735 9430 6514 4465 5229 5237 3560 2623 1411 8727 3954 1826 5881 4899 3380 4234 3519 231 4807 5062 4774 4151 1873 3257 853 3892 4118 6050 3655
"ENSG00000179840" 0 1 0 1 0 0 1 0 2 0 1 0 1 4 0 0 0 0 0 0 0 0 0 0 1 1 0 0 0 0 0 0
"ENSG00000233268" 0 0 0 0 0 0 0 0 0 0 0 0 0 1 1 0 0 0 0 0 0 0 1 0 0 0 0 0 1 0 0 0
"ENSG00000231789" 14 16 14 20 11 25 22 11 11 15 5 57 17 11 9 13 14 8 12 14 1 8 8 8 5 8 7 5 1 8 11 15
"ENSG00000171603" 60666 50155 46671 56046 60805 65838 47709 51163 63263 56570 29834 14085 59058 36442 21096 53312 66166 57565 54972 49301 1861 53816 48522 41912 46594 36480 37985 13511 25582 39309 56782 30577
"ENSG00000271264" 5 1 3 2 2 1 1 3 3 0 0 0 2 1 0 0 1 0 1 0 0 1 4 1 2 3 1 2 3 3 1 0
"ENSG00000280113" 6 3 3 3 5 1 2 6 5 4 1 6 2 4 1 14 8 7 6 9 0 1 7 6 3 2 8 1 3 6 6 3
"ENSG00000178585" 4112 7474 5987 4543 5860 4296 2993 4106 3128 7290 2405 2628 4473 2104 1545 3336 4024 8299 5680 3845 220 4204 3446 3439 3508 7734 4561 1409 3043 3696 4123 4633
"ENSG00000223989" 0 0 0 0 0 0 0 0 0 0 0 0 0 0 0 0 0 0 0 0 0 0 0 0 0 0 0 0 0 0 0 0
"ENSG00000285701" 4 14 7 0 5 3 7 13 6 10 8 5 5 10 0 5 7 10 2 9 0 6 6 11 12 12 5 0 6 4 2 0
"ENSG00000162441" 3914 4250 4778 5886 4701 3740 3163 4429 4349 5116 2370 2291 4610 2574 1788 3985 4279 4828 4128 4442 137 3738 3692 3137 3401 3520 3737 1515 2838 3005 4400 2293
"ENSG00000228150" 26 14 13 29 24 25 24 29 21 25 14 30 19 17 8 16 24 39 27 32 1 15 33 26 15 19 15 4 13 18 23 13
"ENSG00000173614" 1006 962 1461 1263 1299 1226 1010 1360 1189 1075 662 513 1157 757 496 1146 1290 1207 1545 1047 41 1295 1259 1058 831 792 1209 299 762 903 1250 861
"ENSG00000202415" 3 4 7 3 3 7 6 4 9 6 1 4 11 0 2 5 8 5 5 8 0 2 8 4 6 2 7 1 7 7 7 8
"ENSG00000283611" 0 1 3 1 0 1 0 0 2 1 0 0 0 1 0 1 1 1 0 4 0 0 2 0 0 1 1 0 2 0 0 1
"ENSG00000265521" 0 0 0 0 2 0 0 1 0 0 0 0 0 0 0 0 0 1 0 0 0 0 1 0 0 0 1 0 1 1 0 0
"ENSG00000241326" 0 0 0 0 0 0 0 0 0 0 0 0 0 0 0 0 0 0 0 0 0 0 0 0 0 0 0 0 0 0 0 0
"ENSG00000162444" 43 54 67 42 36 24 35 35 33 49 21 76 46 22 13 20 45 45 52 32 2 23 21 30 36 41 30 10 16 26 32 52
"ENSG00000130939" 5650 5698 5204 7776 6745 7438 5985 6481 6790 6133 3172 1930 6138 4677 2472 5811 6837 7309 6546 7692 177 7097 7161 4883 6054 5575 6271 2252 3912 5998 9678 2993
"ENSG00000224340" 0 1 1 1 0 1 0 1 3 1 0 2 0 2 1 5 1 2 0 2 0 0 2 2 1 3 5 1 1 1 1 2
"ENSG00000233623" 3 1 3 2 6 2 3 3 0 2 2 0 0 2 0 4 6 8 2 5 0 2 4 2 6 2 6 1 0 1 0 0
"ENSG00000201746" 0 0 0 0 1 2 0 0 1 1 0 0 1 0 0 1 0 0 0 0 0 1 1 0 0 0 0 0 1 0 1 0
"ENSG00000054523" 9928 15318 8936 9219 13758 12615 9787 14248 13325 15078 6546 1642 10606 7912 3825 10269 11575 18469 13932 11050 345 12146 13461 9123 10462 15170 13701 2936 7043 9961 16225 3064
"ENSG00000264881" 0 0 0 0 0 0 0 0 0 0 0 0 0 0 0 0 0 0 0 0 0 0 0 0 0 0 0 0 0 0 0 0
"ENSG00000199562" 0 1 0 0 1 0 1 2 1 0 1 0 0 0 1 0 0 1 1 0 0 0 1 0 1 0 0 0 0 0 0 0
"ENSG00000264501" 0 0 0 0 0 0 0 0 0 0 0 0 0 0 0 0 0 0 0 0 0 0 0 0 0 0 0 0 0 0 0 0
"ENSG00000284735" 32 60 61 22 56 32 33 55 37 59 24 21 53 27 8 26 20 67 49 20 0 22 56 36 26 48 46 4 13 16 31 10
"ENSG00000284642" 55 88 102 47 132 60 57 110 59 95 48 21 57 27 21 54 33 99 55 51 1 30 91 33 48 41 78 4 34 34 62 50
"ENSG00000142657" 11235 10699 12637 18618 10812 24532 7950 5568 10585 11478 6266 7749 11164 12854 4002 5702 11321 11724 11546 12383 379 19644 6520 5512 7813 12222 7257 4883 5955 15670 8580 6253
"ENSG00000271989" 1 4 1 3 2 0 3 1 1 2 1 5 1 4 0 3 2 4 2 0 0 3 2 0 0 2 3 1 2 2 3 2
"ENSG00000251503" 11 10 9 14 16 6 4 18 18 16 7 15 13 8 5 17 13 15 5 13 0 8 10 11 6 6 15 2 7 6 8 13
"ENSG00000175279" 272 213 325 336 199 222 171 219 304 249 96 458 206 138 109 175 251 207 145 281 3 156 185 100 273 151 175 93 162 193 244 204
"ENSG00000241563" 17 14 28 22 33 28 11 38 20 15 9 64 17 11 4 25 30 22 29 27 0 17 23 18 16 9 28 4 13 12 12 18
"ENSG00000160049" 9427 8107 10092 10158 8818 10524 6981 9215 11529 10116 6234 4485 8683 6340 3425 9059 9470 9375 8954 8596 247 7758 7390 6025 7120 6036 7403 2253 4694 6101 8531 5164
"ENSG00000203469" 0 0 0 0 0 0 0 0 0 0 0 0 0 0 0 0 0 0 0 0 0 0 0 0 0 0 0 0 0 0 0 0
"ENSG00000142655" 3021 1988 3342 3003 3379 3242 2128 2726 2678 2263 1769 1408 2566 1577 1183 2216 3027 2884 3437 2848 98 2662 2540 2044 2012 1691 2347 621 1203 1691 2262 2464
"ENSG00000287727" 8 33 24 23 43 36 11 26 13 25 12 9 15 19 5 23 11 67 40 51 2 35 24 7 23 29 42 6 7 23 17 1
"ENSG00000243267" 3 7 2 3 9 0 4 4 0 4 0 2 4 1 2 5 1 6 8 9 0 4 1 0 3 2 5 0 3 1 3 2
"ENSG00000130940" 1998 5278 4325 2651 4591 2960 2944 4143 2806 6005 3008 508 3923 1893 1125 2184 3053 7521 5965 5009 117 2790 4168 2366 2659 4702 5777 956 1903 2389 4244 1471
"ENSG00000272078" 85 156 125 78 245 114 108 169 73 176 90 48 143 62 35 72 91 345 146 192 7 66 139 90 127 130 177 36 82 104 187 121
"ENSG00000225158" 0 0 0 0 0 0 0 0 0 0 0 0 0 0 0 0 0 0 0 0 0 1 0 1 0 0 0 0 0 0 0 0
"ENSG00000175262" 2 2 0 0 0 0 1 0 0 2 1 1 1 1 1 0 1 1 2 1 0 1 2 0 2 1 5 0 0 1 1 0
"ENSG00000215785" 3 7 1 3 1 0 2 3 1 1 1 0 2 1 1 2 0 10 1 2 0 1 1 1 1 3 1 0 0 1 1 3
"ENSG00000120948" 13262 9968 13396 14916 14080 12522 9545 14159 13970 11688 5268 7665 11127 7965 5928 11021 14305 13192 10492 13219 352 11763 12781 9214 10742 9173 9916 4086 6425 9612 13440 7776
"ENSG00000277726" 0 0 0 0 0 0 0 0 0 0 0 0 0 0 0 0 0 0 0 0 0 0 0 0 0 0 0 0 0 0 0 0
"ENSG00000009724" 197 206 244 289 378 173 148 425 258 285 141 61 239 135 75 369 166 334 292 254 4 133 310 139 126 104 208 37 77 67 88 19
"ENSG00000271895" 99 107 161 110 252 67 75 268 106 154 60 17 106 49 26 162 69 157 102 135 2 58 153 58 56 29 104 14 33 30 44 36
"ENSG00000116649" 18021 14126 17358 20265 12513 18356 14312 12610 20607 16639 11206 18715 16438 11693 6421 14852 19466 14901 18189 17337 479 15581 11451 8859 13871 7568 13755 4446 6345 11004 13614 13610
"ENSG00000171824" 14406 10847 10834 14988 16505 14126 9025 14738 13095 12323 6732 3012 10844 7385 4624 10105 14894 14425 13280 14448 407 12457 12890 9106 10564 9835 10802 4158 5476 10439 12616 6815
"ENSG00000226849" 16 22 12 16 27 20 10 21 13 13 6 1 16 10 5 30 24 28 14 26 0 9 22 4 9 10 16 6 11 10 21 7
"ENSG00000230337" 32 19 52 30 43 32 30 39 28 22 16 53 40 11 12 19 38 27 28 34 3 25 32 20 19 23 24 6 17 25 27 33
"ENSG00000198793" 13260 14140 11541 16331 16150 16444 11124 16650 16125 15354 9328 2482 13349 9898 4614 13990 15902 18064 16799 18432 423 14203 14541 10010 12556 12368 14135 4526 6750 11339 15012 4489
"ENSG00000225602" 1 0 1 0 4 0 3 1 7 3 1 0 2 1 1 2 0 2 2 1 1 2 5 2 6 2 1 0 0 2 3 0
"ENSG00000253086" 0 0 0 0 0 1 0 0 0 0 0 0 0 1 0 0 0 1 0 1 0 0 0 0 2 0 0 0 0 0 0 0
"ENSG00000171819" 6 10 3 3 4 3 2 7 3 7 5 0 4 13 1 3 4 14 3 2 0 9 2 0 30 5 5 0 11 2 1 0
"ENSG00000207451" 1 0 0 0 1 0 0 0 0 0 0 0 0 0 0 0 0 0 0 0 0 0 0 0 0 0 0 0 0 0 0 0
"ENSG00000238173" 9 5 10 8 6 13 2 5 9 0 0 0 3 4 6 1 3 4 9 2 0 7 6 6 3 4 4 2 3 9 3 14
"ENSG00000120942" 4082 2797 2871 4874 3244 4490 2673 2782 4153 3298 2338 1085 3410 2417 1306 3154 3849 2636 3062 3737 85 3271 2385 2310 2718 1756 2094 1201 1226 2509 2845 1882
"ENSG00000238199" 29 14 11 17 21 20 8 23 14 18 7 1 14 6 17 14 12 12 14 21 1 22 22 23 12 21 8 16 6 8 12 4
"ENSG00000284646" 3 4 12 17 3 10 8 3 3 4 7 24 10 2 1 8 0 4 11 11 1 7 3 3 2 3 12 1 0 3 1 3
"ENSG00000224338" 0 0 0 0 0 0 0 0 0 0 0 0 0 0 0 0 0 0 0 0 0 0 0 0 0 0 0 0 0 0 0 0
"ENSG00000204624" 13 14 7 22 25 10 27 21 19 19 8 7 13 6 6 20 14 16 10 10 0 12 16 12 12 8 11 7 12 6 41 15
"ENSG00000285833" 0 0 0 0 0 0 0 0 0 0 0 0 0 0 0 0 0 0 0 0 0 0 0 0 0 0 0 0 0 0 0 0
"ENSG00000235643" 1 0 0 0 0 0 0 1 0 0 0 0 0 0 0 0 0 0 0 0 0 1 1 0 0 1 0 0 2 1 1 3
"ENSG00000284708" 10 15 39 32 18 24 25 58 5 17 7 31 13 22 8 41 8 9 20 26 0 17 21 20 9 5 30 9 15 14 21 20
"ENSG00000116661" 4394 2186 6170 5510 2832 6800 4484 4735 4530 2840 3242 8563 4486 3175 2356 5204 4484 2257 5027 4230 138 4871 3087 4855 2840 1426 3122 1287 1776 3399 3731 7964
"ENSG00000132879" 1528 1260 2633 2076 2617 2310 1546 3740 1347 1417 1038 2276 1660 1135 763 2161 1436 2019 2032 3462 54 1623 2413 1399 1110 832 1896 529 893 1326 1689 2392
"ENSG00000116663" 477 354 882 797 628 634 488 611 469 424 451 419 578 295 265 562 486 508 911 696 25 464 469 511 325 400 517 209 273 341 496 754
"ENSG00000116670" 2192 1036 2484 2677 1412 2402 1432 1381 1794 1216 939 3281 1501 1128 748 1382 2149 1239 1746 1857 70 1888 1190 1481 1445 937 1151 687 719 1409 1441 2371
"ENSG00000162490" 7 4 7 6 4 5 1 8 3 6 4 3 3 4 5 11 5 5 6 9 0 5 4 6 0 2 10 0 3 3 4 7
"ENSG00000177674" 2567 1551 2996 3413 2167 3621 2577 2239 2275 1889 1641 5340 2368 1840 1181 2474 2421 1852 2734 2521 66 2638 2043 2014 1818 1306 1697 762 1133 1902 2482 3315
"ENSG00000215910" 1 0 0 0 1 0 0 1 0 3 0 0 1 0 1 0 0 0 0 0 0 1 0 0 0 0 0 1 0 0 0 0
"ENSG00000177553" 0 0 0 0 0 0 0 0 0 0 0 0 0 0 0 0 0 0 0 0 0 0 0 0 0 0 0 0 0 0 0 0
"ENSG00000177000" 893 1497 1801 1156 2313 1306 1268 1533 1046 1770 948 1089 1675 710 524 1254 1005 1884 1724 1327 54 1041 1845 881 864 1617 1192 325 714 813 1642 726
"ENSG00000011021" 1215 1374 1195 1324 2808 1379 1165 2838 1040 1554 570 293 1332 698 465 1358 1445 2872 1549 2913 35 1206 2681 1166 1254 1413 1915 416 782 1140 2011 736
"ENSG00000276470" 0 0 0 0 0 0 0 0 0 0 0 0 0 0 0 0 0 0 0 0 0 0 0 0 0 0 0 0 0 0 0 0
"ENSG00000278852" 0 0 0 0 0 0 0 0 0 0 0 0 0 0 0 0 0 0 0 0 0 0 0 0 0 0 0 0 0 0 0 0
"ENSG00000175206" 8 15 14 12 13 12 7 12 15 9 3 1 5 6 3 18 22 42 11 21 2 6 24 11 12 10 9 1 2 6 10 4
"ENSG00000275915" 0 0 0 0 0 0 0 0 0 0 0 0 0 0 0 0 0 0 0 0 0 0 0 0 0 0 0 0 0 0 0 0
"ENSG00000120937" 3 2 3 1 8 2 3 3 0 0 1 1 0 1 0 0 3 0 3 2 0 1 4 2 1 0 0 1 1 2 4 3
"ENSG00000224904" 11 3 8 13 9 5 0 7 4 5 1 0 4 6 8 5 9 5 9 5 0 14 3 9 2 19 1 11 1 12 3 18
"ENSG00000285646" 32 28 27 31 27 39 25 20 36 31 20 13 38 18 10 25 31 30 20 25 0 19 20 11 28 14 28 7 22 20 27 12
"ENSG00000199347" 0 0 0 0 0 0 0 0 0 0 0 0 0 0 0 0 0 0 0 0 0 0 0 0 0 0 0 0 0 0 0 0
"ENSG00000201801" 1 1 0 0 1 0 2 2 0 1 0 0 1 1 0 1 0 0 0 1 0 0 0 1 0 0 0 1 1 0 0 1
"ENSG00000116685" 4928 3680 6292 5975 5313 6138 4491 4386 4636 4032 3138 5608 4616 3165 2156 3972 4984 4527 5348 5472 158 4959 4639 3434 3542 2899 3889 1486 2175 3685 4825 3968
"ENSG00000083444" 10759 6245 8690 12576 8707 12884 8428 6412 9977 7357 4997 11660 9779 6229 4570 7547 11421 7004 9575 8652 367 10213 7660 6919 7186 4943 5784 2896 4424 7677 9239 7836
"ENSG00000287384" 6 1 12 21 19 7 6 11 8 6 5 19 14 10 2 13 12 9 10 26 0 7 14 3 14 3 17 4 8 14 12 3
"ENSG00000116688" 29339 18576 30810 42903 30280 35374 22489 28232 28353 20995 16552 7091 26380 18540 12054 25228 32895 23192 33138 33627 1008 32009 24577 23429 20525 18254 20929 10947 12839 24285 27361 14024
"ENSG00000270914" 0 0 0 1 2 1 1 1 1 0 0 0 0 1 0 1 0 1 1 4 0 0 0 1 0 0 0 0 1 2 0 0
"ENSG00000116691" 2234 2143 3396 2011 3579 2551 1841 3462 2210 2312 1267 6554 2638 1496 896 2333 2287 3215 2530 3600 67 1880 3260 1429 1915 1115 2545 556 1171 1584 2107 2675
"ENSG00000202461" 7 2 3 1 7 7 2 9 2 6 5 0 2 0 1 10 3 10 2 2 0 1 6 3 1 3 8 1 5 1 4 1
"ENSG00000276869" 0 1 1 1 1 0 2 1 1 1 0 0 0 0 0 0 0 2 0 4 0 0 0 0 1 0 0 0 0 0 0 0
"ENSG00000243539" 0 0 0 0 0 0 0 1 0 0 0 0 0 0 0 2 0 0 0 0 0 0 1 0 0 0 0 0 0 0 0 0
"ENSG00000120949" 66 15 14 35 8 34 18 11 62 31 8 30 14 21 5 15 56 19 16 27 0 19 13 10 24 10 7 7 5 16 7 5
"ENSG00000201135" 0 0 0 0 0 0 0 0 0 0 0 0 0 0 0 0 0 0 0 0 0 0 0 0 0 0 0 0 0 0 0 0
"ENSG00000227875" 1 1 0 0 0 0 0 0 0 0 0 0 0 0 2 1 0 0 1 1 0 0 0 2 0 0 0 1 0 3 0 1
"ENSG00000285604" 0 0 0 0 0 0 0 1 0 0 0 0 0 0 0 0 0 0 0 0 0 0 0 0 0 0 0 0 0 0 0 0
"ENSG00000283789" 0 0 0 0 0 0 0 0 0 0 0 0 0 0 0 0 0 0 0 0 0 0 0 0 0 0 0 0 0 0 0 0
"ENSG00000028137" 7 0 2 13 4 13 12 9 6 1 1 2 3 9 2 2 9 8 1 1 1 8 10 7 5 1 4 3 0 12 29 14
"ENSG00000263676" 0 0 0 0 0 0 0 0 0 0 0 0 0 0 0 0 0 0 0 0 0 0 0 0 0 0 0 0 0 0 0 0
"ENSG00000225196" 0 1 1 0 0 0 0 0 0 0 1 1 2 1 2 1 0 0 1 0 0 0 0 1 0 2 0 0 0 2 0 11
"ENSG00000252969" 0 0 0 0 0 0 0 0 0 0 0 0 0 0 0 0 0 0 0 0 0 0 0 0 0 0 0 0 0 0 0 0
"ENSG00000048707" 7206 10769 6465 9191 14081 10418 8315 13734 10590 11344 5844 1678 11198 7182 2733 10397 9214 14369 10765 11886 360 9212 12228 7668 10188 10966 11437 2862 6908 7880 13266 2466
"ENSG00000239149" 3 0 3 3 10 1 4 9 3 4 1 1 4 0 3 3 0 3 5 6 0 3 4 2 4 2 5 0 0 4 3 0
"ENSG00000229484" 0 0 1 0 0 0 0 0 1 0 0 0 1 0 0 0 0 0 0 0 0 0 0 0 0 0 0 0 0 0 0 0
"ENSG00000162496" 1162 699 1782 1768 858 2334 1949 798 1266 741 1015 2480 1288 1318 1192 1190 1286 611 1359 1445 41 1761 1468 1075 1126 511 981 583 734 1400 1942 1847
"ENSG00000221340" 1 1 3 1 1 1 2 2 1 0 1 0 2 2 1 2 0 0 0 2 0 1 2 2 2 0 1 1 7 0 1 1
"ENSG00000276830" 0 0 1 1 0 2 0 4 0 0 0 0 0 0 1 1 2 0 1 0 0 0 0 0 1 0 2 1 1 0 0 1
"ENSG00000272482" 0 0 4 0 0 3 1 1 0 4 2 0 4 3 1 3 2 1 2 4 0 2 3 1 0 3 6 1 7 3 8 3
"ENSG00000204518" 0 0 0 0 0 0 0 0 2 0 0 0 0 0 0 0 0 0 0 0 0 0 0 0 0 0 0 0 0 0 0 0
"ENSG00000226166" 1 0 0 1 0 0 0 0 1 0 0 0 0 0 0 1 0 0 0 0 0 2 0 1 0 0 0 0 0 0 0 0
"ENSG00000188984" 0 0 0 0 0 0 0 0 0 0 0 1 0 0 0 0 0 0 0 1 0 0 0 1 0 0 0 0 0 1 0 0
"ENSG00000157330" 0 1 0 0 0 0 1 1 0 0 0 2 1 0 0 0 0 0 0 0 0 0 0 0 0 0 0 0 0 0 2 0
"ENSG00000116726" 3 2 3 0 0 1 0 1 0 3 1 0 0 0 3 0 0 0 4 1 0 3 0 0 1 0 2 0 0 0 3 0
"ENSG00000116721" 1 6 0 0 1 0 0 0 0 1 2 2 0 0 0 2 0 0 1 0 0 1 0 0 0 0 0 0 0 0 0 0
"ENSG00000228338" 0 0 0 0 0 0 0 0 0 0 0 0 0 0 0 0 0 1 0 0 0 0 0 0 0 0 0 0 0 0 0 0
"ENSG00000239810" 0 1 0 0 0 0 0 1 0 0 0 0 0 0 0 0 0 0 0 0 0 0 0 0 0 0 0 0 0 0 0 0
"ENSG00000231103" 0 0 0 0 0 0 0 0 0 0 0 0 0 0 0 0 0 0 0 0 0 0 0 0 0 0 0 0 0 0 0 0
"ENSG00000179172" 21 17 20 31 18 17 7 6 21 12 20 8 2 6 17 4 12 5 14 13 0 29 15 28 5 27 6 17 5 29 10 9
"ENSG00000120952" 0 0 3 0 0 0 0 0 0 1 5 0 0 0 2 0 0 0 3 0 0 1 0 0 2 0 0 0 0 0 0 0
"ENSG00000243073" 0 0 0 0 0 0 0 0 0 1 0 0 0 0 0 0 0 0 0 0 0 0 0 0 0 0 0 0 0 0 0 0
"ENSG00000187545" 0 0 0 0 0 0 0 0 0 0 0 0 0 0 0 0 0 0 0 0 0 0 0 0 0 0 0 0 0 0 0 0
"ENSG00000204510" 0 0 0 0 0 0 0 0 0 0 0 0 0 0 0 0 0 0 0 0 0 0 0 0 0 0 0 0 0 0 0 0
"ENSG00000207434" 0 0 0 0 0 0 0 0 0 0 0 0 0 0 0 0 0 0 0 0 0 0 0 0 0 0 0 0 0 0 0 0
"ENSG00000234064" 0 0 0 0 0 0 0 0 0 0 0 0 0 0 0 0 0 0 0 0 0 0 0 0 0 0 0 0 0 0 0 0
"ENSG00000232423" 0 0 0 0 0 0 0 0 0 0 0 0 0 0 0 0 0 0 0 0 0 1 0 0 0 0 0 0 0 0 0 0
"ENSG00000274178" 0 0 0 0 0 0 0 0 0 0 0 0 0 0 1 0 0 0 0 0 0 0 0 0 0 0 0 0 0 0 0 0
"ENSG00000274764" 0 0 0 0 0 0 0 0 0 0 0 0 0 0 0 0 0 0 0 0 0 0 0 0 0 0 0 0 0 0 0 0
"ENSG00000277058" 4 1 5 1 5 0 1 0 1 3 1 0 3 2 3 5 6 7 6 1 0 5 1 1 1 3 2 2 2 2 1 7
"ENSG00000229571" 0 0 0 0 0 0 0 0 0 0 0 0 0 0 0 0 0 0 0 0 0 0 0 0 0 0 0 0 0 0 0 0
"ENSG00000277862" 0 0 0 0 0 0 0 0 0 0 0 0 0 0 0 0 1 0 0 0 0 0 0 0 0 0 0 0 0 0 0 0
"ENSG00000236179" 0 0 0 0 0 0 0 0 0 0 0 0 0 0 0 0 0 0 0 0 0 0 0 0 0 0 0 0 0 0 0 0
"ENSG00000275774" 5 1 0 1 0 0 0 1 0 1 0 0 0 0 4 1 2 0 9 0 0 0 2 7 2 2 0 6 0 6 2 2
"ENSG00000229978" 0 0 0 0 0 0 0 0 0 0 0 0 0 0 0 0 0 0 0 0 0 1 0 0 0 0 0 0 0 0 0 0
"ENSG00000233336" 0 0 0 0 0 0 0 0 0 0 0 0 0 0 0 0 0 0 0 0 0 0 0 0 0 0 0 0 0 0 0 0
"ENSG00000280267" 0 0 0 0 0 0 0 0 0 0 0 0 0 0 0 0 0 0 0 0 0 0 0 0 0 0 0 0 0 0 0 0
"ENSG00000179412" 0 1 0 0 1 0 1 0 0 0 0 0 0 0 0 0 0 1 0 0 0 0 0 0 1 0 0 0 1 1 0 0
"ENSG00000204505" 0 0 0 0 0 0 0 0 0 0 0 0 0 0 0 0 0 0 0 0 0 0 0 0 0 0 0 0 0 0 0 0
"ENSG00000279169" 1 0 0 0 0 1 0 0 0 0 0 0 0 0 0 0 0 0 0 0 0 0 0 0 0 0 0 0 0 0 0 0
"ENSG00000279804" 0 0 0 0 0 0 0 0 0 0 0 0 0 0 0 0 0 0 0 0 0 0 0 0 0 0 0 0 0 0 0 0
"ENSG00000250894" 0 0 0 0 0 0 0 0 0 0 0 1 0 0 0 0 0 0 0 0 0 0 0 0 0 0 1 0 0 0 0 0
"ENSG00000270601" 0 0 0 0 0 0 0 0 0 0 0 0 0 0 0 0 0 0 0 0 0 0 0 0 0 0 0 0 0 0 0 0
"ENSG00000231219" 0 0 0 0 0 0 0 0 0 0 0 0 0 0 0 0 0 0 0 0 0 0 0 0 0 0 0 0 0 0 0 0
"ENSG00000207511" 0 0 0 0 0 0 0 0 0 0 0 0 0 0 0 0 0 0 0 0 0 0 0 0 0 0 0 0 0 0 0 0
"ENSG00000182330" 2 1 0 0 0 0 0 0 0 0 0 0 0 0 0 0 0 0 0 0 0 0 0 0 0 0 0 0 0 0 0 0
"ENSG00000237700" 0 0 0 0 0 0 0 0 0 0 0 0 0 1 0 0 0 0 0 0 0 0 0 0 0 0 0 0 0 0 0 0
"ENSG00000204501" 0 2 2 1 0 0 0 0 0 0 0 0 0 0 0 0 0 0 0 0 0 1 0 0 0 0 0 0 0 0 0 0
"ENSG00000228229" 0 0 0 0 0 0 0 0 0 0 0 0 0 0 0 0 0 0 0 0 0 0 0 0 0 0 0 0 0 0 0 0
"ENSG00000204481" 0 0 0 0 0 0 0 0 0 0 0 0 0 0 0 0 0 1 0 0 0 0 0 0 0 0 0 0 0 0 0 0
"ENSG00000204480" 0 0 0 0 0 0 0 0 0 0 0 0 0 0 0 1 0 0 0 0 0 0 0 0 0 0 0 0 0 0 0 0
"ENSG00000204479" 0 0 0 0 0 0 0 1 0 0 0 0 0 0 0 0 0 0 1 1 0 0 0 0 0 0 1 0 0 0 0 0
"ENSG00000204478" 1 1 0 0 0 0 0 0 0 2 0 0 0 0 0 1 0 0 0 0 0 0 0 0 0 0 0 0 0 0 0 0
"ENSG00000162494" 0 0 0 0 0 0 1 1 0 0 0 0 0 0 0 0 0 1 0 0 0 0 0 0 0 1 0 0 0 0 0 0
"ENSG00000259961" 0 0 0 0 0 0 0 0 0 0 0 0 0 0 0 0 0 0 0 0 0 0 0 0 0 0 0 0 0 0 0 0
"ENSG00000215909" 0 0 0 0 0 0 0 0 0 0 0 0 0 0 0 0 0 0 1 0 0 0 0 0 0 0 0 0 0 1 0 0
"ENSG00000162493" 4831 2149 3721 4783 5031 6343 7088 6532 4447 2426 2032 2368 4929 3636 3801 6315 4392 2260 3538 3699 164 5365 7331 6159 3181 1789 2321 1269 2710 4564 9196 6234
"ENSG00000222952" 0 1 0 0 0 0 0 0 0 0 0 0 0 0 0 0 0 0 0 0 0 0 0 0 0 0 0 0 0 0 0 0
"ENSG00000237445" 0 0 0 0 0 0 0 0 0 0 0 0 0 0 0 1 0 0 0 0 0 0 0 0 0 0 0 0 0 0 0 0
"ENSG00000253085" 0 0 0 0 0 0 0 2 0 1 0 0 0 0 0 0 0 0 1 0 0 0 0 0 0 0 0 0 0 0 0 0
"ENSG00000116731" 8756 7815 6467 8581 11946 8283 6627 12505 9745 9007 4064 1038 8912 5530 3018 9134 9068 9905 8394 9944 266 7558 10562 6129 7183 5870 7931 2118 4461 6309 9872 2232
"ENSG00000189337" 3969 3783 4183 4707 5766 4209 2871 4702 4534 3817 2889 646 5062 2542 1544 4547 3997 5133 4900 5735 148 3689 4148 2706 3306 3535 4694 1471 2261 3245 3782 1942
"ENSG00000252151" 0 0 0 0 0 0 0 0 0 0 0 0 0 0 0 0 0 0 0 0 0 0 0 0 0 0 0 0 0 0 0 0
"ENSG00000231606" 0 1 1 1 1 1 0 0 0 0 0 0 0 0 1 0 0 1 1 1 0 1 2 0 0 0 0 0 0 2 1 1
"ENSG00000234593" 0 0 0 0 0 0 1 1 1 0 0 0 0 0 0 0 1 0 0 1 0 0 1 0 0 1 0 0 1 0 0 1
"ENSG00000235829" 17 4 8 12 14 8 3 7 6 3 3 1 9 7 6 1 7 4 15 2 0 7 11 3 2 2 3 5 1 4 4 19
"ENSG00000287756" 0 0 1 0 0 0 0 0 0 0 0 0 0 1 0 0 0 0 0 0 0 0 0 0 0 0 0 0 0 0 0 0
"ENSG00000175147" 398 488 677 582 1559 542 420 928 373 464 370 202 890 302 185 537 491 741 1046 1137 32 636 1045 397 400 331 1302 158 558 511 736 255
"ENSG00000171729" 4537 3042 5858 4073 5353 4588 2877 3809 3504 3137 2504 1704 4017 2271 1605 3326 4509 4105 5462 4330 159 4044 4099 3346 3011 2508 3456 1121 1949 3199 3667 3162
"ENSG00000204464" 1 8 3 3 4 2 4 5 4 6 7 0 2 5 1 3 1 6 1 5 0 2 3 4 8 5 5 1 17 4 3 1
"ENSG00000215720" 2 2 0 1 4 1 3 2 1 0 3 2 1 5 0 0 0 1 1 0 0 0 5 0 7 3 4 1 4 0 3 0
"ENSG00000278480" 6 5 7 13 12 4 6 8 5 4 2 0 12 1 0 8 10 4 12 10 1 7 6 7 5 8 10 7 6 6 5 1
"ENSG00000142621" 15 16 8 19 10 22 3 13 7 11 7 15 7 12 0 9 18 20 14 23 1 19 11 7 15 10 11 6 10 18 27 3
"ENSG00000233485" 1 0 0 0 0 0 0 4 0 0 0 0 0 0 0 0 0 0 0 0 0 1 0 0 0 0 0 0 0 0 0 0
"ENSG00000236045" 0 0 0 0 0 1 0 0 1 0 0 0 2 1 0 0 1 1 0 1 0 1 0 1 1 1 0 1 0 2 0 0
"ENSG00000228140" 9 10 3 6 12 12 11 29 12 16 2 0 7 3 2 19 17 24 7 12 1 11 20 8 21 8 1 0 4 9 9 7
"ENSG00000142634" 19562 9940 13283 15179 14485 19181 12827 11623 15627 11322 5992 11344 12704 10789 6399 12747 21343 14081 12926 16046 541 17955 15127 13032 14742 7396 9021 4304 6754 13916 16886 15228
"ENSG00000162438" 1 4 8 4 15 4 3 2 10 1 1 13 11 3 1 8 5 10 5 9 0 1 2 3 4 2 12 1 5 0 2 1
"ENSG00000142615" 0 0 0 0 1 0 0 0 0 0 0 0 0 0 0 0 0 0 1 0 0 0 0 0 0 0 0 0 0 1 0 1
"ENSG00000215704" 0 0 2 1 0 1 2 4 0 1 0 1 0 1 0 1 0 2 0 0 1 2 0 0 1 1 1 0 0 0 0 0
"ENSG00000132906" 483 373 790 708 916 536 437 894 406 462 392 249 738 298 197 628 549 621 823 888 31 443 637 453 401 429 680 197 393 383 530 470
"ENSG00000116138" 2929 3167 3139 3407 4717 2799 2320 4630 3653 3194 1714 804 3777 2008 1129 3078 3515 4572 3597 4393 110 2951 3723 2364 3056 2859 3558 1070 2283 2585 4018 1357
"ENSG00000251866" 0 0 0 1 0 0 0 2 0 0 0 0 1 0 0 0 0 0 0 0 0 0 0 0 0 0 1 0 0 1 0 0
"ENSG00000272510" 1 4 1 1 1 2 2 5 1 1 2 2 1 1 2 3 0 3 1 2 0 2 1 0 2 1 4 0 4 3 2 1
"ENSG00000116771" 379 224 398 434 227 375 206 321 451 308 220 267 296 259 115 313 372 253 285 312 7 354 190 238 298 192 240 81 140 245 265 204
"ENSG00000237301" 3 4 4 5 3 1 3 5 5 5 5 0 1 2 0 5 6 7 4 6 0 0 9 5 9 4 11 1 1 1 1 1
"ENSG00000235084" 65 23 33 46 49 29 18 23 25 16 8 2 21 16 39 10 60 21 41 19 2 49 20 66 17 59 18 29 5 45 16 43
"ENSG00000252417" 0 0 0 0 1 0 0 0 0 0 0 0 0 0 0 0 0 0 0 0 0 0 0 0 0 0 0 0 0 0 0 0
"ENSG00000236500" 0 0 0 0 0 0 0 0 0 0 0 2 0 0 0 0 0 0 0 0 0 0 0 0 0 0 0 0 0 0 0 0
"ENSG00000197312" 10079 14778 7255 11989 13264 10281 7457 14086 13155 14135 4778 1883 9944 6953 3123 12441 12696 19967 11275 17236 333 11052 12695 8213 11978 12482 12959 4044 6216 9738 12386 2767
"ENSG00000215695" 0 0 0 0 0 0 0 0 0 0 0 0 0 0 0 0 0 0 0 0 0 0 0 0 0 0 0 0 0 0 0 0
"ENSG00000271742" 1 0 0 0 0 0 0 0 0 0 0 1 0 0 0 0 0 0 0 0 0 0 1 0 1 0 0 0 0 0 0 0
"ENSG00000116786" 11295 10043 11331 11550 13595 14732 10303 11961 11134 10874 7072 6102 11044 7714 4094 11580 12279 13341 12939 11760 352 11129 11360 9360 9152 8711 9964 2842 4553 8958 12140 10324
"ENSG00000237938" 85 87 70 101 189 117 88 164 94 88 50 15 78 75 26 99 95 187 99 148 2 77 165 71 120 81 108 25 35 73 148 31
"ENSG00000162461" 145 165 142 151 372 149 82 265 176 151 69 109 139 88 49 248 119 288 149 144 6 136 161 63 71 78 129 16 42 48 63 36
"ENSG00000224459" 0 0 2 1 1 3 1 1 0 0 0 4 0 2 1 2 3 1 2 4 0 2 4 2 0 2 0 0 0 4 3 8
"ENSG00000162460" 1 0 3 0 5 2 0 4 2 0 0 1 0 3 1 1 1 2 0 0 0 1 4 0 2 0 0 0 1 0 0 1
"ENSG00000162458" 19036 16545 22615 14172 27533 32285 25381 30494 19769 18039 12744 5683 25272 16884 10064 29797 19201 20330 27636 16278 905 23136 28794 25085 15042 10011 22554 3770 12714 17269 28399 23607
"ENSG00000224321" 40 22 26 38 22 24 18 18 16 8 10 17 14 12 24 16 18 12 27 14 0 28 18 33 10 46 8 8 5 28 10 23
"ENSG00000233954" 1190 570 1580 1321 618 1030 674 580 761 679 584 505 733 429 642 579 1225 577 1000 704 29 1177 453 915 514 830 605 433 316 991 685 850
"ENSG00000178715" 800 469 851 739 144 130 85 835 606 604 326 410 121 87 119 755 732 575 762 670 7 232 116 946 473 487 414 263 52 241 75 1922
"ENSG00000179743" 171 94 184 139 225 211 126 157 186 135 98 51 174 112 63 146 137 157 128 232 3 134 142 62 137 91 126 30 69 119 151 85
"ENSG00000065526" 18115 20653 12618 23210 28530 24146 17122 23844 23802 20880 10668 2312 20760 15042 5881 22742 22833 27247 20579 27979 591 20501 24520 14462 18926 15242 18566 5905 9111 16106 23720 4148
"ENSG00000270620" 0 0 0 0 0 0 0 0 0 0 1 0 0 2 0 2 1 0 0 1 0 0 0 0 1 0 0 0 0 0 0 0
"ENSG00000116809" 3517 2920 4381 3477 4817 4262 2648 3880 2623 2908 1831 2283 2769 1831 1266 2989 3729 4610 4348 4014 115 3653 3687 2832 2309 2595 2975 901 1261 2862 3295 3710
"ENSG00000234607" 3 1 1 1 2 1 3 9 1 2 0 0 4 1 0 2 1 1 2 1 1 0 8 2 2 2 0 0 2 2 1 0
"ENSG00000231353" 0 0 0 0 0 0 0 0 0 0 0 0 0 0 0 0 0 0 0 0 0 0 1 0 0 0 0 0 0 0 0 0
"ENSG00000275503" 0 0 0 0 0 0 0 0 0 0 0 0 0 0 0 0 0 0 0 0 0 0 0 0 0 0 0 0 0 0 0 0
"ENSG00000224966" 0 0 0 0 0 0 0 0 0 0 1 0 0 0 0 0 0 0 0 0 0 0 0 0 0 0 0 0 0 0 0 0
"ENSG00000183888" 0 0 0 0 0 0 0 0 0 0 0 0 0 0 0 0 0 2 2 0 0 0 0 0 0 0 0 0 0 0 0 3
"ENSG00000233078" 0 0 0 0 0 0 0 0 0 0 0 0 0 0 0 0 0 0 0 0 0 0 0 0 0 0 0 0 0 0 0 0
"ENSG00000173641" 1 5 12 0 21 14 1 30 0 7 5 2 11 3 2 15 0 10 23 0 1 5 1 20 1 6 6 0 5 2 0 18
"ENSG00000186510" 0 0 0 0 2 1 3 0 0 0 1 0 0 1 0 0 0 1 1 0 0 0 1 0 1 1 1 0 1 1 1 1
"ENSG00000232456" 0 0 0 1 4 3 3 6 2 2 2 3 7 3 2 1 5 2 5 0 0 8 5 5 1 1 5 0 1 0 1 2
"ENSG00000184908" 1 5 2 2 2 1 0 7 2 2 4 0 3 2 0 3 0 0 2 1 0 2 0 0 1 1 5 0 2 2 5 1
"ENSG00000185519" 15 10 39 9 18 18 8 19 11 16 12 25 22 18 5 34 7 6 18 8 0 18 9 10 5 7 29 2 11 12 14 21
"ENSG00000142627" 68056 43284 36006 47704 65600 47859 37681 49277 55475 40488 16549 5733 33218 21308 13520 46699 77290 60612 54120 65870 1517 48922 57442 40103 50032 38773 37418 13268 18390 35491 46998 25314
"ENSG00000227959" 80 61 76 55 82 93 59 94 79 89 51 29 85 52 25 74 80 107 89 118 3 55 89 52 85 69 92 27 56 34 63 32
"ENSG00000224621" 59 51 43 58 93 39 34 52 65 52 34 11 48 31 24 47 66 71 39 54 1 24 48 26 48 49 47 14 32 30 48 17
"ENSG00000234166" 0 0 0 0 0 0 0 0 0 0 0 0 0 0 0 0 0 0 0 0 0 0 0 0 0 0 0 0 0 0 0 0
"ENSG00000142632" 737 646 715 1170 790 1201 613 791 595 851 328 389 496 653 319 620 678 1026 668 1172 22 929 777 392 460 570 449 247 205 684 524 441
"ENSG00000237276" 15 70 56 28 35 38 26 21 14 59 19 41 44 21 12 24 11 70 51 27 1 30 29 18 8 82 38 9 16 22 37 27
"ENSG00000132881" 82 109 184 141 130 167 113 115 109 153 102 204 175 105 40 139 102 168 183 108 5 113 93 87 84 101 108 49 83 96 130 112
"ENSG00000233929" 145 78 121 177 133 142 139 132 188 71 40 385 125 116 57 105 128 90 66 179 3 140 102 118 143 45 95 73 39 148 151 188
"ENSG00000037637" 3707 3702 3837 4176 4891 3933 2749 4035 3790 3926 2334 1168 3623 2166 1331 2864 3864 4203 4092 3816 115 3512 3420 2661 2937 3240 3319 1010 1861 2755 3686 1979
"ENSG00000055070" 17529 11120 17873 20759 16491 20744 14241 13747 16011 13288 10100 9205 14898 10637 7342 14384 17518 12913 18448 15504 534 17169 13803 13854 11856 10172 11636 4733 7167 12873 15837 11685
"ENSG00000226457" 13 7 17 29 22 13 7 23 27 17 5 14 9 8 21 9 18 12 13 11 0 25 13 28 12 28 12 13 6 21 12 14
"ENSG00000187144" 0 0 1 2 1 4 3 2 2 0 5 0 0 7 0 6 4 4 1 4 0 0 3 4 5 2 3 2 2 0 3 2
"ENSG00000157191" 8803 5026 10697 7771 9886 9962 6253 7964 6912 5599 4730 4471 7824 5014 3779 7152 9237 6343 9244 5820 317 9040 7562 8542 6232 4879 6133 2134 4447 7279 8930 9900
"ENSG00000226029" 30 53 51 38 57 55 36 93 29 39 35 17 55 60 15 78 35 48 54 51 3 50 74 51 44 29 58 11 80 45 80 31
"ENSG00000080947" 86 95 161 88 236 95 88 246 93 176 51 33 141 73 47 175 122 211 129 166 1 78 191 77 95 77 172 22 91 51 138 73
"ENSG00000206652" 0 0 0 0 0 0 1 0 0 1 8 1 2 3 0 0 0 0 0 0 0 0 0 0 2 0 2 0 6 0 0 0
"ENSG00000261135" 0 0 0 1 0 0 0 2 0 0 1 0 0 0 0 0 0 1 0 0 0 0 0 0 0 0 1 0 0 0 2 0
"ENSG00000285853" 0 0 0 0 0 0 0 0 0 1 0 0 0 0 0 0 0 0 0 0 0 0 0 0 0 0 0 0 0 0 0 0
"ENSG00000224174" 0 0 0 0 0 0 0 0 0 0 0 0 0 0 0 0 0 0 0 0 0 0 0 0 0 0 0 0 0 0 0 0
"ENSG00000233421" 0 8 2 2 0 1 0 3 0 5 2 0 1 1 1 1 0 9 1 0 0 2 2 2 2 6 0 2 0 0 4 1
"ENSG00000277344" 0 0 0 0 0 0 0 0 0 0 0 0 0 0 0 0 0 0 0 0 0 0 0 0 0 0 0 0 0 0 0 0
"ENSG00000225710" 0 0 0 0 0 0 0 0 0 0 0 0 0 0 0 0 0 0 0 0 0 0 1 0 0 0 0 0 0 0 0 0
"ENSG00000219481" 856 788 915 946 1617 934 875 1240 1018 955 598 172 1281 501 368 822 1210 1107 1081 1124 38 867 1260 562 961 609 996 307 595 765 1381 315
"ENSG00000271732" 1 4 1 1 3 1 1 3 2 3 1 3 2 1 0 2 4 2 0 5 0 0 3 1 1 0 2 0 1 2 0 0
"ENSG00000215908" 1871 1671 1993 1698 3075 1538 1261 2314 1516 1768 757 877 1565 978 627 1103 1796 2802 1481 3004 49 1226 2692 799 1550 973 1600 459 760 1089 1831 927
"ENSG00000283773" 0 0 0 0 0 0 0 0 0 0 0 0 0 0 0 0 0 0 0 0 0 0 0 0 0 0 0 0 0 0 0 0
"ENSG00000186301" 22 47 69 19 98 34 61 156 27 46 22 8 77 26 11 76 29 82 52 78 0 30 85 12 26 16 84 4 27 13 30 17
"ENSG00000282143" 0 0 0 0 0 0 0 0 0 0 0 0 0 0 0 0 0 0 0 0 0 0 0 0 0 1 0 0 0 0 0 0
"ENSG00000207513" 0 0 0 0 0 0 0 0 0 0 2 0 0 0 0 0 0 0 0 0 0 0 0 0 0 0 0 0 0 0 0 0
"ENSG00000280114" 1 0 0 0 0 0 0 0 0 0 0 0 1 0 0 0 1 0 0 0 0 0 0 0 0 0 0 0 0 0 0 0
"ENSG00000236698" 2630 2013 3314 3924 2897 1939 2191 2810 2476 2428 1866 547 2798 1069 1393 2630 2505 2070 3319 2592 87 1858 2405 2446 1745 1925 2659 1079 1555 1507 2838 1098
"ENSG00000268869" 2 2 2 2 1 0 3 4 5 8 0 0 2 0 3 3 4 0 3 1 0 4 1 2 3 3 3 1 3 1 3 3
"ENSG00000279151" 0 0 0 0 0 0 1 0 1 0 0 0 0 0 0 0 0 1 0 0 0 1 0 0 0 0 0 0 0 0 0 0
"ENSG00000282740" 0 0 0 0 0 0 0 0 0 0 0 0 0 0 0 0 0 0 0 0 0 1 0 0 0 0 0 0 0 0 0 0
"ENSG00000058453" 597 1027 1507 1139 2510 944 814 2278 599 1137 592 454 1438 553 369 1334 650 1600 1177 2360 28 750 1443 629 536 542 1206 287 471 597 867 662
"ENSG00000227684" 0 0 0 0 0 0 0 0 0 0 1 0 0 0 0 0 0 0 0 0 0 0 0 0 0 0 0 0 0 0 0 0
"ENSG00000207389" 0 0 0 0 0 0 0 0 0 0 4 0 0 2 0 4 0 0 0 0 0 0 0 0 1 0 0 0 9 0 0 0
"ENSG00000186715" 11 21 11 3 44 1 4 30 9 13 9 2 32 2 4 15 7 9 13 24 3 2 14 3 6 9 28 1 12 2 9 3
"ENSG00000223643" 0 0 0 0 0 0 0 0 0 0 0 0 0 0 0 0 0 0 0 0 0 0 0 0 0 0 0 0 0 0 0 0
"ENSG00000230239" 0 0 0 0 0 0 0 0 1 0 0 0 1 0 1 0 1 0 0 0 0 0 0 0 0 0 0 0 0 1 0 0
"ENSG00000263811" 0 0 0 0 0 0 0 0 0 0 0 0 0 0 0 0 0 0 0 0 0 0 0 0 0 0 0 0 0 0 0 0
"ENSG00000228549" 1 20 2 0 7 1 1 3 2 22 3 0 2 1 2 1 0 21 2 1 0 2 4 1 4 18 1 1 1 2 5 0
"ENSG00000277234" 0 0 0 0 0 0 0 0 0 0 0 0 0 0 0 0 0 0 0 0 0 0 0 0 0 0 0 0 0 0 0 0
"ENSG00000238142" 17 13 48 25 53 24 21 74 18 26 17 54 42 15 8 41 15 38 29 36 1 12 35 15 5 26 36 7 17 15 26 40
"ENSG00000235241" 0 0 0 0 0 0 0 0 0 0 0 0 0 0 0 0 0 0 0 0 0 0 0 0 0 0 0 0 0 0 0 0
"ENSG00000207005" 0 0 1 0 0 0 0 0 0 0 0 0 0 1 0 0 0 0 0 0 0 0 0 0 0 0 0 0 3 0 0 0
"ENSG00000272426" 1 1 6 4 3 0 1 4 0 1 0 4 2 1 3 3 1 3 1 6 0 0 2 1 2 0 1 1 0 0 3 1
"ENSG00000117122" 1391 787 950 665 1151 2631 1347 2052 1010 842 401 252 735 1173 680 1601 1215 996 721 707 34 1909 1808 1426 792 522 558 166 382 1445 1384 1701
"ENSG00000286898" 4 1 3 0 1 5 3 3 1 2 0 0 3 2 1 4 3 2 1 2 0 2 5 1 0 1 0 1 0 4 0 2
"ENSG00000226526" 7 4 5 3 6 12 5 27 5 4 2 0 7 7 2 18 4 8 6 7 0 6 14 13 7 6 6 0 4 3 5 3
"ENSG00000159363" 5878 6643 6295 5734 6614 8840 6763 6154 6950 7410 4193 3208 7345 4876 2515 6985 7298 9034 8278 5880 234 7045 6564 5467 5701 5811 6305 1461 3317 5468 7763 6929
"ENSG00000117118" 9786 7150 11644 11301 8561 9433 6292 8160 8187 7877 5195 4405 7586 5160 3914 6258 9268 8257 8533 8294 233 8178 6666 6001 6182 6615 6093 3025 3949 6710 7347 7657
"ENSG00000117115" 6 13 11 6 11 17 8 9 0 7 8 11 11 4 1 2 1 15 27 11 0 10 6 8 8 3 14 1 3 4 14 3
"ENSG00000204362" 90 101 156 133 377 135 95 192 133 127 45 45 180 100 41 109 110 243 129 283 3 136 226 38 92 90 214 26 61 50 69 23
"ENSG00000282843" 2 0 0 1 3 1 1 4 0 2 0 0 0 2 1 2 0 3 7 3 0 2 2 0 3 1 1 0 0 0 0 0
"ENSG00000142623" 34 39 196 29 66 44 48 82 20 34 50 19 64 31 30 72 46 66 181 45 3 46 94 45 29 35 185 6 24 21 29 39
"ENSG00000142619" 8 7 31 65 23 167 69 47 20 20 10 41 46 97 38 51 23 23 29 55 1 80 41 17 18 9 23 15 12 86 50 22
"ENSG00000266634" 1 0 0 0 0 0 0 0 1 0 0 0 0 0 0 0 0 0 2 0 0 0 1 0 0 0 0 0 0 1 0 0
"ENSG00000159339" 0 0 1 0 0 2 0 0 0 0 0 0 3 0 0 1 0 0 0 1 0 0 2 1 2 0 1 0 0 0 0 0
"ENSG00000276747" 0 0 0 0 0 0 0 0 0 0 0 0 0 0 0 0 0 0 0 0 0 0 0 0 0 0 0 0 1 0 0 0
"ENSG00000179051" 28965 33499 28224 28912 26525 25119 17768 23777 24874 35534 14345 3642 19818 14912 10069 20329 30583 41962 31214 30172 809 26172 23508 17482 21260 31124 24166 8598 10647 19174 23145 10556
"ENSG00000227751" 0 0 0 0 0 0 0 0 0 0 0 0 0 0 0 0 0 0 0 0 0 0 0 0 0 0 0 0 0 0 0 0
"ENSG00000074964" 1026 3596 2610 1416 2192 1441 1206 1663 997 3626 1256 277 1401 721 596 1274 1055 4866 2802 2013 64 1399 1591 1033 1065 4664 2802 587 1007 1229 1637 1262
"ENSG00000236648" 0 0 0 0 0 0 1 0 1 0 0 0 0 0 0 1 0 0 0 0 0 1 0 0 0 0 0 1 0 0 0 0
"ENSG00000117148" 0 0 0 2 0 0 0 0 2 2 1 0 0 0 0 0 0 1 1 1 0 2 0 0 0 0 0 0 0 0 2 3
"ENSG00000284653" 0 0 0 0 0 0 0 0 0 1 0 0 0 0 0 0 0 0 0 0 0 0 0 0 0 0 2 0 0 0 0 0
"ENSG00000261781" 0 0 0 0 0 0 0 1 0 0 0 0 0 0 0 0 0 0 0 0 0 0 0 0 0 0 0 0 0 0 0 0
"ENSG00000117154" 0 0 0 0 0 0 1 0 0 0 0 1 0 0 0 0 0 0 0 0 0 0 0 0 0 0 0 0 0 0 0 0
"ENSG00000280222" 0 0 0 0 0 0 0 0 0 0 0 1 0 0 1 1 0 0 0 0 0 0 0 0 0 0 0 0 0 0 1 0
"ENSG00000230035" 0 0 0 0 0 0 0 0 0 0 0 0 0 0 0 0 0 0 0 0 0 0 0 0 0 0 0 0 0 0 0 0
"ENSG00000225387" 0 0 0 0 0 0 0 0 0 0 0 0 0 0 0 0 0 0 0 0 0 0 0 0 0 0 0 0 0 0 0 0
"ENSG00000179023" 0 0 10 1 2 3 1 4 2 0 3 0 2 2 2 1 0 0 5 0 1 2 0 0 1 0 10 2 1 2 0 1
"ENSG00000235282" 36 25 61 58 43 29 15 36 31 24 10 4 49 26 23 27 44 39 52 31 2 33 55 27 17 40 20 11 15 45 29 65
"ENSG00000225478" 0 0 0 0 0 0 0 0 0 0 0 0 0 0 0 0 0 0 0 0 0 0 0 0 0 0 0 0 0 0 0 0
"ENSG00000009709" 0 0 3 0 0 0 0 1 0 1 4 2 0 0 0 3 1 0 3 0 0 0 0 0 1 1 2 0 0 0 0 1
"ENSG00000179002" 1 0 1 2 2 0 1 2 1 0 0 0 2 0 1 0 0 1 2 0 0 0 3 0 1 0 1 0 0 0 0 1
"ENSG00000159423" 2273 1666 2542 4281 2783 5014 2933 3494 2628 1997 1697 2414 2729 2584 1206 3254 2409 2012 2724 4153 97 4011 2800 2333 1825 1228 1990 1148 1087 3036 2859 2449
"ENSG00000265606" 0 0 1 0 0 0 0 0 0 0 0 0 0 0 0 0 0 0 0 0 0 0 0 0 0 0 0 0 0 1 0 0
"ENSG00000221662" 1 2 1 2 0 1 2 4 1 2 0 0 3 1 0 2 1 2 1 2 0 0 5 0 1 0 0 0 2 0 2 0
"ENSG00000169991" 44911 40078 52937 28992 65746 39633 34062 55996 47028 40020 28837 5867 50098 21613 15274 45030 52402 55882 74888 37084 1921 37671 49433 39658 31368 42219 51418 8396 23844 25892 40073 20073
"ENSG00000272084" 63 63 68 52 113 80 55 82 80 83 44 104 95 66 25 50 80 78 45 58 0 46 61 46 73 44 42 11 42 39 70 59
"ENSG00000127481" 23348 29477 16534 24898 41706 31910 23189 35959 28882 30749 16053 2705 30438 17359 6958 27106 30572 43403 28611 34227 917 25452 32991 21811 31630 27308 26825 7029 14146 21063 35576 7279
"ENSG00000230424" 7 8 11 13 10 6 4 12 4 5 4 5 6 2 3 5 11 8 6 15 0 9 9 3 4 7 4 1 2 5 3 4
"ENSG00000127463" 17229 12471 13976 19878 15969 18511 12952 15940 19305 13786 8886 9642 14482 11225 6466 14759 18669 13330 15467 16769 433 16512 14285 11240 13495 8769 11777 4806 7159 12777 16646 6857
"ENSG00000053372" 14687 7468 15884 16168 7681 14393 8368 7136 13469 8974 7397 23433 8325 7535 4820 8359 13440 7493 10484 9324 251 10617 7012 7208 8456 5346 6599 3096 3540 7902 8377 8798
"ENSG00000286064" 49 47 35 53 68 62 25 27 46 31 23 3 57 25 10 56 54 68 55 42 4 44 37 49 39 25 33 12 30 30 37 18
"ENSG00000211454" 40 37 46 32 47 16 13 52 31 33 12 32 29 12 7 27 15 32 23 23 2 10 25 12 21 6 36 4 4 9 11 13
"ENSG00000162482" 24 6 37 24 43 13 10 33 18 23 15 4 9 6 4 14 13 27 20 36 2 10 10 10 16 7 16 5 11 11 8 7
"ENSG00000270728" 98 99 63 104 123 101 68 193 133 101 47 2 89 59 28 138 89 94 99 103 1 84 84 58 92 57 118 28 59 46 67 22
"ENSG00000053371" 3062 1299 3070 3357 2063 2950 1926 1944 2433 1482 1475 4460 2181 1611 946 1885 2981 1602 2500 2369 80 2570 1397 1858 1961 1156 1681 771 982 1764 1775 2744
"ENSG00000200403" 4 9 6 5 7 3 3 10 10 2 0 0 8 4 1 3 4 6 2 14 0 1 6 3 10 2 7 0 6 1 0 0
"ENSG00000040487" 1813 1463 2162 1453 2241 1966 1564 1663 1603 1659 1015 1664 1552 984 694 1389 1794 1885 1907 1455 53 1455 1516 1127 1268 1140 1313 342 722 1043 1524 1610
"ENSG00000077549" 26062 19930 33585 27612 22553 28572 21454 19564 25716 22284 15105 12003 26257 14959 10565 21235 26063 20931 25517 19014 804 22267 19260 19886 19645 16861 19849 6699 13783 17783 25696 23077
"ENSG00000240490" 1 0 0 0 2 1 0 2 0 1 3 0 1 3 0 1 0 1 1 0 0 0 0 0 2 1 0 0 0 0 0 0
"ENSG00000173436" 1253 899 1410 1313 1434 1195 999 1277 1346 977 588 3071 1211 861 515 977 1111 995 942 1131 44 848 1103 659 894 585 904 338 659 781 1093 1110
"ENSG00000201609" 0 0 0 0 0 0 0 0 0 0 0 0 0 0 0 0 0 0 0 0 0 0 0 0 0 0 0 0 0 0 0 0
"ENSG00000235185" 1 0 0 1 0 0 1 0 2 1 0 0 0 0 0 0 0 0 1 0 0 0 0 1 0 0 2 0 0 1 0 0
"ENSG00000158747" 8663 4737 11613 10009 5512 10099 7226 5052 7389 5295 4724 18309 6804 4832 3934 6310 9383 5351 8403 6738 251 7893 6133 6621 6248 3940 5282 2045 3310 5400 7555 9796
"ENSG00000270136" 0 0 0 0 0 0 0 1 0 0 0 0 0 0 0 0 0 0 0 0 0 0 0 0 0 0 0 0 0 0 0 0
"ENSG00000226396" 187 92 128 156 128 87 71 120 90 79 49 193 79 57 223 61 159 88 118 96 0 197 90 235 64 178 60 169 40 204 83 188
"ENSG00000158748" 7 1 3 1 3 4 2 2 2 4 2 0 3 3 1 3 2 2 2 0 0 0 3 2 1 0 3 0 0 0 2 1
"ENSG00000162542" 1134 1525 1516 1484 1530 1816 938 1271 1209 1618 733 348 1276 879 492 1228 1116 1588 1457 1048 55 1318 885 826 707 1137 935 288 507 867 782 745
"ENSG00000178828" 0 0 0 0 0 0 0 0 0 0 0 0 0 0 0 0 0 0 0 0 0 0 0 0 0 0 0 0 0 0 0 0
"ENSG00000235434" 0 0 0 0 0 0 0 0 0 0 0 0 0 0 0 0 0 0 0 0 0 0 0 0 0 0 0 0 0 0 0 0
"ENSG00000169914" 2478 2132 2239 2805 3564 2057 1772 3491 2478 2303 1003 316 2241 1287 951 2669 2543 2922 2535 3034 66 2216 3223 1783 2035 1532 2574 651 1220 1658 2797 712
"ENSG00000188784" 0 0 0 0 0 0 1 0 0 0 0 2 0 0 0 0 0 0 0 0 0 0 0 0 0 0 0 0 0 0 0 0
"ENSG00000242688" 0 0 0 0 0 0 0 0 0 0 0 0 0 0 0 0 0 0 0 0 0 0 0 0 0 0 0 0 0 0 0 0
"ENSG00000188257" 0 0 0 0 0 1 0 0 0 0 0 0 0 0 0 0 0 0 0 0 0 0 0 0 0 0 0 0 0 0 0 0
"ENSG00000127472" 0 0 0 0 0 0 2 1 0 0 0 1 0 0 0 0 0 0 0 0 0 0 0 1 0 0 0 0 0 0 0 0
"ENSG00000117215" 0 0 0 0 0 1 0 0 0 0 0 2 0 0 0 1 0 0 0 1 0 0 0 0 0 0 0 0 0 0 0 0
"ENSG00000158786" 1 1 6 0 3 2 0 2 2 4 2 0 5 0 1 2 0 10 10 1 1 2 5 5 0 8 4 0 3 1 6 6
"ENSG00000227066" 0 3 5 0 2 0 1 3 1 0 0 0 0 0 1 0 0 0 1 2 0 1 1 1 2 1 3 0 1 1 0 2
"ENSG00000187980" 1 0 0 1 0 0 1 0 0 0 0 1 0 0 1 1 0 1 0 0 0 0 0 0 0 0 2 1 1 0 0 0
"ENSG00000225986" 0 0 0 2 0 1 0 0 0 0 0 2 1 1 0 0 0 0 0 1 0 0 1 0 0 0 0 0 0 0 0 0
"ENSG00000162543" 23 13 40 23 29 49 7 11 19 17 19 46 46 36 10 20 13 6 26 18 1 27 14 12 14 7 23 8 7 13 8 0
"ENSG00000228105" 0 0 0 0 0 0 0 0 0 0 0 0 0 0 0 0 0 0 0 0 0 0 0 0 0 0 0 0 0 0 0 0
"ENSG00000284710" 0 0 0 0 0 0 0 0 0 0 0 0 0 0 0 0 0 0 0 0 0 0 0 0 0 0 0 0 0 0 0 0
"ENSG00000158816" 0 2 0 0 0 0 0 1 0 0 0 2 0 0 0 0 2 2 1 1 0 0 1 1 0 0 0 0 0 1 0 0
"ENSG00000226664" 0 0 0 0 0 0 0 0 0 0 0 0 0 0 0 0 0 0 0 0 0 0 0 0 0 0 0 0 1 0 0 0
"ENSG00000236963" 2 0 0 0 1 1 1 1 2 0 0 2 1 0 0 1 1 1 1 0 0 0 2 0 2 0 1 0 1 0 0 0
"ENSG00000226487" 0 0 0 0 0 0 0 0 0 0 0 0 0 0 0 0 0 0 0 0 0 0 0 0 0 0 0 0 0 0 1 0
"ENSG00000284641" 0 0 0 0 0 0 0 0 2 0 0 1 0 0 0 1 0 1 1 0 0 0 0 0 0 0 0 0 0 0 0 0
"ENSG00000284743" 0 0 0 0 0 0 0 0 0 1 0 0 0 0 0 0 0 0 0 0 0 0 0 0 0 0 0 0 0 0 0 0
"ENSG00000162545" 15013 20284 20759 15112 23087 10292 8180 13369 18009 22155 11189 7374 24152 6583 4085 11683 14067 20138 15926 13897 570 8363 10359 7347 13924 13948 17380 3775 11679 6757 11752 8112
"ENSG00000090432" 5674 4480 5987 6060 4889 6019 5514 3854 5059 4726 3541 2385 4762 2946 2621 4261 5749 4789 5995 4196 194 4962 5064 4139 4042 4251 3895 1492 2134 3559 6203 4151
"ENSG00000215520" 0 0 0 1 1 0 1 0 0 0 0 0 2 0 2 0 0 0 1 0 0 0 0 0 0 0 0 0 1 0 0 2
"ENSG00000183114" 3 2 5 4 3 10 6 3 7 3 3 13 3 3 3 4 6 3 9 3 0 12 11 3 6 4 14 1 5 15 19 7
"ENSG00000158825" 1820 1541 1423 1375 1170 2234 1198 1136 1579 1614 652 931 936 1179 566 1001 1923 2279 1563 1261 51 2107 1425 1116 1667 2155 1673 509 948 2032 2156 2393
"ENSG00000158828" 1196 1251 1942 1222 1829 2030 1696 1561 1108 1407 1002 147 1667 1131 625 1498 1345 1815 2319 1363 51 1777 1818 1387 1127 1449 1833 410 1007 1399 2542 1479
"ENSG00000284005" 0 0 0 0 0 0 0 0 0 0 0 0 0 0 0 0 0 0 0 0 0 0 0 0 0 0 0 0 0 0 0 0
"ENSG00000117242" 467 579 608 704 648 632 422 573 555 593 344 427 578 417 187 534 528 581 656 591 16 588 496 458 413 502 511 173 369 442 594 318
"ENSG00000244038" 23898 16350 23173 26684 22065 28979 18463 18354 19278 17643 12183 8077 17277 13939 10365 16519 23035 20766 23038 22321 659 23858 21009 16624 15483 15740 14970 6657 8588 18063 20628 15554
"ENSG00000117245" 410 183 204 317 418 229 186 316 353 172 102 99 208 124 62 346 447 388 271 331 6 190 431 227 364 144 260 45 103 141 207 146
"ENSG00000235432" 0 2 1 1 0 0 0 0 4 0 0 1 5 1 0 1 3 2 1 0 0 2 2 0 2 0 0 0 0 0 1 1
"ENSG00000189410" 14618 7597 10232 12081 14239 11693 8506 13022 13418 8204 5582 6729 10016 6469 3784 11060 18916 17154 9520 19496 327 8992 15959 8602 12724 7366 8267 3249 4500 8479 12624 9315
"ENSG00000233069" 27 14 19 28 40 24 34 34 34 24 16 1 26 9 7 37 47 39 33 66 0 23 56 25 36 11 24 8 10 19 30 15
"ENSG00000127483" 17775 17019 13045 20431 26277 17627 13065 31396 18540 18543 7702 3453 16995 11082 6108 18399 19128 29399 16175 35514 547 16924 27101 11924 17668 12305 19820 5994 10236 14160 20993 5319
"ENSG00000075151" 18228 18346 12917 19729 24734 16333 13207 23928 22072 22855 9424 3067 19735 11422 6771 17697 20634 25169 17269 21997 559 16147 20185 13151 15226 15620 16471 5393 9439 12716 19261 5020
"ENSG00000251914" 0 0 0 0 0 0 0 0 0 0 0 0 0 0 0 0 0 0 0 0 0 0 1 0 0 0 0 0 0 0 0 0
"ENSG00000221808" 0 0 0 0 0 0 0 0 0 0 0 0 0 0 0 0 0 0 0 0 0 0 0 0 0 0 1 0 0 0 0 0
"ENSG00000233072" 1 1 2 1 1 0 0 1 0 0 1 4 0 1 0 0 2 0 0 0 0 1 1 0 0 0 0 1 0 0 0 1
"ENSG00000236073" 1 2 2 2 2 1 1 4 0 2 1 1 1 1 0 0 2 3 0 0 0 0 0 2 1 1 1 0 1 1 0 2
"ENSG00000235112" 0 3 2 1 0 0 1 0 2 2 1 0 2 2 0 1 0 0 0 0 0 0 2 1 7 2 0 0 1 0 1 0
"ENSG00000287192" 3 5 2 0 6 1 2 11 2 7 4 0 5 1 2 1 4 10 3 2 1 1 6 2 3 3 4 0 4 1 2 0
"ENSG00000117298" 12241 8818 7598 14054 10658 17921 11456 11891 14177 10474 5797 3938 11275 9656 4828 13490 14140 9834 9673 13552 388 13982 11303 11338 10838 6124 6566 4035 5326 11061 14325 9092
"ENSG00000236936" 1 3 4 3 2 7 0 5 2 2 1 7 0 5 1 3 2 6 7 5 0 6 4 3 8 0 4 0 1 2 3 0
"ENSG00000231105" 1 0 3 1 8 1 0 10 3 4 3 2 1 5 1 8 0 0 4 7 0 3 11 3 7 1 3 0 4 1 5 4
"ENSG00000236216" 48 69 40 43 35 73 43 42 47 50 30 4 57 39 17 47 56 60 54 36 4 57 43 37 37 58 35 11 27 42 48 19
"ENSG00000228823" 0 0 0 0 0 0 0 0 1 0 0 0 0 0 0 0 0 0 0 0 0 0 0 0 0 0 0 0 0 0 0 0
"ENSG00000236009" 0 0 0 0 0 0 0 0 0 0 0 4 0 0 0 0 0 0 0 0 0 0 0 0 0 0 0 0 0 0 0 0
"ENSG00000227001" 39 16 43 49 75 20 12 47 33 26 18 0 43 16 9 32 60 25 44 30 1 29 23 30 27 24 36 10 20 19 20 14
"ENSG00000187952" 100 73 88 128 123 119 150 83 85 98 67 8 125 75 72 73 122 78 120 157 2 115 126 77 74 80 92 41 38 77 131 41
"ENSG00000186543" 5 7 9 1 17 1 1 8 2 5 2 0 9 0 2 2 4 8 14 5 0 1 3 3 5 2 10 0 4 1 4 5
"ENSG00000142794" 681 913 409 870 1167 797 557 846 622 882 215 80 892 464 254 636 739 1084 527 836 30 705 697 543 527 749 406 222 436 625 786 205
"ENSG00000176378" 0 0 0 0 0 1 0 0 0 0 0 0 0 0 0 1 0 1 0 0 0 0 1 1 0 0 0 0 0 0 2 0
"ENSG00000162551" 7 9 25 8 20 6 13 7 5 3 9 12 9 9 4 13 9 7 26 3 0 13 11 4 9 5 19 2 7 12 15 15
"ENSG00000233431" 0 0 0 0 0 0 0 0 0 0 1 0 0 0 0 0 0 0 0 0 0 0 0 0 0 0 0 0 0 0 0 0
"ENSG00000076864" 115 181 311 190 280 172 66 204 100 214 132 61 190 66 31 155 109 276 353 191 7 149 113 219 114 236 316 60 151 151 117 266
"ENSG00000090686" 6418 5957 7063 7858 8486 6711 5295 7671 7619 7219 3368 1988 6973 4675 3046 5852 7139 7384 6178 7408 240 6756 7206 4607 5831 4908 5950 2270 4402 5849 8035 2972
"ENSG00000231978" 0 0 0 0 0 0 0 1 1 0 0 0 0 2 0 0 1 0 0 0 0 0 0 1 3 0 0 0 1 0 0 0
"ENSG00000187942" 26 10 38 22 69 28 33 46 34 21 16 5 61 33 23 55 21 28 41 26 1 29 60 27 67 15 34 7 30 31 61 43
"ENSG00000142798" 12073 8811 10340 13026 34447 27740 22736 26469 19241 10123 10874 1983 27704 16568 5749 24742 15962 13274 19361 22512 729 20970 30266 14053 18816 5890 19312 3368 11307 16484 32951 6171
"ENSG00000232037" 7 10 12 11 10 11 3 11 5 10 7 25 6 1 8 9 4 9 2 15 1 9 7 12 8 9 0 13 2 5 7 27
"ENSG00000283234" 1 0 0 0 0 0 0 3 1 1 0 0 0 0 0 0 0 0 0 1 0 0 1 0 2 0 2 1 0 4 1 6
"ENSG00000219073" 0 0 0 0 0 0 1 0 0 0 0 0 0 0 0 0 0 0 0 2 0 0 0 0 0 0 1 0 0 0 0 0
"ENSG00000285959" 0 0 0 0 0 0 0 0 0 0 0 0 0 0 0 0 0 0 0 0 0 0 0 0 0 0 0 0 0 0 0 0
"ENSG00000273610" 0 0 0 0 0 0 0 1 0 0 0 0 0 0 0 0 0 0 0 0 0 0 0 0 0 0 0 0 0 0 0 0
"ENSG00000201919" 0 0 0 0 0 0 0 1 0 0 0 0 0 0 0 0 0 0 0 0 0 0 0 0 0 0 0 0 0 0 0 0
"ENSG00000142789" 0 0 0 0 0 0 0 0 0 0 0 0 0 0 0 0 0 0 0 0 0 0 0 0 0 0 0 0 0 0 0 0
"ENSG00000278124" 0 0 0 0 0 0 0 0 0 0 0 0 0 0 0 0 0 0 0 0 0 0 0 0 0 0 0 0 0 0 0 0
"ENSG00000201273" 0 0 0 0 1 0 0 0 0 0 0 0 0 0 0 0 0 0 0 0 0 0 0 0 0 0 0 0 0 0 0 0
"ENSG00000228397" 1 0 3 3 0 6 1 2 0 3 2 9 0 4 1 1 0 3 4 2 0 6 2 1 1 3 1 0 1 1 0 1
"ENSG00000218510" 42 43 50 62 79 22 36 124 42 53 22 4 35 16 16 45 56 68 41 95 2 20 85 17 46 40 39 24 23 18 48 5
"ENSG00000070831" 26566 23404 35582 32089 23134 31094 23787 22559 31456 26385 16158 10907 29360 18555 12143 25282 26286 20869 25189 19476 855 26393 18838 22485 24227 19365 23770 8642 19037 23544 32446 18852
"ENSG00000285752" 16 11 32 22 27 9 13 54 31 33 3 7 14 11 11 23 16 36 13 26 0 8 22 12 16 11 17 11 12 12 22 14
"ENSG00000285794" 0 0 0 0 0 0 0 0 0 0 0 0 0 0 0 0 0 0 0 0 0 0 0 0 0 0 0 0 0 0 0 0
"ENSG00000230068" 5 6 9 2 4 4 5 13 5 11 2 2 8 5 1 3 4 9 4 6 0 1 9 4 19 3 6 1 16 2 6 1
"ENSG00000271428" 3 5 4 4 16 4 5 11 4 5 2 2 7 10 1 7 5 3 3 3 0 1 10 6 9 7 4 0 11 6 6 0
"ENSG00000162552" 161 286 725 338 166 165 574 376 202 278 431 733 164 109 291 354 171 251 743 365 9 186 583 363 197 307 685 127 155 177 779 894
"ENSG00000285873" 33 19 61 40 36 18 24 31 36 23 18 47 16 8 12 26 26 26 51 38 0 20 35 20 16 15 26 8 8 6 28 41
"ENSG00000266564" 0 0 0 0 0 0 0 0 0 0 0 0 0 0 0 0 0 0 0 0 0 0 0 0 0 0 0 0 0 0 0 0
"ENSG00000234397" 64 24 41 55 56 21 17 36 28 41 4 6 20 13 55 15 56 29 41 21 1 64 37 58 21 49 20 28 19 55 27 59
"ENSG00000279625" 0 0 0 1 0 0 0 0 0 0 0 0 0 0 0 0 0 0 0 1 0 0 0 0 0 0 0 0 0 0 0 0
"ENSG00000184677" 5857 5001 6049 5981 13256 6489 4742 12095 6052 5272 3175 866 7436 3747 2153 7610 6650 7931 7203 8401 242 5611 8966 5092 4799 4648 6829 1725 3491 4839 6866 2558
"ENSG00000237200" 5 10 5 12 39 12 9 23 13 13 1 0 11 9 3 9 13 11 23 24 1 8 18 7 13 6 13 1 6 12 16 1
"ENSG00000070886" 2 1 1 1 0 1 3 3 1 0 0 3 2 1 1 0 0 3 1 3 0 2 1 0 3 0 2 0 0 1 0 0
"ENSG00000276835" 0 0 0 0 0 0 0 0 0 0 0 0 0 0 0 0 0 0 0 0 0 0 0 0 0 0 0 0 0 0 0 0
"ENSG00000173372" 0 0 0 0 0 0 0 0 0 0 0 0 0 0 0 0 0 0 0 0 0 0 0 0 0 0 0 0 0 0 0 0
"ENSG00000159189" 1 0 0 0 0 0 1 0 0 0 0 0 0 0 0 0 0 0 0 0 0 0 0 0 0 0 0 0 0 0 0 0
"ENSG00000173369" 0 0 0 0 0 0 0 0 0 0 0 0 0 0 0 0 0 0 0 0 0 0 0 0 1 0 0 0 0 0 0 0
"ENSG00000133216" 7202 4014 6903 3654 6850 5836 4185 5441 6533 3982 3724 1637 5487 2993 1852 5050 7575 5178 7894 3041 205 4992 4569 5266 5721 3928 6083 846 3353 3743 5374 4916
"ENSG00000265422" 0 0 0 0 0 0 0 0 0 0 0 0 0 0 0 0 0 0 0 0 0 0 0 0 0 0 0 0 0 0 1 0
"ENSG00000225952" 0 0 0 0 0 0 0 1 0 1 0 0 0 0 0 0 0 0 1 1 0 0 1 2 2 2 0 0 0 1 0 0
"ENSG00000264014" 0 0 0 0 0 0 0 0 0 0 0 0 1 0 0 0 0 0 0 0 0 0 0 1 0 0 1 0 0 0 0 0
"ENSG00000215906" 0 0 1 0 0 0 0 0 0 0 0 0 1 0 0 0 0 0 0 0 0 0 0 0 0 0 0 0 0 0 0 1
"ENSG00000227868" 2 1 0 1 2 5 0 0 0 0 1 2 0 1 0 0 3 0 0 0 0 1 1 1 2 0 0 0 1 1 1 1
"ENSG00000004487" 15523 13327 17922 17739 16475 16245 11629 16515 16067 16051 8931 9641 13574 9866 6350 14064 14508 14591 14966 14495 483 13891 13065 10353 10499 9423 11617 4388 6994 10872 13702 8493
"ENSG00000240553" 1 0 0 0 0 0 3 2 1 2 1 3 2 3 0 0 0 1 1 0 0 0 5 1 2 0 0 0 3 1 2 0
"ENSG00000263793" 1 0 0 0 1 0 0 0 0 1 0 0 1 1 0 0 0 0 0 0 0 0 0 0 0 1 0 0 0 0 0 0
"ENSG00000266802" 0 0 0 0 0 0 1 0 1 2 0 0 1 1 0 1 0 0 1 0 0 0 3 0 0 2 0 0 0 0 0 0
"ENSG00000169641" 27830 21503 18873 29560 30035 36211 26116 33161 34243 21909 15003 6377 25819 20443 9885 32919 31544 23272 30529 26921 868 30610 30103 26906 22455 14856 23311 6986 13584 22999 33093 7882
"ENSG00000229010" 1 0 6 3 8 0 4 6 1 2 5 0 5 5 0 6 2 5 2 2 0 0 4 3 7 2 7 0 1 6 2 0
"ENSG00000206935" 1 0 0 0 2 0 0 1 0 0 0 0 0 0 0 1 0 1 0 0 0 1 1 1 0 1 0 0 2 0 0 0
"ENSG00000252578" 1 0 1 1 0 0 0 1 3 0 0 0 0 1 0 3 0 0 0 0 0 1 0 0 2 0 0 0 1 0 0 1
"ENSG00000179546" 92 99 132 109 100 84 107 115 64 87 47 80 93 54 55 92 108 100 159 98 5 74 122 83 64 69 110 25 55 65 141 88
"ENSG00000215381" 50 16 25 55 16 15 4 13 18 5 9 8 9 4 24 4 49 17 42 10 1 61 2 28 7 37 4 9 1 44 8 19
"ENSG00000261326" 311 368 225 347 667 183 245 899 434 378 97 77 329 188 101 601 317 564 240 535 6 142 472 102 338 147 402 81 187 132 225 77
"ENSG00000284726" 8 12 6 10 8 2 6 10 6 8 2 1 3 9 1 9 12 8 4 16 0 1 9 4 21 5 8 1 6 4 7 0
"ENSG00000125944" 42149 32170 44665 47453 38822 34863 24086 41257 38894 39221 18984 9398 30251 20800 14771 31454 34731 35290 32064 35399 891 31186 27161 24072 24901 23454 22622 10736 13759 23246 25569 13426
"ENSG00000125945" 2259 1566 2081 2723 2375 2516 1861 2575 2143 1973 1245 292 1811 1573 963 2391 2739 2284 2700 2439 85 2745 2845 1861 2615 1791 2619 1063 1796 3024 4448 1328
"ENSG00000249087" 72 76 105 74 126 71 57 235 102 75 44 14 97 61 34 151 81 150 85 213 2 53 132 46 86 51 161 21 50 60 97 51
"ENSG00000201405" 0 0 0 0 0 0 0 0 0 0 0 0 0 0 0 0 0 0 0 0 0 0 0 0 0 0 0 0 0 0 0 0
"ENSG00000271420" 1 0 0 2 1 0 0 0 0 1 0 3 0 0 0 0 0 0 0 2 0 0 2 0 0 0 0 0 0 0 0 1
"ENSG00000204219" 42 25 85 102 63 112 67 56 75 20 105 118 96 48 22 74 37 23 86 79 3 41 49 32 36 13 44 30 44 30 40 42
"ENSG00000232482" 0 0 0 0 1 0 0 0 1 0 1 0 0 0 0 0 0 0 3 0 0 0 0 4 1 0 0 1 0 2 0 0
"ENSG00000088280" 220 494 344 620 692 437 294 550 238 459 199 301 539 273 154 277 227 609 477 935 19 415 412 163 192 518 429 227 285 322 344 175
"ENSG00000007968" 866 1256 1355 1858 783 1112 671 607 986 1598 760 912 557 627 385 402 693 1243 1361 1366 17 688 551 163 419 776 789 254 202 292 288 99
"ENSG00000235052" 6 3 23 22 15 7 13 22 16 5 2 1 12 4 6 18 6 10 10 25 0 7 23 11 7 4 16 4 12 5 11 6
"ENSG00000117318" 15412 6095 17608 19748 16378 20342 10870 17319 15118 12362 13999 20085 18947 13955 7888 14837 12662 9964 18187 20629 490 17938 14475 10516 7894 4831 13703 3685 6834 11306 9570 14546
"ENSG00000285802" 0 0 1 4 3 3 1 1 1 0 2 6 1 1 0 0 1 3 2 3 0 2 1 2 1 3 3 1 3 2 1 2
"ENSG00000197880" 1 0 1 0 1 1 1 0 1 1 0 1 1 0 0 2 0 1 0 2 0 1 2 0 1 0 1 0 2 1 0 0
"ENSG00000229239" 0 0 0 0 0 0 0 0 0 0 0 0 0 0 0 0 0 0 0 0 0 0 0 0 1 0 0 0 0 0 0 0
"ENSG00000142676" 83531 51831 119957 99588 51801 87264 55385 47171 67236 56384 48667 104645 60519 43012 32688 51440 82809 52490 71139 53317 1983 67124 44968 53407 49303 52368 48526 25178 29108 56857 56489 86929
"ENSG00000236810" 27 38 47 55 50 40 29 47 32 47 31 7 24 27 26 29 36 44 40 51 0 41 33 25 36 33 23 13 23 29 29 31
"ENSG00000011007" 17265 13453 15882 17981 16851 15019 10582 15369 16972 13977 9142 3823 13600 8741 5634 13230 17520 15290 17067 15044 469 13684 12661 10461 11893 11042 12038 4715 6740 10999 14358 6228
"ENSG00000057757" 6624 4620 7793 7943 6065 6059 3896 4881 5557 4750 2969 4353 4504 3300 2488 3889 6143 5369 5471 5406 140 5464 4501 3226 3472 4070 3717 1826 2341 4089 4324 3252
"ENSG00000011009" 8998 6255 11813 8580 9369 10092 6426 8622 7422 6839 5019 8108 7499 4853 3422 7812 8862 8867 10179 8458 287 8246 8160 7453 6441 5138 7041 2147 3984 6172 7200 10352
"ENSG00000117308" 4470 3353 4215 5474 4808 4686 2756 3448 3822 3999 2529 2344 3926 2430 1583 2829 4033 4829 4181 5032 128 3688 3164 2163 2800 2688 2703 1237 1554 2568 2723 2669
"ENSG00000117305" 1049 1145 2198 1314 1605 980 883 1425 897 1230 878 1232 1355 526 587 1101 919 1170 1569 856 45 900 989 969 561 960 1001 262 545 669 858 1131
"ENSG00000179163" 2160 1610 2326 2620 3013 2243 1913 2539 2065 1650 1260 689 2700 1262 1030 2033 2018 1730 2238 2356 78 2002 2194 1687 1755 1392 1769 774 1607 1836 2517 1690
"ENSG00000188822" 0 0 0 0 1 0 2 2 1 0 0 0 0 0 0 2 1 1 0 3 0 0 0 0 0 0 0 0 1 0 0 0
"ENSG00000229106" 6 11 13 2 13 4 4 8 8 3 6 3 6 9 10 2 3 10 9 7 1 6 5 12 4 2 5 5 2 4 1 10
"ENSG00000232557" 0 0 0 0 0 0 0 0 0 0 0 0 0 0 0 0 0 0 0 0 0 0 0 0 0 0 0 0 1 0 0 0
"ENSG00000264926" 0 0 0 0 0 0 0 0 0 0 0 0 0 0 0 0 0 0 0 0 0 0 0 0 0 0 0 0 0 0 0 0
"ENSG00000230228" 13 27 26 25 20 22 14 17 19 29 7 11 14 18 13 19 19 9 12 38 1 20 15 21 29 17 18 7 7 14 20 3
"ENSG00000189266" 8815 5795 7163 8574 8646 6805 5411 9365 8711 6391 3190 1566 6503 4161 3148 8221 8488 6965 5853 7668 192 6854 7393 6074 7688 4939 6024 2840 4007 6994 8726 3608
"ENSG00000188529" 18100 13782 14835 19850 19645 13886 10832 19693 19930 16685 7271 3427 14048 9267 6567 13901 17930 16527 13787 19341 373 13893 15858 10050 13092 9254 12357 4872 7684 11119 14169 5671
"ENSG00000215905" 0 0 0 0 0 0 0 0 1 0 0 0 0 0 0 0 0 0 0 0 0 0 0 0 0 0 0 0 0 0 0 0
"ENSG00000225315" 0 0 2 0 2 0 1 0 0 0 0 1 0 0 0 0 0 0 0 0 0 1 0 0 0 0 0 0 0 0 0 0
"ENSG00000142661" 172 430 323 271 695 327 242 441 190 405 141 59 408 167 88 265 178 439 304 212 15 343 373 343 145 280 253 63 241 265 374 218
"ENSG00000230703" 0 0 0 0 0 1 0 3 0 0 0 0 0 0 0 0 0 0 0 0 0 0 0 2 0 0 0 0 0 0 0 0
"ENSG00000142677" 311 2391 1299 834 599 835 488 578 287 2279 578 391 460 356 253 338 332 1903 1149 699 17 681 456 345 237 2584 906 255 295 473 489 470
"ENSG00000185436" 2435 2533 2394 2742 4555 3697 2282 3536 2181 2497 1495 293 3025 1742 1013 2255 3009 2984 3265 3608 107 2902 2984 2434 2048 2189 2492 986 1742 2715 3122 1255
"ENSG00000230023" 0 5 4 9 6 5 4 17 7 0 1 6 5 1 1 8 6 5 4 16 0 4 6 3 6 3 7 4 1 9 5 4
"ENSG00000232298" 8 25 8 21 30 14 9 37 16 29 7 4 20 18 3 40 9 31 10 31 0 6 24 4 25 13 14 4 6 7 11 1
"ENSG00000158055" 8507 23763 12671 10182 18472 11635 7536 15814 7777 22818 8862 749 13187 5828 4011 8243 11288 30954 18513 14336 453 10916 9973 9993 7088 22821 12427 3571 5192 8382 8796 5339
"ENSG00000001460" 2464 1789 3143 3021 3819 2434 2441 3615 2271 2243 1502 664 2900 1320 1211 2229 2578 2717 3100 2979 86 2216 3398 2306 2118 2128 2655 839 1454 1816 3506 1967
"ENSG00000001461" 11971 9665 12669 13074 15351 13730 12014 13556 14284 10899 7445 2757 14614 9281 6032 10046 15520 14194 15306 11767 476 12309 14362 7754 12808 14620 14764 4433 9410 11278 18496 5591
"ENSG00000286061" 4 2 4 1 11 1 6 2 4 6 2 0 7 1 4 6 2 4 5 6 1 2 3 2 4 4 3 1 0 2 6 6
"ENSG00000117602" 5240 5554 6067 5604 7624 4639 4210 6704 6249 7226 2770 905 6575 3217 2446 4888 5376 6095 6216 5021 220 5086 6349 4926 4826 5320 5788 1759 4046 4668 6717 2960
"ENSG00000264443" 0 0 0 0 0 1 0 0 0 0 0 0 0 0 0 0 0 0 0 0 0 0 0 0 0 0 0 0 0 0 0 0
"ENSG00000184454" 2 2 4 1 2 0 3 1 1 0 1 0 1 4 2 1 4 0 2 0 0 3 5 3 2 0 8 0 1 3 8 1
"ENSG00000227312" 0 0 0 0 0 0 0 0 0 0 0 0 0 0 0 0 0 0 0 0 0 0 0 0 0 0 0 0 0 0 0 0
"ENSG00000239106" 0 0 0 0 0 0 0 0 0 0 0 0 0 0 0 0 0 0 0 0 0 0 0 0 0 0 0 0 0 0 0 0
"ENSG00000133226" 16257 11440 13060 19123 15907 12392 9052 14729 15040 12805 5751 3906 11578 8426 5229 10999 14796 12457 13519 17493 344 13345 13040 7820 10213 7224 10670 3999 5688 8875 12185 4254
"ENSG00000284699" 2 6 7 3 12 7 6 8 4 2 4 2 7 7 2 2 7 3 4 4 0 2 12 3 3 3 9 1 9 4 3 1
"ENSG00000169504" 37630 59084 36289 34283 54030 34139 31695 49223 44189 63812 17366 4216 49469 25128 17547 41245 40955 69075 38079 33926 1443 38453 44762 35772 39362 48241 40738 12855 34085 35992 57157 15211
"ENSG00000238482" 0 1 0 0 0 0 0 1 1 1 1 0 0 0 0 0 0 1 0 0 0 0 0 1 1 3 1 0 1 0 1 0
"ENSG00000020633" 860 747 611 1500 1224 1484 772 523 1039 807 343 842 1012 707 262 472 1012 815 607 1692 41 935 687 306 716 374 461 443 544 752 856 370
"ENSG00000278034" 0 0 0 0 0 0 0 0 0 0 0 0 0 0 0 0 0 1 0 0 0 0 0 0 0 0 0 0 0 0 0 0
"ENSG00000229162" 3 0 2 3 6 3 1 0 3 2 0 0 0 0 1 1 1 3 1 0 0 3 0 0 1 1 0 1 0 2 2 0
"ENSG00000261025" 0 0 7 1 4 2 0 0 0 0 1 0 0 1 0 2 0 3 2 2 0 0 0 0 1 3 2 0 0 0 0 2
"ENSG00000264371" 0 0 0 0 0 0 0 0 0 0 0 0 0 0 0 0 0 0 0 0 0 0 0 0 0 0 0 0 0 0 0 0
"ENSG00000285823" 1 0 0 1 2 0 0 4 1 0 1 0 0 0 0 4 0 2 0 1 0 1 0 0 0 2 0 0 3 0 0 0
"ENSG00000233755" 0 0 0 0 0 0 0 0 0 0 0 1 0 0 0 0 0 0 0 0 0 0 0 0 0 0 0 0 0 0 0 0
"ENSG00000233419" 0 0 0 0 1 0 0 0 0 1 1 0 0 0 0 0 1 0 0 0 0 1 0 1 0 0 1 0 0 0 0 1
"ENSG00000231953" 0 0 0 0 0 0 0 0 0 1 0 0 0 0 0 0 0 3 1 0 0 0 0 0 0 0 2 0 0 0 0 0
"ENSG00000117614" 5945 4548 8640 6513 6333 4859 3794 5452 4765 5289 2954 2726 4849 2693 2521 4330 4881 5048 5166 4447 156 4606 4631 4169 3582 3830 4304 1693 2871 3750 4983 3981
"ENSG00000284602" 36 33 31 26 49 31 17 84 43 37 17 19 38 19 10 59 41 77 25 63 1 30 66 25 28 22 61 12 31 31 35 14
"ENSG00000284657" 5 3 5 7 3 2 1 3 4 3 1 1 3 3 0 6 2 4 1 3 0 6 10 0 2 5 3 3 0 0 3 3
"ENSG00000117616" 4777 6211 5813 6238 11848 6625 5199 21372 5858 5610 1720 658 6625 4834 2859 12888 5564 11617 4894 14439 130 6583 14100 3369 4515 2686 9498 1443 3914 5275 7795 2970
"ENSG00000272432" 9 8 16 4 19 11 5 22 5 5 5 6 12 11 3 14 3 12 6 15 0 3 15 7 7 2 23 5 7 5 8 7
"ENSG00000261349" 3 16 0 0 11 5 3 3 5 3 0 0 3 1 1 7 8 19 0 0 0 4 10 5 16 10 0 0 5 5 4 1
"ENSG00000187010" 14 10 1 0 21 9 8 23 10 11 0 1 14 10 4 22 15 18 1 0 0 9 11 8 21 9 1 1 11 12 15 19
"ENSG00000224183" 34 39 40 41 33 50 37 49 45 38 26 8 22 24 27 31 42 72 27 62 0 35 34 55 32 38 27 17 17 53 38 13
"ENSG00000259984" 0 0 0 5 2 2 2 4 3 0 0 0 2 2 2 1 2 1 0 0 0 1 7 1 2 0 5 1 2 3 7 0
"ENSG00000183726" 12030 9896 15721 15478 14174 13373 9901 13375 10496 10828 7005 3101 11575 7376 6232 10143 11116 11377 13149 11320 373 12479 11803 10171 8191 9788 10574 4315 7029 10704 13561 9093
"ENSG00000188672" 7 9 9 15 9 11 7 4 6 7 8 5 6 9 1 2 1 8 10 6 0 5 5 1 3 7 7 5 5 6 4 3
"ENSG00000238084" 23 23 38 47 26 29 16 27 17 31 18 4 17 9 28 12 32 25 32 28 0 48 32 20 11 18 23 19 14 23 23 4
"ENSG00000204178" 4596 3687 6066 4546 5035 4742 3887 4435 4641 4016 2389 1336 4730 2734 1913 4155 4432 3788 5088 3068 155 4470 4105 4184 3813 3713 4410 1246 2919 3855 5744 3671
"ENSG00000157978" 3605 4032 5204 4838 4889 5124 3747 4480 3595 4321 2530 4302 3888 2793 1731 3526 4349 5946 5383 5528 158 4492 4850 3088 3626 4037 4432 1604 2400 3699 4870 3739
"ENSG00000225643" 8 9 8 8 4 5 2 5 10 6 4 14 7 1 1 2 5 12 9 9 0 7 1 3 6 10 4 5 7 1 1 8
"ENSG00000117643" 11 26 36 28 25 18 19 32 20 27 22 13 20 17 7 28 26 39 44 22 1 20 26 7 12 23 35 4 8 15 29 12
"ENSG00000233478" 0 2 0 0 0 1 0 0 0 0 0 0 0 0 0 0 0 2 0 0 0 2 2 0 1 0 0 0 0 0 1 0
"ENSG00000162430" 6341 5605 4619 8808 6192 11111 8515 7966 8369 6092 4051 5364 7017 6340 2987 8630 7680 7214 7794 9737 211 8092 7748 5217 6401 4327 6412 2284 3332 6396 9408 4788
"ENSG00000255054" 0 0 0 0 0 0 0 0 0 0 0 0 0 0 0 0 0 0 0 0 0 0 0 0 0 0 0 0 0 0 0 0
"ENSG00000228172" 31 54 61 58 79 61 45 65 54 52 31 80 65 31 8 35 32 51 49 69 0 47 60 23 29 30 43 10 21 22 51 21
"ENSG00000117640" 1943 2145 3105 2372 3174 2183 1808 2974 1829 2242 1517 1860 2588 1212 869 2229 1967 2635 2626 2277 88 1721 2417 1480 1364 1548 2200 561 1162 1386 2034 1558
"ENSG00000127423" 1980 1302 1961 2134 1701 1534 880 1382 1722 1707 858 596 1346 891 582 880 1856 1614 1441 1669 36 1322 1242 707 1266 1226 941 583 618 980 1060 814
"ENSG00000272478" 0 0 0 0 0 0 0 0 0 0 0 0 0 0 0 0 0 0 0 0 0 0 0 0 0 0 0 0 0 0 0 0
"ENSG00000236528" 0 1 1 0 0 2 0 1 3 1 1 0 0 0 0 5 1 3 0 5 0 2 1 2 2 1 4 0 0 2 0 0
"ENSG00000182749" 1828 2798 4316 3038 1963 2220 1728 1956 2134 3419 1843 2701 2303 1390 963 2012 2006 2895 3612 2083 81 1851 1430 1103 1467 3214 2812 708 1361 1450 1872 1665
"ENSG00000207302" 1 0 0 0 0 0 0 0 0 1 0 0 2 0 0 0 0 0 1 0 0 0 1 0 0 0 1 0 0 0 0 0
"ENSG00000117632" 27339 10141 19961 32138 16365 23175 12835 18430 21464 13647 6528 11172 11714 13565 7490 12895 24433 13121 14468 22561 458 21827 15258 13805 18838 10712 12689 9940 9624 19872 18702 16925
"ENSG00000229786" 0 0 1 0 0 2 1 3 2 1 0 0 0 0 0 0 0 2 0 1 0 0 3 0 1 1 3 0 3 0 1 1
"ENSG00000223624" 3 4 1 1 1 0 0 1 0 1 0 0 1 0 1 0 3 1 4 1 0 3 1 2 1 2 0 0 0 2 2 7
"ENSG00000283938" 0 0 0 0 0 0 0 0 0 0 0 0 0 0 0 0 0 0 0 0 0 0 0 0 0 0 0 0 0 0 0 0
"ENSG00000158006" 1623 1661 2361 1703 1826 1771 1357 2051 1569 1894 1376 340 1701 966 726 1752 2095 2251 2566 1667 60 1704 1853 1588 1743 1858 2000 604 1129 1664 2228 1213
"ENSG00000207237" 0 0 0 0 1 0 0 0 0 0 0 0 0 0 1 0 0 0 0 0 0 0 0 0 0 0 0 0 1 0 0 0
"ENSG00000252190" 0 0 0 0 0 0 0 0 0 0 0 0 0 0 0 0 0 0 0 0 0 0 0 0 0 0 0 0 0 0 0 0
"ENSG00000252691" 0 0 0 0 0 0 0 0 0 0 0 0 0 0 0 0 0 0 0 0 0 0 0 0 0 0 0 0 0 0 0 0
"ENSG00000158008" 0 0 0 2 1 3 1 1 1 1 1 0 0 3 0 0 0 0 1 3 0 0 1 0 0 0 2 1 0 0 3 2
"ENSG00000158014" 2 3 1 3 0 0 4 3 0 0 1 1 1 3 0 1 5 2 3 4 0 2 2 0 4 2 2 0 1 1 9 5
"ENSG00000284309" 0 0 0 0 0 0 0 0 0 0 0 0 0 0 0 0 0 0 0 0 0 0 0 0 0 0 0 0 0 0 0 0
"ENSG00000158022" 0 2 0 0 1 0 0 1 1 1 0 1 0 0 0 0 0 0 1 0 0 0 0 0 0 1 0 0 0 0 0 0
"ENSG00000175087" 969 1161 1055 1264 1525 932 586 1146 973 1558 533 361 1171 646 379 584 936 1438 927 1502 38 948 955 510 1027 1033 1043 470 702 980 1118 340
"ENSG00000197245" 5 3 4 6 0 3 1 2 3 5 4 1 1 0 0 0 1 4 3 7 0 2 1 0 1 0 7 0 1 0 0 4
"ENSG00000282872" 1 0 0 0 0 0 0 0 0 0 0 2 0 0 0 0 0 0 0 0 0 0 0 0 0 0 0 0 0 0 0 0
"ENSG00000236782" 27 19 25 24 26 17 12 33 29 24 9 13 14 9 5 20 34 28 19 39 0 20 28 7 17 11 19 5 8 14 21 9
"ENSG00000142684" 0 0 0 0 0 0 0 0 0 0 0 0 0 0 0 0 0 0 0 0 0 0 0 0 0 0 0 0 0 0 0 0
"ENSG00000142675" 3344 4583 5175 3243 7157 4351 2967 6601 2632 5178 2133 1596 3756 1876 1332 4106 3985 7572 4954 4786 141 3494 5308 3117 2915 3941 4201 910 1871 2986 3968 4480
"ENSG00000188782" 1 1 4 4 6 3 3 5 1 5 1 2 5 0 2 2 0 9 7 6 0 1 5 0 1 4 3 1 0 0 4 4
"ENSG00000236155" 2 4 7 7 8 7 8 9 5 7 1 7 5 4 3 6 2 4 3 3 0 6 6 6 2 3 4 2 1 9 9 5
"ENSG00000278572" 1 3 2 1 1 0 0 1 1 0 0 0 2 0 3 0 1 1 1 0 0 2 1 2 0 1 0 1 0 0 0 1
"ENSG00000130695" 4225 2917 2558 4840 4262 4030 2345 4027 3464 3098 1478 374 2580 1987 1191 2222 4749 4059 3327 5042 88 3693 3667 1838 3229 2361 2470 1329 1432 3240 3476 1253
"ENSG00000270733" 3 6 1 2 1 4 1 2 4 3 3 0 4 8 0 4 3 1 0 1 0 2 6 5 12 8 5 2 1 6 6 2
"ENSG00000142669" 33530 33766 37435 36565 36274 43384 29423 23737 27696 35163 21156 20167 37109 21083 14267 26544 32850 35307 37393 26849 1452 33371 26020 23382 23530 31261 26262 9306 18321 25720 33275 41748
"ENSG00000158062" 2006 1477 3180 2582 2982 1841 1174 3513 1735 1480 889 2428 1549 1092 593 1968 1831 2789 2254 4956 44 1619 2434 1046 1418 983 2865 572 841 1091 1193 1539
"ENSG00000169442" 17 23 50 22 16 13 13 9 9 41 23 29 7 18 5 15 8 35 68 33 1 11 25 8 13 26 38 10 6 14 9 7
"ENSG00000176092" 4103 12097 10646 7209 9726 6533 4962 7822 4135 13305 5785 2755 6791 3536 2210 6391 4850 16687 12219 8892 252 5963 5996 5325 4396 14427 12321 2257 4069 5262 6511 6188
"ENSG00000225854" 6 35 17 10 31 7 8 30 12 53 10 18 22 6 4 19 7 68 21 17 0 8 22 18 15 42 33 7 21 15 16 7
"ENSG00000176083" 0 1 0 0 0 0 0 0 0 0 0 0 0 2 0 0 0 0 0 0 0 0 0 0 0 0 0 0 0 0 0 0
"ENSG00000131914" 1 0 0 0 0 1 0 0 0 0 1 0 0 0 0 3 0 2 2 0 0 1 0 0 1 1 3 0 0 0 1 0
"ENSG00000117682" 4738 4091 5410 5255 6797 5589 3977 7201 4645 4383 2911 2181 4667 3193 1998 4960 4595 5339 5324 5664 159 4657 5942 3251 3357 3297 4586 1210 2173 3387 4890 2360
"ENSG00000223583" 24 21 10 25 20 11 9 24 21 19 8 17 14 10 16 7 16 17 16 15 1 26 19 30 14 32 14 15 16 28 12 21
"ENSG00000225891" 10 3 7 7 18 9 11 13 6 9 4 0 15 11 3 6 9 12 9 13 0 11 9 6 9 13 8 1 9 4 7 4
"ENSG00000198830" 7434 3700 4831 8868 4981 6051 3823 4604 5673 4392 1897 1037 3247 3588 2260 3278 7413 5272 4347 8783 121 6808 4845 3469 5502 4006 3548 2613 2153 5666 5081 2919
"ENSG00000224129" 0 0 0 0 0 0 0 0 0 0 0 3 0 0 0 1 0 0 0 0 0 0 0 0 0 0 0 0 0 0 0 0
"ENSG00000117676" 10973 5043 7549 11793 7939 13942 8921 6957 10265 6147 4361 6523 7886 7386 4070 8026 12293 6200 8891 8970 328 10883 8492 6897 8793 4080 5829 3135 4167 8685 10963 8223
"ENSG00000238705" 0 2 0 0 0 0 0 0 0 0 0 0 0 0 0 0 0 0 0 0 0 0 0 1 0 0 0 0 0 0 0 0
"ENSG00000243905" 0 0 0 0 0 0 0 0 0 0 0 0 0 0 0 0 0 0 0 0 0 0 0 0 0 0 0 0 0 0 0 0
"ENSG00000252802" 0 0 0 0 0 0 0 0 0 0 0 0 0 0 0 0 0 0 0 0 0 0 0 0 0 0 0 0 0 0 0 0
"ENSG00000252429" 0 0 0 0 0 0 0 0 0 0 0 0 0 0 0 0 0 0 0 0 0 0 0 0 0 0 0 0 0 0 0 0
"ENSG00000229247" 0 0 0 0 0 0 0 0 0 0 0 0 0 0 0 0 0 0 0 0 0 0 0 0 0 0 0 0 0 0 0 0
"ENSG00000238316" 0 0 0 0 0 0 0 0 0 0 0 0 0 0 0 0 0 0 0 0 0 0 0 0 0 0 0 0 0 0 0 0
"ENSG00000235069" 0 0 0 0 0 0 0 0 0 0 0 0 0 0 0 0 0 0 0 0 0 0 0 0 0 0 0 0 0 0 0 0
"ENSG00000260063" 29 30 52 45 42 43 23 29 27 34 22 30 29 24 13 29 21 22 19 31 0 29 18 7 17 27 13 5 24 29 25 5
"ENSG00000117713" 20558 18494 15082 20874 26167 22586 14881 23913 20745 18759 9577 3642 17851 12291 5772 18278 23459 26207 21234 26455 624 19308 21992 13943 18443 15405 17387 5469 8063 14756 19729 4653
"ENSG00000060642" 1306 886 1433 1559 1415 1588 1235 1515 1306 981 770 431 1317 900 586 1286 1493 1251 1281 1324 35 1301 1475 997 1082 932 1017 423 650 1183 1790 995
"ENSG00000241188" 0 0 0 0 2 1 0 0 1 2 1 0 2 0 0 3 0 2 0 1 0 1 0 0 1 0 0 0 1 1 1 0
"ENSG00000287810" 0 0 0 0 0 0 0 0 0 0 0 0 0 0 0 0 0 0 0 0 0 0 0 0 0 0 0 0 0 0 0 0
"ENSG00000204160" 6729 8251 7593 7407 7877 7182 5460 7531 6368 8340 3635 3004 5654 3661 2441 5650 7819 10751 8302 8180 198 6499 7537 5322 5525 6384 6473 1872 3058 5072 7162 5251
"ENSG00000175793" 234511 235568 484956 243758 226052 334834 221451 191766 187454 261255 169924 944083 210574 144774 106610 193829 229954 261274 305923 172790 7382 234208 189581 202628 140257 202396 190280 51280 81152 163467 180399 315332
"ENSG00000142751" 5105 4180 5528 5650 6466 5057 3661 6157 5185 4468 2410 3638 4487 3091 1886 5045 5182 5100 5265 5870 148 4957 5305 3406 3361 2687 4101 1371 2137 3339 4180 3238
"ENSG00000226698" 0 0 0 0 0 0 0 0 0 0 0 0 0 0 0 0 0 0 0 0 0 0 0 0 0 0 0 0 0 0 0 0
"ENSG00000198746" 2376 1433 2884 2595 2102 2642 1374 1654 1663 1621 1010 3619 1541 1111 833 1351 2278 1694 2214 1761 83 2302 1684 1569 1380 1379 1469 557 779 1665 1640 2114
"ENSG00000090273" 16918 10446 19361 19002 11124 17006 11458 10666 16771 12626 8974 23878 12284 9789 5849 12214 17357 11183 13745 12671 376 14186 9316 9847 11781 7559 9691 3827 5887 9793 11936 14149
"ENSG00000131910" 5 14 6 2 4 5 7 1 5 5 0 1 2 5 0 0 4 7 4 5 1 7 5 2 4 5 6 2 3 3 9 4
"ENSG00000175707" 2106 1817 2836 2171 2383 2298 1749 1807 1904 2043 1434 884 2004 1257 773 1738 2107 2220 2524 1767 77 1770 1663 1560 1563 1567 1862 513 935 1523 1911 1996
"ENSG00000172746" 12 127 5 6 1 4 3 4 6 9 5 1 4 2 19 3 10 5 11 6 0 16 5 20 3 17 0 18 1 21 3 21
"ENSG00000224064" 1 1 0 1 1 0 0 0 1 0 0 0 0 2 2 0 5 0 2 1 0 1 0 0 0 0 0 0 0 3 0 0
"ENSG00000225294" 5 3 2 9 6 6 2 6 2 2 0 0 2 0 3 0 2 0 4 2 0 3 3 5 4 1 5 5 0 8 1 5
"ENSG00000253368" 4628 4335 7571 5278 4956 3407 4582 5002 4828 4929 3737 2319 5894 2321 2001 4789 4651 4512 6150 4441 140 2885 4666 3847 3757 2874 4954 1119 2932 2153 5126 4701
"ENSG00000158246" 2477 10465 13836 4643 5007 3801 3603 3673 2844 14400 6753 4596 6598 2487 2680 2243 2534 12406 11958 3685 163 3661 3830 3188 1682 12679 9032 1058 2376 2491 3482 3533
"ENSG00000090020" 18266 15224 12145 15821 19441 20466 15231 17105 20203 15883 8990 5830 16513 11202 5085 20328 22641 20011 18218 17533 582 16653 17298 13818 17787 13092 14780 4660 8276 13594 21512 12072
"ENSG00000229985" 10 6 11 12 4 5 3 8 12 9 8 1 5 3 16 5 6 6 13 3 0 15 3 18 4 10 2 11 4 16 4 13
"ENSG00000214973" 709 367 584 777 441 666 318 340 567 372 304 50 422 318 249 322 776 442 561 473 21 606 410 459 417 428 393 209 204 467 397 326
"ENSG00000225159" 750 236 296 507 374 282 150 225 330 330 222 21 208 201 336 164 421 229 491 252 6 456 266 407 216 345 176 340 143 491 186 488
"ENSG00000225990" 3 0 0 6 2 2 0 2 2 3 0 1 1 0 5 1 2 3 2 0 0 2 0 2 0 3 0 4 1 1 0 5
"ENSG00000224311" 0 0 0 0 0 0 0 1 0 0 0 0 0 0 0 0 0 0 0 0 0 0 0 0 0 0 0 0 0 0 0 0
"ENSG00000142784" 3254 4052 4237 5565 5501 5502 3799 4467 3532 4479 2865 1446 5271 3014 1651 4012 4187 5411 6064 5558 178 4427 4378 3424 3242 4154 4687 1473 2772 3712 5178 3102
"ENSG00000252098" 0 0 0 0 1 1 0 0 0 0 0 0 0 0 1 0 1 0 0 0 0 0 0 0 2 0 0 0 0 0 0 1
"ENSG00000243659" 5 8 6 14 7 6 4 9 7 4 4 2 5 3 8 10 5 5 2 12 0 7 4 5 1 6 1 11 5 10 3 6
"ENSG00000186501" 5084 3147 6080 4827 4558 5211 3434 4565 4081 3289 2697 4247 3868 2381 1739 4644 4688 3906 4940 3880 140 4136 3780 4148 3116 2609 3252 1066 1707 2954 3546 5988
"ENSG00000206888" 2 5 2 5 5 2 2 4 2 4 1 0 3 1 1 2 4 10 5 6 0 1 3 4 4 2 9 1 1 1 2 1
"ENSG00000241547" 866 214 300 467 638 303 193 400 351 208 324 25 307 123 605 184 837 266 708 226 11 842 288 861 207 473 194 350 114 730 179 973
"ENSG00000142765" 3450 6027 5889 4504 7023 4016 2966 7836 2871 6025 1933 5166 3709 2415 1467 3981 4240 11740 5145 8988 129 3617 5875 2353 3066 4082 5178 1149 1873 2511 3335 3490
"ENSG00000142733" 3514 4308 4640 3972 5662 4902 3561 4671 3456 4592 2004 2714 3431 2605 1587 3332 3725 6420 4681 5659 135 3998 5070 2574 2885 3375 3868 1067 1568 3188 4180 3140
"ENSG00000142748" 0 4 4 4 5 2 3 8 6 2 3 7 4 1 2 5 2 4 3 2 0 3 3 1 2 4 4 2 0 4 1 5
"ENSG00000174950" 32 54 71 65 59 69 41 71 64 77 42 188 64 44 16 64 41 66 65 75 1 32 54 39 29 27 57 13 22 23 38 58
"ENSG00000231207" 0 0 0 0 0 0 0 0 0 0 0 0 1 0 0 1 0 0 0 0 0 0 0 0 0 0 0 0 0 0 0 0
"ENSG00000181773" 196 93 104 204 214 194 123 231 254 107 52 189 143 121 68 186 164 95 87 247 3 117 141 62 141 43 82 43 59 92 100 54
"ENSG00000158195" 15778 19679 13240 18061 21219 21859 15192 19095 17640 20698 10325 3817 18338 11914 6005 17205 19728 22970 20948 20228 608 18384 18639 14211 16844 18081 18164 6163 10164 16164 23129 8426
"ENSG00000241169" 0 0 0 0 0 0 0 0 1 0 0 2 1 0 0 0 0 2 1 0 0 0 0 0 1 1 1 0 1 0 0 0
"ENSG00000237429" 3 1 2 5 6 5 0 6 2 0 1 0 5 2 0 0 1 2 5 2 0 1 5 1 3 1 1 1 2 2 5 1
"ENSG00000126705" 3133 5314 5170 3777 5906 4727 3868 5426 3361 5193 2094 1542 3909 2381 1179 4571 3792 5910 6210 6552 146 4214 5825 3409 3774 3480 5845 1278 2717 3929 6530 3370
"ENSG00000000938" 5 5 8 5 11 4 4 10 5 9 5 1 5 2 2 13 3 6 8 4 0 6 4 17 12 4 5 0 6 5 10 9
"ENSG00000235912" 950 520 1426 1013 748 1077 538 661 641 560 516 2151 559 475 369 554 632 576 792 927 15 586 741 617 606 310 543 189 400 367 545 674
"ENSG00000233975" 1 1 0 0 0 1 0 0 0 0 0 0 0 0 0 1 0 0 0 0 0 0 0 0 0 0 1 1 0 1 3 0
"ENSG00000126709" 234 503 162 184 270 2937 678 749 925 621 121 350 368 920 643 1147 678 460 114 147 3 1257 455 626 429 306 161 37 268 1411 1091 827
"ENSG00000225886" 2 2 0 1 2 1 0 2 0 1 1 0 0 2 2 1 3 0 0 0 0 0 0 0 1 1 0 1 0 3 1 2
"ENSG00000206767" 0 0 0 0 0 0 0 0 0 0 0 0 0 0 0 0 0 0 0 0 0 0 0 0 0 0 0 0 0 0 0 0
"ENSG00000226662" 0 0 0 0 0 0 0 0 0 0 0 0 0 0 0 0 0 0 0 0 0 0 0 0 0 0 0 0 0 0 0 0
"ENSG00000207095" 0 0 0 0 0 0 0 0 0 0 0 0 0 0 0 1 0 0 0 0 0 0 0 0 0 0 0 0 0 0 0 0
"ENSG00000287244" 0 0 0 0 0 0 0 0 0 2 0 0 3 0 0 0 0 1 0 0 0 0 0 0 0 1 0 0 2 0 0 0
"ENSG00000009780" 976 929 1304 1061 1145 962 788 994 1371 1184 594 597 1204 718 460 916 880 1073 881 837 20 704 845 507 1079 896 998 329 811 709 1259 638
"ENSG00000231344" 134 100 193 130 158 103 124 179 134 118 53 254 132 80 61 109 109 105 79 119 1 97 102 80 87 64 101 39 92 95 132 169
"ENSG00000230833" 1 0 0 0 3 0 0 1 1 4 0 0 1 1 0 1 0 1 1 1 1 0 1 0 3 1 1 0 2 2 0 0
"ENSG00000117758" 9249 6804 11831 7670 14011 8912 9196 12651 10670 7947 5496 2117 12622 5482 4712 10289 8934 8275 10370 7291 403 8241 11990 8473 8054 6354 9787 2276 7517 7251 13880 5689
"ENSG00000269971" 3 2 3 5 5 3 3 8 6 2 0 9 2 3 1 7 2 6 4 6 0 2 0 1 4 0 5 1 2 2 3 0
"ENSG00000270031" 6 12 12 11 17 11 6 19 7 7 0 1 11 2 2 11 3 12 3 9 0 3 8 2 11 6 10 4 6 11 12 4
"ENSG00000223062" 1 2 0 0 1 0 1 0 2 1 0 0 2 0 0 2 0 1 0 0 1 0 1 0 1 0 6 0 7 0 0 0
"ENSG00000286433" 1 1 3 2 0 0 1 2 4 3 1 0 1 2 1 2 4 1 2 0 0 4 5 2 6 1 1 0 6 1 2 0
"ENSG00000117751" 10500 6911 10129 10639 10532 8547 5434 8419 8820 7892 4395 2065 7114 4553 3438 6172 9229 8342 8153 8354 231 7909 6985 5503 6066 6023 6001 2735 3726 6339 6734 4251
"ENSG00000252947" 2 3 2 4 0 3 3 3 3 3 7 3 5 10 1 3 2 4 2 5 0 1 2 2 3 1 6 0 22 2 4 0
"ENSG00000130775" 1028 1227 1961 1339 2214 2947 1628 1546 965 1533 1065 641 2033 1624 939 1052 1070 1437 1732 1635 54 2217 2065 1016 796 805 1276 445 846 1786 2081 1226
"ENSG00000117748" 8443 4666 8221 9865 6409 7878 4452 5221 7343 5497 3258 4499 5133 4385 2988 4147 7264 5211 6032 5954 179 7007 4779 3868 4675 3612 4176 2073 2768 5374 4956 3654
"ENSG00000130768" 293 197 343 329 382 401 161 237 241 247 153 133 295 211 86 208 305 322 334 348 12 420 217 209 223 243 260 104 201 357 201 288
"ENSG00000227050" 0 0 1 1 0 1 1 1 0 0 1 0 0 1 0 0 2 0 1 0 0 0 1 0 3 0 1 0 0 1 0 0
"ENSG00000158156" 881 709 1074 821 908 1030 755 753 711 769 574 285 871 596 358 631 1020 967 1112 912 28 937 881 675 782 763 829 296 419 814 1044 743
"ENSG00000158161" 4229 3887 3876 6184 5428 5264 3425 7784 5147 3911 2257 1044 4297 3621 1453 6756 6058 5234 5553 6630 149 5795 5473 5664 4913 3362 5426 1924 3688 5329 7109 2912
"ENSG00000238231" 2 2 0 2 0 3 4 1 0 1 1 0 0 1 1 3 1 2 0 2 0 2 1 2 5 1 2 0 2 1 0 0
"ENSG00000240750" 6 7 4 2 7 2 0 10 5 8 3 0 3 2 0 2 2 11 2 8 0 3 7 3 0 4 1 2 4 0 2 0
"ENSG00000228589" 832 767 901 1001 930 719 675 885 1017 811 412 247 849 499 375 782 899 805 792 890 20 684 778 639 730 517 692 246 476 588 882 473
"ENSG00000228943" 0 0 0 0 0 0 0 1 0 0 0 0 0 0 0 0 0 0 0 0 0 0 0 0 2 0 0 0 0 0 0 0
"ENSG00000214812" 37 43 17 29 48 19 19 35 24 42 15 0 27 27 26 36 22 54 68 31 1 43 54 52 29 56 53 28 15 53 43 23
"ENSG00000253005" 0 0 0 1 0 1 0 0 1 1 0 0 0 0 0 0 0 0 0 0 0 0 0 0 0 0 0 0 0 0 0 0
"ENSG00000169403" 4193 872 708 1907 2265 3515 2284 1744 4132 964 390 730 2212 2068 1110 2822 5358 1175 879 2074 109 3579 3038 2825 5000 882 780 917 1592 3711 5569 2904
"ENSG00000126698" 12833 7716 14524 15013 10432 11213 7692 9342 10284 8960 5614 5286 8446 5835 4797 8016 11086 8580 9336 9532 268 9857 8682 7564 7568 7159 7057 3609 4917 7755 9182 7147
"ENSG00000130770" 5452 4095 7877 6880 6302 6588 4895 6848 5333 4560 3407 6057 5616 3453 2655 4870 5094 5738 5394 7285 169 5328 6276 4186 4126 3042 5138 1792 3037 3919 5364 6094
"ENSG00000270605" 58 55 70 42 67 39 42 249 59 62 17 39 53 32 24 152 65 146 53 98 1 34 96 36 58 33 79 8 24 22 54 44
"ENSG00000271398" 2 0 0 0 0 0 1 4 0 0 1 0 0 0 1 2 1 1 1 3 0 0 3 0 1 0 5 0 1 0 0 0
"ENSG00000130766" 5149 4887 4421 4234 3769 4125 2778 3771 3264 4564 2367 2082 2955 2289 1362 3301 7897 11630 4552 4696 88 3445 3376 2779 5662 7882 3496 1854 1377 2679 3349 3132
"ENSG00000130772" 1795 1630 2557 2149 2050 1991 1525 1792 1581 1719 1090 1896 1832 1187 781 1501 2178 2350 2366 1952 59 1998 1749 1574 1555 1840 1905 630 1134 1510 1970 1898
"ENSG00000204138" 7655 6789 7793 9333 10698 8164 6217 10730 8986 7737 4666 1234 7617 5118 2874 7213 8159 9270 8713 9499 220 6755 8303 5100 7186 7003 8394 2511 3823 5661 8866 2798
"ENSG00000206779" 1 1 1 0 0 0 0 0 1 0 0 0 1 0 0 0 0 2 0 0 0 0 0 0 2 0 1 0 0 1 1 0
"ENSG00000229820" 30 29 24 38 26 11 16 19 26 11 7 0 20 5 12 17 24 15 26 18 0 23 23 25 23 26 13 7 9 29 20 11
"ENSG00000221216" 0 0 0 0 0 0 0 1 0 1 0 0 1 0 0 0 1 2 0 1 0 0 0 0 1 0 0 0 1 0 0 1
"ENSG00000180198" 19106 9256 15863 21558 15026 19482 10812 12576 15804 10230 7903 4279 10409 9664 6242 10270 20141 12068 15888 18280 448 17162 14129 9744 12024 8280 10515 5426 5518 13427 12900 8844
"ENSG00000242125" 5838 5483 6871 6390 9788 4768 3958 11420 6370 6251 2340 2810 5731 3818 1950 7127 5184 8819 4538 11061 121 3937 8020 2431 4243 2192 5987 1213 2295 2549 3693 2047
"ENSG00000274266" 0 0 0 0 0 0 0 0 0 0 0 0 0 0 0 0 0 0 0 0 0 0 0 0 0 0 0 0 0 0 0 0
"ENSG00000200087" 194 450 194 220 270 263 380 343 320 474 3008 429 522 2657 54 522 148 273 132 249 4 113 273 64 962 93 864 30 3328 74 250 50
"ENSG00000231468" 278 185 213 346 312 243 154 323 247 189 89 16 214 134 116 229 257 233 241 288 5 249 288 183 179 158 177 95 118 204 254 85
"ENSG00000279443" 440 256 578 485 567 395 354 376 515 224 257 201 405 226 129 336 442 300 401 469 8 327 425 272 307 134 385 103 263 248 349 222
"ENSG00000180098" 1645 947 1934 1673 2048 1700 1217 2141 1338 1103 737 1780 1374 952 708 1294 1667 1442 1482 1800 47 1503 2053 1255 1324 835 1508 521 923 1429 1862 1749
"ENSG00000197989" 8613 5500 9334 7242 12497 5217 3892 11988 7314 6412 2788 3097 5959 2768 2324 5550 6895 8983 6164 11667 168 4519 9435 3441 4740 2458 7114 1500 3015 3735 5035 4380
"ENSG00000221539" 171 86 250 160 262 104 81 137 143 88 56 195 99 67 58 82 169 86 100 141 4 79 116 74 81 55 109 31 53 88 111 131
"ENSG00000278274" 0 0 0 0 0 0 0 0 0 0 0 0 0 0 0 0 0 0 0 0 0 0 0 0 0 0 0 0 0 0 0 0
"ENSG00000273544" 0 0 0 0 0 0 0 0 0 0 0 0 0 0 0 0 0 0 0 0 0 0 0 0 0 0 0 0 0 0 0 0
"ENSG00000280498" 0 0 0 0 0 0 0 0 0 0 0 0 0 0 0 0 0 0 0 0 0 0 0 0 0 0 0 0 0 0 0 0
"ENSG00000274582" 0 0 0 0 0 0 0 0 0 0 0 0 0 0 0 0 0 0 0 0 0 0 0 0 0 0 0 0 0 0 0 0
"ENSG00000120656" 2820 2362 3662 2992 2835 2432 1568 2571 2280 2595 1635 580 2213 1333 1121 2061 2534 2820 3071 2371 80 2321 1926 1796 1704 2110 2212 687 1244 1694 1788 1520
"ENSG00000188060" 213 34 153 201 314 283 201 333 181 65 82 107 281 146 98 215 220 65 201 230 7 276 271 220 246 58 128 71 225 333 349 278
"ENSG00000229388" 8 1 14 15 16 22 4 14 12 11 13 21 7 10 7 6 4 13 17 11 0 5 6 13 8 4 2 2 9 5 9 11
"ENSG00000274978" 0 0 0 0 0 0 0 0 0 0 0 0 0 0 0 0 0 0 0 0 0 0 0 0 2 0 0 0 0 0 0 0
"ENSG00000270103" 0 0 0 0 0 0 0 0 0 0 0 0 0 0 0 0 0 0 0 0 0 0 0 0 0 0 0 0 0 0 0 0
"ENSG00000162419" 3133 3058 3163 3834 3075 2833 2236 2821 3126 3232 1533 1101 2393 1688 1052 2778 3630 3154 2758 3336 79 3093 2780 2583 2776 2833 2398 1195 1598 2817 3624 2058
"ENSG00000252777" 0 0 0 3 0 0 3 1 1 0 0 0 1 0 0 2 0 0 0 0 0 0 0 0 1 0 0 0 1 0 0 0
"ENSG00000198492" 13066 11081 13044 14317 13256 12964 8955 11718 13560 11394 6815 6690 11101 7901 4409 11014 11947 10657 12629 11018 372 11770 10033 8522 8766 7330 9681 3254 5891 8387 11183 5630
"ENSG00000116329" 8 6 1 6 2 4 3 7 7 6 1 5 6 3 1 2 10 3 10 3 0 3 3 5 7 3 3 2 2 6 6 9
"ENSG00000233427" 0 0 0 0 0 1 0 0 0 0 0 0 0 0 0 0 1 0 0 0 0 0 0 0 2 0 0 0 0 0 1 0
"ENSG00000199756" 0 0 0 0 0 0 0 0 0 0 0 0 0 0 0 0 0 0 0 0 0 0 0 0 0 0 0 0 0 0 0 0
"ENSG00000159023" 2739 3616 2798 3492 4106 3405 2405 4267 2868 3648 1747 352 2900 2029 1232 3174 3027 4697 4120 3732 92 3530 3959 2621 2561 4321 3843 1029 2048 2986 4220 921
"ENSG00000225616" 4338 2504 4342 5095 2380 5531 2913 2141 3173 2640 2586 3377 3187 2338 1925 2764 4355 2968 4511 2644 128 4824 2503 3446 2271 2656 2199 1053 1230 3305 2739 4889
"ENSG00000206704" 0 0 0 0 0 0 0 0 0 0 0 0 0 0 0 0 0 0 0 0 0 0 0 0 0 0 0 0 0 0 0 0
"ENSG00000277958" 0 0 0 0 0 0 0 0 0 1 1 0 0 0 0 0 0 0 0 0 0 0 0 0 0 0 0 0 0 0 0 0
"ENSG00000253304" 476 261 239 264 368 488 263 459 496 283 112 31 294 241 153 345 376 371 229 233 7 278 256 193 284 199 187 44 115 154 180 135
"ENSG00000225750" 1 2 1 4 2 0 0 2 3 1 1 1 2 2 2 0 0 2 2 0 0 1 2 1 1 3 0 0 2 1 0 0
"ENSG00000116350" 16500 11626 14131 14563 17030 12494 9038 15670 13957 13753 6487 2720 11123 7111 4936 11199 14833 16204 12215 15424 335 11338 12848 8658 10561 8377 10628 3546 5148 8016 10927 6447
"ENSG00000277916" 0 0 0 0 0 0 0 0 0 0 0 0 0 0 0 0 0 0 0 0 0 0 0 0 0 0 0 0 0 0 0 0
"ENSG00000116353" 2422 1531 3106 2731 1954 2372 1353 1687 2080 1823 1322 1925 1863 1197 828 1622 2298 1966 2217 1934 65 1948 1408 1432 1577 1341 1437 583 926 1471 1489 1743
"ENSG00000237934" 11 11 3 15 16 8 5 20 15 5 5 3 9 4 1 5 15 14 6 24 0 10 18 8 16 9 11 3 7 6 10 2
"ENSG00000060656" 9325 13983 11637 12006 13441 14383 8535 12928 10939 15189 8394 3701 12223 7755 3673 12088 11306 17395 14525 14198 378 11751 9879 7474 8927 11409 11425 3428 5332 8847 9571 5906
"ENSG00000230523" 0 9 1 2 6 4 2 3 3 10 3 0 8 5 0 2 2 4 4 4 0 6 5 5 4 4 6 2 5 4 1 0
"ENSG00000225011" 2 17 2 6 2 2 1 4 1 23 0 0 1 3 1 4 0 18 3 2 0 4 4 1 0 12 1 2 1 0 0 2
"ENSG00000228176" 0 0 0 0 0 0 0 1 0 0 0 0 0 0 0 0 1 1 1 0 0 0 1 0 0 0 0 0 0 0 0 0
"ENSG00000284676" 1 0 2 1 1 0 0 1 2 2 1 0 0 0 3 0 1 0 0 1 0 1 2 0 1 0 3 1 0 0 0 0
"ENSG00000270927" 0 0 0 0 0 0 0 0 0 0 0 0 0 0 0 0 0 0 0 0 0 0 0 0 0 0 0 0 0 0 0 0
"ENSG00000233399" 0 0 0 0 0 0 0 0 0 0 0 0 0 0 0 0 0 0 0 0 0 0 0 0 0 0 0 0 0 0 0 0
"ENSG00000233372" 0 0 0 0 0 0 0 0 0 0 0 0 0 0 0 0 0 0 0 0 0 0 0 0 0 0 0 0 0 0 0 0
"ENSG00000231251" 0 0 0 0 0 1 0 0 0 0 1 0 0 0 0 0 0 0 0 0 0 0 0 0 0 1 0 0 0 0 0 0
"ENSG00000236335" 0 0 0 0 0 0 0 0 0 0 0 0 0 0 0 0 0 0 0 0 0 0 0 0 0 0 0 0 0 0 0 0
"ENSG00000231949" 0 0 0 0 0 0 0 0 0 0 0 0 0 0 0 0 0 0 0 0 0 0 0 0 0 0 0 0 0 0 0 0
"ENSG00000162510" 7 7 9 10 16 12 5 14 4 5 8 3 3 4 4 8 9 11 5 16 0 5 20 6 6 2 6 2 0 6 7 5
"ENSG00000186056" 41 35 31 45 118 27 24 112 44 39 21 5 44 16 9 33 35 65 44 81 0 28 83 27 36 26 47 7 33 23 44 28
"ENSG00000287510" 0 0 0 0 0 0 0 0 2 0 0 0 0 0 0 0 0 0 0 0 0 0 0 0 0 0 0 0 0 0 0 0
"ENSG00000162511" 101 28 40 168 123 325 203 36 56 30 21 243 120 173 82 66 99 59 39 149 7 285 194 65 86 41 30 73 125 329 368 53
"ENSG00000264773" 0 0 0 0 0 0 0 0 0 0 0 0 0 0 0 0 0 0 0 0 0 0 0 0 0 0 0 0 0 0 0 0
"ENSG00000229607" 0 0 0 0 0 0 0 0 0 0 0 0 0 0 0 0 0 0 0 0 0 0 1 0 0 0 0 0 0 0 0 0
"ENSG00000223382" 0 1 3 2 0 1 0 1 0 2 1 0 0 0 2 0 2 2 2 0 0 1 1 1 0 0 0 0 0 1 2 0
"ENSG00000222784" 0 0 0 0 0 0 0 0 0 0 0 0 0 0 0 0 0 0 0 0 0 0 0 0 0 0 0 0 1 0 0 0
"ENSG00000235143" 0 0 0 0 0 0 0 0 0 0 0 1 0 0 0 0 0 0 1 0 0 0 0 0 0 0 1 0 0 0 0 0
"ENSG00000162512" 3283 3007 4364 4826 4985 6241 4090 6116 4162 3554 2483 2580 4199 3367 1748 5388 3643 3923 5256 4560 143 4580 4285 3503 3046 2427 3820 1030 1945 3277 4442 2822
"ENSG00000266210" 0 0 0 0 0 0 0 0 0 0 0 0 0 1 0 0 0 0 0 0 0 0 0 0 0 0 0 0 0 0 0 0
"ENSG00000134644" 17885 15178 13824 17752 22189 16325 11945 20280 18330 16235 8472 2640 15888 10028 6222 16642 20184 22181 19910 20031 567 18054 18804 13783 14884 14262 16845 5516 9304 14842 18966 4869
"ENSG00000237329" 0 2 0 4 0 1 1 5 1 5 1 0 1 4 0 3 0 3 0 2 0 0 1 2 5 2 2 0 2 0 1 1
"ENSG00000232768" 1 1 2 0 1 1 3 0 1 0 2 5 1 2 3 0 1 2 1 1 0 0 0 0 3 3 0 0 0 0 1 2
"ENSG00000215900" 35 20 34 30 24 23 5 22 32 20 13 12 20 10 29 25 30 17 27 22 0 41 21 35 19 43 8 13 6 38 12 49
"ENSG00000225142" 6 10 11 11 7 5 6 7 9 9 2 16 11 1 7 2 9 4 9 4 0 14 5 10 1 15 3 5 0 10 6 15
"ENSG00000084628" 25 10 14 9 5 19 5 16 22 19 8 19 13 3 1 16 22 18 22 12 0 9 20 13 9 10 7 5 6 3 11 12
"ENSG00000060688" 6503 5117 5921 7733 5670 6423 3826 5462 6177 5713 3051 3325 4263 3640 2095 4552 6609 5838 5253 6527 120 5425 4496 3513 4641 3913 3871 2054 2538 4476 4520 3459
"ENSG00000229447" 12 14 13 12 16 12 5 18 10 14 10 0 15 5 1 9 8 31 8 22 0 7 10 5 13 10 10 3 6 8 9 1
"ENSG00000121766" 3687 2869 4907 4149 3151 4177 2660 2703 3345 3131 2059 1952 2732 1998 1593 2637 3876 3124 3697 2801 91 3461 2786 2549 2704 3020 2656 1139 1806 2859 3403 2762
"ENSG00000229044" 1 1 1 1 2 0 0 0 0 4 0 0 0 0 0 1 0 4 1 0 0 0 2 0 2 0 0 0 1 0 1 0
"ENSG00000121769" 75 102 81 110 147 114 62 137 80 112 65 14 95 60 46 96 84 134 153 84 3 65 100 64 47 78 98 23 44 54 77 51
"ENSG00000168528" 43062 33694 41808 53418 57075 54257 50070 39174 42856 38059 23795 43451 56493 29026 22243 38199 46653 44593 49751 51418 1958 44198 53181 30381 34861 25605 36672 12766 24477 31798 52054 40309
"ENSG00000215899" 290 70 168 333 139 138 45 83 100 81 38 2 71 54 127 42 324 80 194 49 10 256 59 198 68 224 57 63 26 151 58 117
"ENSG00000206981" 0 0 0 0 0 0 0 1 1 0 0 0 0 0 0 0 0 0 1 0 0 0 0 1 1 1 0 0 0 0 0 0
"ENSG00000260386" 0 0 1 0 0 0 0 2 0 0 2 0 3 2 0 1 0 0 0 4 0 0 0 0 0 0 0 1 0 0 6 0
"ENSG00000265961" 0 0 0 0 0 0 0 0 0 0 0 0 0 0 0 0 0 0 0 0 0 0 0 0 0 0 0 0 0 0 0 0
"ENSG00000284543" 8 5 23 20 17 9 11 41 19 7 6 14 10 15 7 16 16 14 13 40 1 10 23 10 21 1 27 5 11 17 29 11
"ENSG00000229167" 108 54 61 133 186 123 84 193 109 69 45 23 109 90 31 95 156 129 114 202 4 131 212 75 90 57 125 29 50 83 96 17
"ENSG00000142910" 49100 15104 25463 35526 54616 49389 33413 39937 38008 17322 14695 8308 32835 27255 16315 30171 50395 28462 34269 52174 1333 44439 52852 26376 32803 14021 24767 8961 14694 29797 37073 21182
"ENSG00000121764" 3 7 4 3 9 2 8 9 7 13 2 2 2 6 1 4 7 13 4 12 0 5 8 6 3 6 6 1 5 2 6 3
"ENSG00000162517" 8685 5943 9283 8499 6503 8603 5622 6134 6928 6257 4196 5892 5912 4542 3110 5561 8605 6502 7566 6309 217 7358 5839 5142 5460 5310 4906 2184 2920 6188 6209 7269
"ENSG00000235790" 69 45 71 73 132 92 86 106 64 62 23 16 62 60 30 113 85 67 63 119 3 79 112 37 78 37 64 26 46 74 138 30
"ENSG00000264078" 4 2 3 3 2 3 4 5 2 1 0 0 4 1 1 1 3 8 4 8 0 1 5 5 5 2 2 1 3 2 4 2
"ENSG00000084636" 12193 10249 10796 14330 15440 20504 13071 23336 13351 11788 5068 9323 10801 12119 5411 16259 12246 13184 9490 23720 292 15338 20858 8447 10066 5402 9042 3216 5029 11413 14248 8137
"ENSG00000121753" 226 159 159 207 296 156 130 255 290 176 63 198 230 111 45 188 283 283 191 247 7 109 222 113 230 129 187 46 101 70 178 101
"ENSG00000266580" 0 0 0 1 0 0 0 0 0 1 0 0 0 0 0 0 1 0 0 0 0 0 0 0 0 0 0 0 0 0 0 0
"ENSG00000254545" 15 5 24 1 20 11 10 45 9 5 7 0 25 3 5 29 24 13 21 5 3 3 36 10 10 7 33 1 8 9 19 20
"ENSG00000134668" 2276 1251 2633 736 3898 2187 2064 5080 1895 1165 835 1092 2514 1031 856 4592 2531 1911 3036 1487 85 1764 4789 3133 1905 702 3132 221 1096 1402 2635 3552
"ENSG00000203620" 0 0 0 0 0 1 1 2 0 0 0 0 1 0 0 0 0 0 0 2 0 0 1 1 3 1 1 0 1 0 1 0
"ENSG00000269967" 7 7 10 1 19 3 7 10 4 4 2 4 6 3 2 5 6 12 4 5 1 9 12 8 15 4 11 1 9 8 10 1
"ENSG00000184007" 22680 19346 22938 23933 20024 22483 18460 21216 25519 22077 11535 13056 22687 14687 9001 21154 23231 19877 19097 19086 659 20422 18574 17417 21227 16117 17580 7730 14153 18106 27915 14966
"ENSG00000228634" 3 8 6 4 9 1 11 10 9 6 1 2 5 4 2 6 9 13 7 17 1 3 8 5 15 13 5 1 11 3 9 0
"ENSG00000284702" 0 0 0 0 0 0 0 0 0 0 0 0 0 0 0 1 0 0 0 1 0 0 0 0 0 0 0 0 0 0 0 0
"ENSG00000121774" 26971 19177 31531 29502 24704 24055 17500 26577 27017 21429 12894 11513 22111 14744 9315 23806 23359 19433 24068 24534 636 22646 19915 19603 20777 13464 21063 8143 13686 19775 24726 16243
"ENSG00000203325" 3 5 3 3 2 5 5 8 7 11 0 1 7 7 2 3 4 9 8 2 0 8 5 1 7 4 6 0 3 3 2 2
"ENSG00000121775" 1175 775 938 1247 1144 1107 689 965 1041 928 526 805 785 612 349 830 1120 994 817 1247 31 894 931 607 791 631 689 273 346 711 785 752
"ENSG00000266203" 0 0 0 0 0 0 0 0 0 0 0 0 0 0 0 0 0 0 0 1 0 0 0 0 0 1 0 0 0 0 0 1
"ENSG00000276493" 0 0 0 0 0 0 0 0 0 0 0 0 0 1 0 0 0 1 0 0 0 0 1 0 0 1 0 0 0 0 0 0
"ENSG00000025800" 14894 15841 14573 17144 17019 15587 11649 17145 17383 16738 8632 2561 16169 10989 5228 14425 15077 16470 15450 18319 521 14695 15635 10241 13748 11401 14672 4277 9492 11635 16436 5439
"ENSG00000250135" 0 0 0 0 1 0 1 0 0 0 0 2 0 0 0 0 0 0 0 0 0 0 0 0 0 0 0 0 0 0 0 0
"ENSG00000084652" 14542 9526 12295 17590 13022 14038 8395 12121 12922 10501 5817 6282 10107 7883 4657 9880 15726 12920 11940 16414 349 13574 12210 8122 10654 9131 9417 4330 5830 10715 10961 6348
"ENSG00000160050" 126 106 161 163 190 195 136 205 115 127 70 438 148 124 74 184 147 205 157 160 1 187 150 80 108 92 121 37 74 115 160 131
"ENSG00000224066" 11 11 8 7 22 6 9 21 7 19 3 2 6 5 3 16 9 24 10 16 0 5 18 5 8 11 20 0 4 3 8 4
"ENSG00000160051" 466 433 530 563 493 423 216 349 406 422 239 763 321 190 131 199 453 489 435 458 16 278 283 177 345 377 295 108 169 264 308 319
"ENSG00000222046" 10 22 6 6 37 16 16 30 20 19 8 3 16 11 2 22 15 57 18 36 0 4 30 10 29 22 21 3 16 6 6 7
"ENSG00000160055" 738 587 943 723 931 814 548 820 569 665 363 866 692 479 322 555 813 1141 652 715 23 685 702 562 559 747 527 238 401 655 734 856
"ENSG00000084623" 27188 18874 31090 31940 19554 31706 18314 16994 20968 20244 15464 15368 20275 15785 10675 18465 28161 20097 27533 18977 817 27508 16377 19759 17136 19493 16834 8169 10684 21962 22730 25712
"ENSG00000220785" 127 89 101 117 292 170 105 250 113 80 46 68 184 106 42 153 123 172 109 239 2 130 225 107 132 76 169 32 134 171 208 180
"ENSG00000183615" 24 15 39 28 92 66 31 55 23 17 13 81 47 28 13 36 29 28 28 35 1 45 44 31 26 16 40 18 38 40 63 92
"ENSG00000182866" 78 55 59 73 110 208 78 58 66 71 30 37 79 95 31 59 114 88 51 75 7 185 86 73 92 100 42 27 85 216 145 89
"ENSG00000277617" 0 0 0 0 0 0 0 0 0 0 0 0 0 0 0 0 0 0 0 0 0 0 0 0 0 1 0 0 0 1 0 0
"ENSG00000252450" 0 0 0 0 0 0 0 0 0 0 0 0 0 0 0 0 0 0 0 0 0 0 0 0 0 0 0 0 0 0 0 0
"ENSG00000116478" 17342 13121 17663 18741 23638 22588 13607 20882 14297 13737 7753 5890 14484 11659 7245 15694 17174 18790 17409 19410 639 20776 21126 15361 13111 13028 15481 5742 9769 17466 20587 14337
"ENSG00000175130" 9573 7634 13471 6663 11989 13064 8877 11725 8699 7749 5279 4964 9125 6631 4002 8822 8804 7557 10271 6862 306 10849 9942 7967 7117 4087 8606 1901 5779 9634 12003 11800
"ENSG00000233775" 0 0 0 1 0 2 0 0 0 0 2 0 2 1 0 1 0 1 0 1 0 0 1 0 0 0 1 0 1 1 0 1
"ENSG00000162526" 15 7 9 8 29 11 11 32 8 12 2 1 10 8 6 17 6 23 10 24 0 10 17 2 9 3 15 2 5 6 4 2
"ENSG00000225828" 279 318 431 321 830 396 376 956 290 319 142 468 339 215 136 546 233 575 332 667 3 262 699 199 195 99 436 69 127 139 240 199
"ENSG00000160058" 8460 7515 10413 9214 13176 10182 7001 13538 6872 8084 4773 2007 8018 5025 3465 7813 9404 11626 10623 11949 308 9295 12647 7810 6903 7643 9652 2842 4781 7975 10908 7447
"ENSG00000224333" 1 0 1 1 0 0 1 0 1 1 0 2 0 0 1 0 1 0 0 0 0 0 2 2 1 1 1 1 0 1 0 4
"ENSG00000270850" 0 0 0 0 0 0 0 0 0 0 0 0 0 0 0 0 0 0 0 0 0 0 0 0 0 1 0 0 0 0 0 0
"ENSG00000229259" 0 0 0 0 0 0 0 0 0 1 0 0 0 0 0 0 0 0 0 0 0 0 0 0 0 0 0 0 0 0 0 0
"ENSG00000263529" 0 0 0 0 0 0 0 0 0 0 0 0 0 0 0 0 0 0 0 0 0 0 0 0 0 0 0 0 0 0 0 0
"ENSG00000254553" 0 0 0 0 0 0 0 0 0 0 0 0 0 0 0 0 0 0 0 0 0 0 0 0 0 0 0 0 0 0 0 0
"ENSG00000273274" 3 3 7 8 11 3 5 3 5 2 1 1 10 6 2 5 4 7 4 10 1 1 3 4 9 1 3 1 3 5 4 4
"ENSG00000160062" 1092 1384 1601 1186 1607 1203 946 1568 1558 1853 688 322 1398 811 556 1081 858 937 947 1029 32 799 1014 682 920 575 903 271 670 605 1063 562
"ENSG00000176261" 2128 1711 3467 2580 2239 2007 1392 2558 1924 1960 1056 2196 1839 1154 1038 1860 1900 2140 1947 1979 64 1922 1875 1591 1379 1504 1810 674 1114 1489 1930 1788
"ENSG00000200591" 0 4 0 3 0 0 0 5 0 1 0 0 0 2 1 2 0 6 0 2 0 1 0 2 1 1 0 2 1 0 0 0
"ENSG00000162521" 11176 10627 8706 13459 15244 12234 8245 14615 14988 12064 5520 2050 10326 8427 4074 10817 11360 11536 8929 13135 288 9834 10672 5855 9030 6169 9219 2858 5954 7517 10002 3502
"ENSG00000162520" 356 387 532 397 622 405 368 584 285 446 355 25 494 189 186 428 310 350 768 297 27 316 410 450 277 350 437 127 321 262 453 209
"ENSG00000224409" 4 1 3 5 2 6 2 2 0 3 1 10 3 1 1 1 3 2 3 3 0 5 7 3 0 3 1 3 1 1 5 3
"ENSG00000162522" 12838 22050 24042 17280 24600 19749 16080 21122 14298 23070 12055 10104 19012 11465 6779 17592 16997 29670 28090 24194 659 17988 23266 14029 13923 18063 26097 5597 10762 15213 22489 14098
"ENSG00000134684" 15127 22416 13462 16044 9640 14920 9236 8654 13688 21734 7601 6003 9802 8629 5065 9150 19405 25522 12213 12561 297 12330 8614 7872 14142 22077 8771 5899 5223 10519 11322 7944
"ENSG00000116497" 3854 2714 2830 4206 4220 3094 2364 4737 3307 2751 1058 494 2410 1818 1228 2586 4426 4510 3075 4165 88 2996 3514 2167 3327 2440 2827 1192 1624 2467 3207 1161
"ENSG00000160097" 18 19 19 23 29 14 9 36 9 13 13 5 14 14 3 14 17 39 13 15 0 15 18 9 17 13 17 5 5 13 22 9
"ENSG00000121905" 19 6 16 15 25 13 18 34 16 16 2 11 16 6 5 26 15 16 15 12 0 13 21 8 10 11 11 2 5 10 16 8
"ENSG00000121900" 3063 3386 5632 3082 2907 3684 2414 2215 2292 3601 1930 11455 2344 1747 1423 2156 3104 4354 3900 2208 109 3183 2179 2336 2019 4259 2625 850 1419 2631 2506 4925
"ENSG00000287691" 38 35 29 42 50 50 41 37 58 39 10 38 39 33 24 31 54 35 37 43 1 44 57 37 54 37 47 18 21 54 89 19
"ENSG00000116514" 8975 4895 6848 6556 8545 9385 7686 6313 7906 5526 3396 1393 6865 4936 3242 6819 8659 5949 5907 5855 195 7519 7525 6500 8465 4960 4908 2344 3850 9380 13836 7590
"ENSG00000278966" 10 0 6 5 24 1 3 4 3 0 2 14 11 6 2 2 3 3 7 6 0 10 4 1 5 2 6 1 6 8 4 2
"ENSG00000217644" 19 3 12 11 25 12 5 6 12 4 5 7 15 6 5 9 24 7 15 22 0 7 11 5 15 2 15 3 9 7 10 5
"ENSG00000239670" 17 19 12 21 21 9 13 51 14 19 4 11 10 9 8 37 13 38 13 20 0 9 38 18 6 10 13 1 1 4 13 9
"ENSG00000236065" 6 8 3 4 6 0 2 5 1 1 4 0 3 9 0 0 0 15 1 7 0 1 3 2 11 3 6 0 4 2 1 1
"ENSG00000004455" 20039 13976 20069 23295 14562 19517 12069 13048 20513 16723 9930 11306 14758 11278 7386 12546 18658 14140 15283 15512 449 15657 11671 10044 12948 9672 10971 5045 7035 11466 12635 8532
"ENSG00000276645" 2 2 2 0 4 0 0 0 2 1 0 1 0 3 0 1 0 0 1 1 0 0 2 0 3 2 0 0 2 0 1 0
"ENSG00000142920" 122 105 148 157 253 149 140 364 105 106 53 87 139 102 71 195 114 153 134 207 8 178 244 118 108 61 119 37 64 135 168 142
"ENSG00000278997" 11 28 19 20 48 25 16 46 15 17 9 3 26 9 11 23 8 20 22 23 1 25 26 30 8 6 22 3 24 18 19 21
"ENSG00000116525" 1025 1668 1285 1466 2062 1736 1185 1794 977 1518 634 296 1141 782 462 1020 1101 1783 1684 1923 60 1581 1613 792 851 1104 1386 386 645 1186 1587 786
"ENSG00000279179" 12 26 28 34 61 56 30 53 26 35 17 34 37 25 11 19 14 53 30 37 0 19 50 14 23 34 20 14 18 26 52 7
"ENSG00000284721" 0 0 0 0 1 0 0 0 0 0 0 3 3 0 0 0 0 0 0 0 0 0 0 0 0 0 0 0 0 0 1 0
"ENSG00000160094" 950 1001 1649 1437 1405 1548 903 1106 1146 1167 790 487 1451 889 430 814 859 1008 1327 1141 24 1003 807 413 772 596 929 268 678 677 841 384
"ENSG00000270115" 4 5 6 2 9 2 6 11 10 7 4 9 7 7 0 11 4 15 7 17 0 8 9 5 5 4 8 0 9 6 6 0
"ENSG00000184389" 7 3 4 3 10 4 4 2 4 3 3 1 1 0 0 4 3 6 6 6 0 2 5 2 2 0 3 1 3 4 1 1
"ENSG00000225313" 349 274 206 340 631 280 223 623 318 268 99 12 302 188 99 327 411 404 225 446 8 196 375 195 327 148 278 72 168 162 245 68
"ENSG00000134686" 19903 9035 14764 15285 17064 16542 10250 14999 13622 8002 5820 7627 9260 6834 4376 14581 19219 13748 14678 15157 429 13996 13483 12175 11773 6629 8598 3874 5042 9910 11074 11500
"ENSG00000284154" 10 9 1 4 18 4 8 10 5 4 2 0 10 7 2 3 12 8 6 8 0 7 13 4 3 4 5 3 6 7 3 2
"ENSG00000222112" 37 26 24 34 61 36 27 65 41 20 14 1 34 15 10 40 41 58 26 62 1 28 61 25 35 22 18 13 18 15 18 2
"ENSG00000233246" 1 1 0 0 1 0 1 1 1 0 0 0 0 0 0 1 1 2 0 1 0 2 1 0 0 1 1 0 1 2 1 0
"ENSG00000234512" 0 0 0 0 0 0 0 0 0 0 0 0 0 0 0 0 0 0 0 0 0 0 0 0 0 0 0 0 0 0 0 0
"ENSG00000121903" 510 495 373 578 813 587 450 802 601 521 294 114 682 358 156 563 725 716 601 638 25 652 707 519 589 521 595 220 411 569 908 209
"ENSG00000235907" 3 0 2 1 4 2 2 1 0 3 4 0 2 0 0 2 1 1 0 1 0 1 0 2 1 0 3 0 4 2 2 2
"ENSG00000121904" 2 11 5 3 5 3 17 5 10 16 6 13 8 2 3 3 7 23 4 2 2 6 22 3 4 16 4 2 3 7 12 2
"ENSG00000227000" 0 0 0 0 0 0 0 1 0 0 0 0 0 0 0 0 0 0 0 0 0 0 0 0 0 0 0 0 0 0 0 0
"ENSG00000176256" 0 0 0 0 0 0 0 0 0 0 0 6 0 0 0 0 0 0 0 0 0 0 0 0 0 0 0 0 0 0 0 0
"ENSG00000231163" 0 0 0 0 0 0 0 1 0 0 0 0 1 0 0 0 0 0 0 0 0 0 0 0 0 0 0 0 0 0 0 0
"ENSG00000201148" 0 0 0 0 0 0 0 0 0 0 0 0 0 0 0 0 0 0 0 0 0 0 0 0 0 0 0 0 0 0 0 0
"ENSG00000142698" 0 0 0 0 0 0 3 0 0 0 0 0 0 0 0 0 0 0 0 0 0 0 0 0 0 0 1 0 0 0 0 0
"ENSG00000270241" 0 0 0 0 0 0 0 0 0 0 0 0 0 0 0 0 0 0 0 0 0 0 0 0 0 0 0 0 0 0 0 0
"ENSG00000287703" 0 0 0 0 0 0 0 0 0 0 0 0 0 0 0 0 0 0 0 0 0 0 0 0 0 0 0 0 0 0 0 0
"ENSG00000207941" 0 0 0 0 0 0 0 0 0 0 0 0 0 0 0 0 0 0 0 0 0 0 0 0 0 0 0 0 0 0 0 0
"ENSG00000163866" 7816 5274 8933 8032 6906 8171 5445 5950 6481 5795 4239 8562 6135 4233 3278 5452 7282 5730 7052 5627 227 6510 5716 5008 4801 4532 4783 1973 2952 4917 5979 5517
"ENSG00000189280" 10970 9833 12497 9782 9220 10249 6263 6773 8946 11153 6401 7671 9000 4370 3548 6953 11103 10773 11196 6410 334 8035 6110 7164 7148 10027 7253 2602 3819 6153 6607 9880
"ENSG00000189433" 1736 964 2523 1540 2050 1870 1125 1895 1386 927 972 1212 1644 821 713 1659 2337 1219 2898 1340 104 1886 1320 2276 1487 1052 1793 573 1141 1606 1711 2460
"ENSG00000255811" 0 0 0 0 0 0 0 0 0 0 0 0 1 0 0 0 0 0 0 0 0 0 0 0 0 0 0 0 0 0 0 0
"ENSG00000188910" 28647 22043 31599 25424 30404 27492 20260 21601 23186 23250 15418 16515 22798 12808 9688 22457 31758 28210 35547 24139 901 25497 23700 24272 19797 18864 22125 7022 10377 18089 23350 24889
"ENSG00000187513" 3 25 15 8 22 18 12 13 6 33 5 20 10 7 4 14 5 19 20 2 0 11 12 14 5 11 10 1 8 9 15 21
"ENSG00000230163" 0 0 0 0 0 0 0 0 0 0 0 0 0 0 0 0 0 0 0 0 0 0 0 0 0 0 0 0 0 0 0 0
"ENSG00000116544" 2 5 18 7 6 6 13 11 13 6 7 12 5 9 4 8 5 4 10 5 0 5 11 6 9 0 10 2 1 5 4 5
"ENSG00000284773" 42 39 46 27 87 26 22 76 45 49 18 15 50 19 14 40 26 37 43 24 1 19 30 19 24 15 27 7 19 12 18 17
"ENSG00000241014" 16 16 16 11 33 8 7 31 20 19 7 1 17 14 8 21 15 20 23 14 1 6 15 12 8 7 11 2 7 10 13 5
"ENSG00000271741" 0 0 0 0 0 0 0 0 0 0 0 0 0 0 0 0 0 0 0 0 0 0 0 0 0 0 0 0 0 0 0 0
"ENSG00000243749" 0 0 0 2 4 2 1 2 1 0 0 0 0 1 0 3 3 3 0 2 0 3 0 0 2 0 0 1 0 0 1 1
"ENSG00000163867" 1874 1554 2595 1995 3238 1695 1507 3352 2131 1736 996 544 2291 1193 841 1919 1447 1793 1717 2161 57 1476 2175 1148 1659 971 1969 537 1299 1336 2147 1138
"ENSG00000197056" 2045 2136 2212 2780 2897 2104 1735 3176 2688 2562 975 404 2163 1793 974 2078 2317 3040 2229 3420 79 2294 2805 1442 2547 1939 2775 976 1982 2223 3181 773
"ENSG00000233940" 0 0 0 0 0 0 0 0 0 0 0 0 0 0 0 0 0 2 0 0 0 0 0 0 0 0 0 0 0 0 0 0
"ENSG00000228348" 17 12 2 14 11 3 5 17 13 4 3 3 11 3 6 15 19 7 19 10 0 14 8 23 12 21 7 9 18 24 4 2
"ENSG00000284640" 1 0 1 4 2 1 0 2 1 1 2 0 0 1 0 0 3 1 1 3 0 0 2 1 5 1 0 1 0 0 0 0
"ENSG00000116560" 61207 40866 47700 63182 59376 50184 35803 62249 52802 43989 20508 15207 38417 28276 19402 48400 63227 54317 45345 66268 1328 54243 54303 48396 45507 39203 41946 22788 24628 48750 57444 30612
"ENSG00000201868" 0 0 0 0 0 0 0 0 0 0 0 1 0 0 0 0 0 0 0 0 0 0 0 0 0 0 0 0 0 0 0 0
"ENSG00000146463" 7898 8120 6391 9328 11088 8225 5959 10013 8817 7868 3622 1207 7541 4964 2893 8353 9066 9586 8513 8697 282 8382 8318 6764 7103 7407 7760 2866 5628 7414 10257 2990
"ENSG00000240374" 0 1 0 0 0 0 0 1 0 0 0 0 0 2 0 1 1 0 1 0 0 0 1 2 0 0 0 0 1 0 0 0
"ENSG00000201542" 0 0 1 0 0 0 0 0 0 0 0 0 1 0 0 0 0 0 1 0 0 0 0 0 1 3 0 0 0 0 0 0
"ENSG00000229994" 52 33 48 39 57 20 13 38 27 19 24 8 28 9 55 26 40 23 43 16 3 43 25 62 28 59 17 64 24 51 23 91
"ENSG00000227409" 0 4 3 1 3 1 0 1 1 5 0 1 0 1 0 1 0 1 0 2 0 1 0 0 3 0 1 0 1 1 0 0
"ENSG00000278702" 9 17 6 16 0 0 1 3 15 21 4 2 0 0 0 2 15 13 11 17 0 0 5 3 12 18 6 7 0 0 3 2
"ENSG00000142687" 3187 3680 4044 3914 5113 4142 3052 4488 3514 3956 2417 1589 4643 2511 1598 3545 3754 4955 4516 3953 145 3456 3787 2513 3080 3506 3874 1143 2216 2825 4345 1954
"ENSG00000236274" 1 0 0 0 1 0 2 1 0 0 1 0 1 1 0 0 0 0 1 0 0 0 0 0 1 2 0 0 0 0 0 0
"ENSG00000020129" 4715 4079 5512 5417 5659 5998 4308 5192 4808 4463 3350 1202 4689 3133 1929 5029 4909 6215 6079 5610 146 4765 4940 3520 3485 3850 4389 1233 1997 3623 4631 3226
"ENSG00000239636" 5 12 11 11 12 7 3 17 2 5 2 6 11 8 2 8 5 15 11 10 0 13 3 5 6 3 8 2 4 5 6 4
"ENSG00000116819" 39 43 70 49 75 50 32 57 48 65 18 12 49 36 17 39 39 51 37 43 0 37 42 11 21 31 36 6 20 30 45 31
"ENSG00000126067" 18860 15505 19948 22519 18607 20672 15865 17454 19339 17100 9402 12397 16760 12613 7823 15676 18257 17798 17937 20187 516 18581 19211 12661 15699 12277 15696 6150 9905 16350 22921 15644
"ENSG00000142686" 2220 1133 2321 2111 2333 2268 1318 2274 1913 1143 945 1342 1486 1164 694 1664 2226 1379 1741 1699 68 1715 1714 1255 1340 815 1182 485 791 1296 1621 1168
"ENSG00000092853" 11947 6087 6121 13623 7548 7600 5039 6554 11488 7161 2727 1587 5434 5066 2917 4622 10917 7029 6095 9185 174 7245 6008 3909 7146 4676 4574 2599 2844 5011 5219 1283
"ENSG00000232335" 3 11 4 7 3 0 2 3 3 5 2 0 1 2 0 2 2 4 1 7 0 2 5 4 3 1 5 0 1 2 0 0
"ENSG00000134698" 1580 2112 1985 1334 3995 1611 1488 4131 1704 2316 957 275 2771 1055 693 2140 1550 2640 2119 1924 76 1435 2649 1440 1534 1535 2145 417 1346 1193 2130 674
"ENSG00000092847" 3819 4334 4054 4876 4398 4562 3266 4573 4683 4598 2378 2025 4353 3554 1379 3816 4408 4837 4727 4791 152 4202 3911 2771 4114 3699 4621 1400 3033 3698 4960 1626
"ENSG00000271164" 2 0 0 0 0 0 0 0 1 0 0 0 0 0 0 0 0 0 1 0 0 0 0 0 0 0 0 0 0 0 0 0
"ENSG00000286899" 2 7 11 0 4 1 1 2 2 6 3 0 5 4 1 1 0 5 8 1 0 1 6 1 3 3 0 0 2 1 8 0
"ENSG00000271914" 0 0 0 0 0 0 0 0 0 0 0 0 0 0 0 0 0 0 0 0 0 0 0 0 0 0 0 0 0 0 0 0
"ENSG00000126070" 3237 2950 2328 3634 4438 2554 2073 4390 4005 3260 1156 571 2761 1844 988 3701 3840 4253 2971 3881 88 2854 4028 2569 3339 2147 2918 910 2120 2440 3598 1127
"ENSG00000271554" 6 3 2 5 4 3 0 8 3 5 2 0 1 1 0 5 4 5 0 6 0 2 5 3 2 3 2 0 3 0 5 1
"ENSG00000232862" 1 3 6 4 3 0 2 2 5 0 2 2 3 3 1 4 0 4 4 1 0 1 3 0 2 2 4 0 2 2 1 1
"ENSG00000092850" 13 8 21 12 28 17 10 12 13 12 9 12 26 5 4 19 14 14 15 13 1 9 11 8 4 7 13 3 2 10 12 9
"ENSG00000116863" 6171 3607 7956 6357 5971 5678 3746 4181 4497 4249 3116 3130 4289 2732 2306 3755 6303 5107 6135 4936 171 4909 4617 4450 3618 3890 3786 1625 2029 3861 4181 5128
"ENSG00000171812" 519 359 298 406 576 749 546 390 625 402 195 114 696 430 210 344 502 386 334 354 10 436 456 265 422 255 298 91 312 360 578 250
"ENSG00000054116" 10274 8134 14683 11615 10247 10780 8026 9129 9108 8982 5730 6751 9360 6138 4508 8306 10170 9344 10100 8376 324 9284 9322 7693 6893 6915 7385 2794 5114 7382 9972 9878
"ENSG00000116871" 60472 53182 82939 54539 60335 71372 54957 55207 57782 59756 36878 27640 55284 38179 24783 55324 64746 67457 75823 50524 1949 62449 54707 52164 45231 43306 53272 14022 25568 45899 63655 58813
"ENSG00000264592" 0 0 1 0 0 0 0 0 2 0 1 0 0 0 1 0 0 0 0 0 0 0 0 0 0 0 0 0 0 0 0 0
"ENSG00000054118" 23549 18209 21820 26107 20300 24066 15007 16838 25375 23252 11067 5006 19597 14174 8050 15706 20812 19066 17005 19528 503 17638 15596 11123 17000 13783 13637 6169 8552 12411 17059 6607
"ENSG00000231849" 1 0 0 0 0 0 3 3 2 0 0 0 1 0 0 1 1 1 0 1 0 0 3 0 4 1 1 0 1 0 2 0
"ENSG00000214193" 1302 4127 1756 1751 3726 2120 1694 4139 1365 3824 694 180 1779 1152 606 2062 1840 9301 2760 4364 91 1809 4451 1080 1774 3076 3951 546 1172 1476 2306 801
"ENSG00000142694" 359 681 633 465 658 572 460 801 314 626 218 2076 527 327 167 534 398 1290 551 701 19 499 698 430 359 387 520 127 228 419 468 851
"ENSG00000116883" 656 1264 1056 684 1271 726 509 1140 615 1230 292 293 492 327 247 550 614 2609 1001 1280 24 547 1225 224 519 775 1348 144 268 349 512 273
"ENSG00000286379" 118 121 80 101 264 68 79 335 115 132 42 63 92 36 33 176 118 274 149 113 6 59 248 69 69 63 114 11 35 17 51 28
"ENSG00000196182" 3614 3560 3828 2845 4353 3197 2760 3282 2577 2992 1564 1162 2540 1353 1071 3527 5190 6992 4216 4136 115 3038 4080 2863 3526 4593 2976 1139 1417 2793 4393 2719
"ENSG00000181817" 1621 927 2683 2368 1723 2293 1533 1472 1337 1094 1242 2352 1668 1067 883 1410 1373 1110 1786 1642 58 1630 1380 1126 901 848 1091 540 742 1223 1266 1686
"ENSG00000222821" 0 0 0 0 0 0 0 0 0 0 0 0 0 0 0 0 0 0 0 0 0 0 0 0 0 0 0 0 0 0 0 0
"ENSG00000116885" 110 132 261 209 247 137 155 159 98 169 93 172 203 79 74 84 84 167 212 167 5 113 112 98 79 237 148 70 114 92 174 122
"ENSG00000201448" 0 1 0 1 0 1 0 0 0 0 0 0 0 1 0 0 1 2 1 0 0 0 1 0 0 0 0 1 2 0 0 0
"ENSG00000116898" 9357 5827 12760 11344 6718 9241 5984 6336 7189 7034 4818 14337 6670 4602 3673 6029 8415 6574 7853 6717 249 7307 5591 5935 5739 5888 5549 2647 3665 5752 6844 8701
"ENSG00000119535" 0 1 0 1 0 0 0 0 0 0 1 2 1 0 0 0 0 1 0 0 0 0 2 0 2 0 1 0 1 1 0 0
"ENSG00000230214" 0 0 0 0 0 0 0 0 0 0 0 0 0 0 0 0 0 0 0 0 0 0 0 0 0 0 0 0 0 0 1 0
"ENSG00000284705" 0 0 2 0 0 0 1 0 0 0 0 0 0 0 0 0 0 0 0 0 0 0 0 0 0 0 0 0 0 0 0 1
"ENSG00000284720" 0 0 0 0 0 0 0 0 0 0 0 0 0 0 0 0 0 0 0 0 0 0 1 0 1 0 0 0 0 0 0 0
"ENSG00000234481" 0 0 0 0 0 0 0 0 0 0 0 0 0 0 0 0 0 0 0 0 0 0 0 0 0 0 0 0 0 0 0 0
"ENSG00000163873" 2 0 0 0 0 0 1 2 1 1 0 3 0 0 0 0 0 1 1 1 0 0 1 0 0 0 2 0 0 0 0 0
"ENSG00000284650" 0 1 0 0 0 0 0 0 0 0 0 0 0 0 0 0 0 0 0 0 0 0 0 0 0 0 1 0 0 0 0 0
"ENSG00000223944" 0 1 0 0 0 0 0 0 0 0 0 1 0 0 0 0 0 0 0 0 0 0 0 0 1 0 0 0 0 0 0 0
"ENSG00000264698" 0 0 0 0 0 0 0 0 0 0 0 0 0 0 0 0 0 0 0 0 0 0 0 0 0 0 0 0 0 0 0 0
"ENSG00000207328" 0 0 0 0 0 0 0 0 0 0 0 0 0 0 0 0 0 0 0 0 0 0 0 0 0 0 0 0 0 0 0 0
"ENSG00000252368" 0 0 0 0 0 0 0 0 0 0 0 0 0 0 0 0 0 0 0 0 0 0 0 0 0 0 0 0 0 0 0 0
"ENSG00000230451" 0 0 0 0 0 0 0 0 0 0 0 0 0 0 0 0 0 0 0 0 0 0 0 0 0 0 0 0 0 0 0 0
"ENSG00000233621" 314 286 362 307 234 306 284 245 258 320 145 367 198 127 135 278 300 335 254 282 5 298 324 234 291 290 189 93 154 279 396 341
"ENSG00000163874" 10196 4561 4801 4780 10071 11839 12322 10549 11230 5079 3213 1134 6910 6825 4363 9116 10603 6654 5913 10539 203 12084 17335 6649 17618 6618 7197 3424 5987 18655 28233 14406
"ENSG00000283724" 0 0 0 0 0 0 0 0 0 0 0 0 0 0 0 0 0 0 0 0 0 0 0 0 0 0 0 0 0 0 0 0
"ENSG00000163875" 5481 4320 6684 6064 6056 4932 3539 5951 5062 4849 2759 1254 4755 2829 2296 4296 5045 5641 4705 4902 156 4464 4947 4093 3754 4362 4167 1771 2828 3917 5100 3232
"ENSG00000263675" 3 16 13 8 24 3 5 24 11 9 3 0 3 3 6 10 7 31 6 10 0 5 16 3 6 12 16 1 2 4 10 0
"ENSG00000163877" 3969 3412 3234 3594 3992 3352 2383 3989 3739 3321 1546 678 3012 1918 1363 3391 3815 3465 2999 3157 84 2962 3150 2861 2784 2347 2410 854 1454 2216 3084 1626
"ENSG00000232273" 6 9 5 12 9 7 8 7 1 7 1 0 10 8 13 5 8 8 10 12 0 8 13 18 0 4 5 6 8 12 3 17
"ENSG00000237749" 35 13 20 19 22 10 8 23 32 15 14 26 20 12 26 21 21 12 35 11 1 27 17 44 12 15 12 24 7 34 13 60
"ENSG00000163879" 129 48 110 154 126 141 68 133 98 55 37 98 102 74 46 86 121 100 107 149 5 125 73 77 72 62 62 27 70 80 58 66
"ENSG00000134697" 13537 8871 15088 17697 14211 16885 11007 10372 12165 9851 7046 4230 12337 9176 6108 9075 12881 10151 12413 11916 389 14192 11621 8314 8907 7335 10007 4311 6866 11547 14418 7468
"ENSG00000284748" 0 0 0 0 0 0 1 0 0 0 0 0 0 0 0 1 0 0 0 0 0 0 0 0 0 0 0 0 0 0 0 0
"ENSG00000169218" 2 1 0 2 2 3 3 4 1 0 0 1 1 1 1 0 1 1 0 2 0 5 1 3 0 2 1 1 1 3 6 5
"ENSG00000116922" 4711 3608 3282 4430 4996 3110 2054 4713 4159 3574 1442 359 2923 1751 1285 3087 4646 5802 3709 5418 114 3440 4251 2292 3354 2778 3139 1251 1656 2574 3226 1279
"ENSG00000134690" 8804 2971 2913 9752 3212 7122 3495 3379 6295 3355 1306 1116 1833 3576 1760 2972 8916 4317 3764 7863 123 7180 4413 2955 6404 3485 2935 3170 1729 6402 5037 2691
"ENSG00000183317" 16 22 34 19 22 15 11 22 12 23 16 7 28 6 1 12 15 21 24 9 0 6 17 9 11 19 27 6 4 7 17 7
"ENSG00000200421" 0 0 0 0 0 0 0 0 0 0 0 0 0 0 0 0 0 0 0 0 0 0 0 0 0 1 0 0 0 0 0 0
"ENSG00000214141" 0 3 3 0 5 2 0 1 1 2 0 0 0 0 3 0 0 1 1 1 0 2 1 2 2 0 1 0 0 1 0 1
"ENSG00000227416" 17 14 14 16 26 11 5 13 13 13 5 2 18 10 9 20 16 18 19 17 1 10 13 7 15 5 14 4 3 12 20 7
"ENSG00000185090" 152 163 170 196 81 141 102 93 146 180 117 127 99 99 54 88 152 169 239 135 2 110 105 68 77 133 163 37 55 57 104 50
"ENSG00000233728" 0 0 0 0 0 0 0 0 0 0 0 0 0 0 0 0 0 0 0 0 0 0 0 0 0 0 0 0 0 0 0 0
"ENSG00000196449" 8673 5772 5543 7196 7782 6417 4408 6012 7091 5420 3049 1533 5253 3296 2335 5066 7998 6584 5816 6771 166 5723 5727 4301 5847 4208 4387 1883 3002 4711 5636 3620
"ENSG00000197982" 7203 6142 10655 6880 5399 7683 5378 5253 7125 6806 4709 19323 6601 4203 2312 5624 6141 5959 5913 5833 141 4826 4871 4262 5040 2971 4607 1331 2566 3277 4582 7326
"ENSG00000188786" 6270 8334 6080 7020 8574 7576 5598 8658 6587 7479 3431 1051 5858 4145 2115 7229 8196 10544 8865 7777 231 7856 8241 5757 6033 7007 6841 2113 3675 6224 8665 2117
"ENSG00000235673" 0 3 0 1 2 0 0 4 1 0 3 0 0 1 0 0 1 0 0 1 0 2 4 1 2 4 1 0 2 0 1 0
"ENSG00000204084" 904 1556 918 1312 1406 1098 688 1567 893 1696 514 206 1046 778 419 832 934 1670 1076 1124 25 1135 896 602 843 1317 952 344 547 862 967 461
"ENSG00000230955" 0 0 0 0 0 0 0 0 0 0 0 0 0 0 0 0 0 0 0 0 0 0 0 0 0 0 0 0 0 0 0 0
"ENSG00000252448" 1 0 0 0 1 0 1 1 1 3 2 0 0 0 1 1 3 5 0 0 0 1 1 0 0 0 0 0 1 0 1 0
"ENSG00000222282" 0 1 0 1 0 1 0 0 2 2 0 0 2 1 0 0 0 1 1 1 0 0 0 0 0 0 2 1 0 0 0 0
"ENSG00000277168" 0 0 0 0 0 0 0 0 0 0 0 0 0 0 1 0 1 0 0 0 0 0 0 0 0 0 0 0 0 0 0 0
"ENSG00000183431" 17888 10295 16112 20791 12688 15977 9515 12174 16103 11777 7491 9747 10416 8793 5557 10842 16497 10865 11975 13542 326 13610 9744 8989 10581 7893 8160 4578 5259 10722 10534 7212
"ENSG00000212541" 8 11 6 8 30 4 16 28 11 10 3 0 22 9 6 24 13 14 13 22 1 7 23 17 8 5 15 3 11 7 11 2
"ENSG00000183386" 1391 1159 1435 1660 1710 1546 1178 1561 1283 1132 593 1203 1415 858 507 1411 1581 1476 1444 1828 54 1477 1431 1177 1064 677 1132 474 939 1185 1555 1893
"ENSG00000183520" 8304 5995 8237 9099 6608 6375 4575 6202 7669 6678 3152 3264 5610 3838 2820 5393 7198 6756 5379 6896 158 5931 5536 4180 5491 4497 4923 2239 3256 4777 5911 3899
"ENSG00000185668" 30 44 95 41 48 43 15 76 22 57 36 6 37 22 14 18 30 34 127 79 0 38 29 31 15 11 84 10 16 12 23 17
"ENSG00000224592" 12 8 14 20 21 23 12 31 13 11 11 12 19 13 11 31 8 6 17 25 0 10 10 20 6 4 20 7 9 10 9 18
"ENSG00000223589" 0 0 0 0 1 0 0 0 0 0 0 0 0 0 0 0 0 0 0 0 0 0 0 0 0 0 0 0 0 0 0 0
"ENSG00000265596" 0 0 0 0 0 0 0 0 0 0 0 0 0 0 0 0 0 0 0 0 0 0 0 0 0 0 0 0 0 0 0 0
"ENSG00000284623" 0 0 0 2 1 1 0 0 0 1 0 4 0 0 0 0 0 0 3 2 0 0 0 0 0 1 3 0 0 0 0 0
"ENSG00000286552" 0 0 0 0 0 0 0 1 0 0 0 0 0 0 0 0 1 0 0 0 0 0 0 1 0 0 1 0 0 0 0 0
"ENSG00000287987" 0 0 2 0 2 0 0 2 0 1 3 0 0 0 0 0 0 0 0 3 0 0 0 1 0 0 3 1 0 0 1 1
"ENSG00000237290" 1 2 2 1 1 0 3 0 2 0 0 0 0 0 0 1 1 0 0 0 0 0 0 0 1 0 1 0 0 0 0 0
"ENSG00000275350" 0 0 0 0 0 0 0 0 0 0 0 0 0 1 0 0 0 0 0 0 0 0 0 0 0 0 0 0 0 0 0 0
"ENSG00000200796" 0 0 0 0 0 0 0 0 0 0 0 0 0 0 0 0 0 0 0 0 0 0 0 0 0 0 0 0 0 0 0 0
"ENSG00000238063" 0 0 0 0 0 0 1 0 0 0 0 0 0 0 0 0 0 0 0 0 0 0 0 0 0 0 1 0 0 0 0 0
"ENSG00000215895" 98 43 44 73 55 38 25 37 35 25 15 11 33 16 79 12 123 29 49 18 5 78 28 83 32 120 21 60 11 87 37 74
"ENSG00000284632" 0 0 0 0 0 0 0 0 0 0 0 0 1 0 0 0 0 0 0 0 0 0 0 0 0 0 0 0 0 0 0 1
"ENSG00000116954" 2641 3184 4714 2954 4013 2807 3071 3372 2914 3434 1698 1169 3687 1788 1426 3332 2561 3278 3335 2527 110 2435 3197 2827 2611 2855 3555 957 2605 2669 4933 3567
"ENSG00000273637" 0 0 0 0 0 0 0 0 0 0 0 0 0 0 0 0 0 0 0 0 0 0 0 0 0 0 0 0 0 0 0 0
"ENSG00000228436" 41 13 42 42 66 45 56 71 38 44 28 12 83 39 20 47 44 32 80 55 1 46 79 56 33 29 55 13 32 33 66 43
"ENSG00000214114" 4353 3533 6034 5878 4273 3940 2731 3836 4382 4057 2340 1970 3531 2505 1723 3241 4244 3884 4263 3656 118 3826 2839 2844 3237 3430 3483 1514 2240 3326 3482 2654
"ENSG00000274944" 13 15 12 7 13 6 6 16 10 8 6 2 15 2 1 11 8 20 12 7 0 6 10 4 10 15 12 2 10 4 13 6
"ENSG00000131233" 4 5 4 1 5 5 5 5 4 3 0 0 7 4 1 1 5 11 5 3 0 3 6 3 5 4 6 1 7 2 6 1
"ENSG00000158315" 1909 2249 1818 1404 1720 1443 1449 2036 1844 2357 701 307 1187 795 744 1357 2075 2812 1627 1534 42 1535 2357 1589 1711 2771 1892 445 1018 1312 2393 1475
"ENSG00000199963" 0 0 0 0 0 0 0 1 0 0 0 0 0 0 0 1 0 0 0 0 0 0 0 1 1 0 0 0 0 0 3 1
"ENSG00000207466" 0 0 0 0 1 0 0 0 0 0 0 0 0 0 0 0 0 0 0 0 0 0 0 0 0 0 0 0 0 0 0 0
"ENSG00000235549" 0 0 0 0 0 0 0 0 0 0 0 0 0 0 0 0 0 0 1 0 0 0 0 0 0 0 0 0 1 0 0 0
"ENSG00000174574" 18285 15458 16662 18833 22074 16688 14221 28513 16477 14704 7580 2214 15317 9490 6826 21833 16107 19276 17462 19877 512 15877 20434 17197 12995 11831 15930 5016 9032 13043 19851 9052
"ENSG00000168653" 16871 7731 13436 18281 6825 13409 10674 10772 12969 8526 5081 36634 6827 6494 6844 10409 15434 7866 8535 10372 274 11959 9630 12234 8990 7922 5388 4978 3514 9012 10681 17959
"ENSG00000127603" 32655 54019 23026 30258 61302 40767 29480 49896 46746 64671 24688 5998 51036 28066 11200 43385 38026 63567 36660 40172 1295 33531 46713 33731 42124 47349 42655 9547 25792 28987 47534 8991
"ENSG00000206654" 0 2 1 0 0 0 0 1 1 0 0 1 0 0 0 0 0 2 0 0 0 0 0 0 5 1 2 0 1 0 1 0
"ENSG00000222378" 0 0 0 0 3 0 0 1 1 0 1 0 0 2 0 0 0 1 0 0 0 1 1 0 3 1 1 0 0 0 0 0
"ENSG00000270040" 0 0 0 1 0 0 1 3 0 0 0 0 0 3 0 0 0 5 0 0 0 0 2 0 1 0 0 0 1 0 2 1
"ENSG00000287422" 1 0 1 0 1 1 0 2 2 0 1 1 1 1 0 3 2 2 0 1 0 0 1 1 11 2 1 0 2 0 1 1
"ENSG00000226438" 0 0 0 0 0 0 1 0 0 0 0 0 1 0 0 1 1 0 0 0 0 0 1 0 2 0 0 0 0 0 0 0
"ENSG00000217897" 7 5 2 10 3 3 4 7 5 3 2 4 6 4 12 5 6 5 4 0 0 7 5 7 3 4 6 3 5 3 4 7
"ENSG00000183682" 284 261 290 258 603 213 183 633 250 282 92 37 229 120 84 354 274 504 311 392 5 182 453 138 182 126 296 34 84 121 135 58
"ENSG00000237624" 24 7 4 2 42 29 13 17 22 8 2 0 51 13 8 10 34 14 2 1 2 25 13 14 19 14 2 0 34 21 15 13
"ENSG00000243970" 524 613 658 492 1366 424 426 1618 568 709 210 200 691 289 193 781 489 1083 590 984 15 347 936 296 334 249 741 97 205 223 377 225
"ENSG00000090621" 39042 31632 32437 43068 29226 33032 22068 36616 40884 35678 19514 10040 25218 20794 10993 30863 36630 35619 32122 40277 738 29102 25850 20422 27545 19315 26279 9586 11396 21368 25836 19079
"ENSG00000228060" 101 95 65 120 132 64 57 172 124 152 39 8 80 62 20 55 99 160 69 128 1 60 101 48 82 65 77 18 37 52 71 5
"ENSG00000201457" 31 37 15 49 72 34 25 70 32 47 12 2 37 21 4 19 35 51 29 54 4 25 43 22 28 20 32 8 17 11 27 2
"ENSG00000163909" 20 5 45 27 9 20 22 29 18 15 7 17 8 5 6 76 11 4 25 28 1 19 13 18 15 3 14 7 3 9 9 12
"ENSG00000225903" 0 0 0 0 0 0 0 0 0 0 0 0 0 0 0 0 0 0 0 0 0 0 0 0 0 0 0 0 0 0 0 0
"ENSG00000116981" 0 0 0 0 0 0 0 0 1 0 0 0 0 0 0 0 0 1 0 0 0 0 0 0 0 0 0 0 0 0 0 0
"ENSG00000116983" 4 6 2 8 0 7 1 0 11 14 1 3 0 7 0 3 2 12 4 4 1 9 1 3 2 4 2 2 3 4 1 2
"ENSG00000084072" 5339 3016 6832 5817 4168 4509 2825 3477 3791 3383 2615 4514 3605 2243 1824 3072 4903 3321 4559 5265 130 4040 3434 3109 2818 2730 4095 1364 1645 2977 3108 4069
"ENSG00000225333" 5 1 4 4 4 3 4 2 2 0 1 0 0 0 1 0 2 0 2 0 0 6 2 4 3 4 1 0 0 3 2 4
"ENSG00000252413" 0 0 0 0 0 0 0 0 0 0 0 0 0 0 0 0 0 0 0 0 0 0 0 0 0 0 0 0 0 0 0 0
"ENSG00000116985" 62 103 91 74 100 87 46 111 79 83 76 22 57 41 21 94 77 75 115 68 1 49 70 46 44 44 71 11 16 27 29 24
"ENSG00000198754" 37 16 33 13 36 35 27 15 39 34 29 44 51 19 10 36 30 20 24 13 2 33 14 20 27 20 14 1 30 25 33 47
"ENSG00000285905" 0 3 0 0 0 0 0 0 0 1 0 0 0 1 0 0 0 0 0 1 0 0 0 0 0 1 0 0 1 0 0 0
"ENSG00000261798" 3 2 3 3 3 0 1 1 2 1 1 0 2 1 0 2 0 6 2 3 0 2 1 1 0 2 2 0 0 1 0 1
"ENSG00000229213" 0 0 0 0 0 0 0 0 0 0 0 0 0 0 0 0 0 0 0 0 0 0 0 0 0 0 0 0 0 0 0 0
"ENSG00000284719" 5 0 7 11 31 8 8 49 5 0 2 1 19 5 4 26 8 0 6 12 0 13 17 11 13 0 16 3 16 8 11 10
"ENSG00000284678" 1 1 0 0 2 0 0 2 0 0 0 0 3 0 0 0 0 5 1 1 0 0 3 0 1 0 1 1 1 1 0 0
"ENSG00000043514" 3045 2313 3574 3693 3639 2631 1971 2963 3084 2752 1845 1109 2917 1594 1154 2038 2691 2490 2676 2710 78 2126 2414 1459 1971 1705 2159 782 1431 1712 2249 1362
"ENSG00000202222" 0 0 0 0 2 0 0 0 0 0 1 0 1 1 0 0 0 1 0 0 0 0 0 1 0 0 0 0 3 0 1 0
"ENSG00000116990" 455 440 915 431 639 428 361 576 400 495 532 137 621 265 167 298 388 327 731 330 15 317 310 300 347 286 503 112 227 294 386 432
"ENSG00000236546" 4 3 11 5 15 8 9 7 8 8 2 3 4 4 3 7 7 5 9 2 0 7 3 6 2 1 6 1 4 3 10 5
"ENSG00000207356" 1 0 0 0 0 0 0 1 0 1 0 0 0 0 0 0 0 1 0 0 0 0 0 0 0 0 0 0 0 0 0 0
"ENSG00000168389" 9048 5627 7935 7233 8251 9015 5399 9068 7272 5468 3459 2920 4572 3986 2136 6454 8498 7139 8305 8305 169 7054 6763 5335 6306 3976 5983 1933 2679 5556 6111 5703
"ENSG00000228477" 140 87 108 126 219 106 90 191 83 85 47 18 102 60 94 68 147 139 124 146 3 155 126 121 69 91 105 69 37 126 79 57
"ENSG00000131236" 75160 44745 53718 53159 73963 63578 44616 60000 65504 49984 39072 2994 65065 31515 24196 55383 81512 51252 80573 39515 2545 59010 54681 61814 48105 44264 53435 14702 31647 47753 63681 27093
"ENSG00000131238" 8530 9874 9730 13138 6135 9035 5857 6024 8927 11314 5784 6724 6432 5275 3356 6132 7846 8501 8300 7918 178 7296 4968 4465 5678 7890 6234 3283 3404 6338 6724 3694
"ENSG00000226745" 29 7 11 12 17 7 3 10 9 4 1 4 7 4 11 6 21 11 16 7 0 25 8 18 8 12 5 11 2 23 8 70
"ENSG00000117000" 4278 4691 3341 4744 5192 3359 3122 4577 5432 4471 1873 418 3916 2342 1447 4513 4562 4620 4152 4526 133 3395 4334 3014 4093 3348 4527 1447 2935 3435 6083 1267
"ENSG00000207508" 0 0 1 0 0 0 0 0 0 0 0 0 1 0 0 0 0 0 1 0 0 0 1 0 1 0 0 0 0 0 0 0
"ENSG00000188800" 0 1 7 1 4 1 3 2 2 2 2 0 2 1 0 4 3 2 1 3 0 1 4 4 1 3 0 0 0 0 3 1
"ENSG00000259943" 247 269 404 257 462 246 198 621 328 355 167 80 350 198 130 311 222 507 253 404 9 195 312 118 203 223 355 78 141 150 233 135
"ENSG00000084073" 21120 18352 24633 25965 20204 17953 14433 20273 23235 21286 11646 5499 21574 11889 8925 19315 21218 18719 22518 17941 695 18596 16231 16596 18570 16790 21502 7650 14249 16921 23017 10025
"ENSG00000231296" 6 7 11 7 12 7 2 12 6 6 4 1 5 6 1 9 7 10 15 13 0 7 8 4 4 4 20 1 8 9 7 1
"ENSG00000049089" 177 112 117 119 176 200 95 167 178 151 53 61 184 89 50 115 140 142 89 117 5 117 117 89 131 66 92 38 74 103 106 138
"ENSG00000227311" 23 8 5 3 7 8 7 5 7 5 4 8 6 6 13 8 10 1 48 4 0 11 14 15 3 14 4 7 2 9 3 116
"ENSG00000084070" 2454 2850 2523 3189 2371 2476 1932 2548 2715 3083 1599 916 2285 1491 945 2330 2777 3368 2697 2557 79 2107 2158 1847 2123 3227 2130 929 1292 1850 2651 1346
"ENSG00000213172" 1 0 0 0 1 0 1 0 0 0 0 0 0 0 0 0 0 0 2 1 0 0 1 0 0 1 0 2 0 0 2 4
"ENSG00000284677" 2 0 1 3 0 0 1 0 3 1 0 3 2 1 0 1 1 1 2 0 0 1 0 1 5 0 0 0 1 1 0 0
"ENSG00000187801" 241 286 135 282 320 265 216 327 254 322 130 21 263 193 99 290 324 375 246 243 10 350 233 246 303 348 209 98 111 245 304 55
"ENSG00000260920" 204 301 204 230 312 215 184 362 184 296 145 47 250 144 84 329 267 368 187 226 6 231 216 192 233 217 198 75 202 187 242 131
"ENSG00000279667" 4 13 4 5 7 3 3 18 6 6 2 0 0 2 2 5 3 13 6 3 0 3 5 3 4 5 2 2 2 1 2 0
"ENSG00000187815" 255 446 340 300 444 299 232 400 311 511 193 64 398 239 151 274 260 529 276 286 13 280 292 200 194 311 272 95 211 222 364 172
"ENSG00000238287" 6 17 25 9 15 11 15 25 3 25 3 27 10 6 9 16 10 16 11 13 0 12 16 10 9 10 8 3 5 10 16 9
"ENSG00000164002" 783 615 794 738 917 583 432 805 709 662 307 117 582 328 258 605 783 714 625 592 19 525 690 459 431 414 371 140 254 325 507 392
"ENSG00000227278" 0 0 2 2 0 1 0 0 0 1 0 0 2 0 1 2 0 1 0 1 0 0 0 0 0 0 0 1 5 1 0 0
"ENSG00000238186" 16 11 13 33 18 24 5 25 24 17 17 2 26 16 7 13 17 24 15 16 0 18 13 8 10 10 5 3 5 10 14 11
"ENSG00000117010" 286 164 281 351 296 283 141 272 256 253 111 86 212 160 116 172 235 223 188 268 9 230 227 123 207 152 173 100 123 223 231 107
"ENSG00000286838" 4 4 3 9 4 0 2 4 2 0 0 1 3 1 6 4 4 1 2 0 0 5 2 7 1 8 3 3 1 3 0 2
"ENSG00000236505" 0 1 0 0 0 0 0 0 0 0 0 0 0 0 0 0 0 0 0 0 0 0 1 0 0 0 0 0 0 0 0 0
"ENSG00000233910" 0 0 0 0 0 0 0 0 0 0 0 0 0 0 0 0 0 0 0 0 0 0 0 0 0 0 0 0 0 0 0 0
"ENSG00000117016" 105 241 250 118 287 175 153 395 114 224 118 61 230 104 81 237 106 265 369 132 11 151 247 216 87 187 344 30 145 121 270 174
"ENSG00000287743" 0 0 0 0 0 0 1 2 1 0 0 0 0 0 0 1 0 1 0 0 0 0 3 0 1 0 1 1 0 1 1 2
"ENSG00000237899" 1 5 2 1 11 0 1 4 2 2 1 0 3 0 0 2 0 7 6 5 0 1 2 1 0 0 3 0 0 0 3 0
"ENSG00000272145" 64 71 46 58 133 43 47 183 92 126 29 9 101 49 26 94 62 117 44 131 1 40 99 35 75 40 93 25 44 35 44 12
"ENSG00000066136" 3909 3311 4140 4400 4644 3683 2480 3479 3379 3595 2295 1467 3627 1905 1376 3016 3804 4058 3896 3561 113 3171 2945 2645 2904 3009 2800 1202 1732 2697 3424 2825
"ENSG00000198974" 0 0 0 0 0 0 0 0 0 0 0 0 0 0 0 0 0 0 0 0 0 0 0 0 1 0 0 0 0 0 0 0
"ENSG00000207962" 0 0 0 1 0 0 1 0 0 0 0 0 0 0 0 0 0 0 0 0 0 0 0 0 1 0 1 0 0 0 0 0
"ENSG00000117013" 14 23 23 10 36 15 11 27 17 40 6 12 21 1 2 30 10 39 19 22 1 12 13 16 13 11 19 3 14 10 11 15
"ENSG00000264582" 0 0 0 0 0 0 0 0 0 0 0 0 0 0 0 1 0 0 0 0 0 0 0 0 0 0 0 0 0 0 0 0
"ENSG00000179862" 2095 977 1886 1401 1722 1668 1307 1281 1634 1172 671 5547 1813 1269 473 1523 1693 1368 1303 2073 51 1529 1232 1036 1668 665 1275 476 846 1394 1874 2551
"ENSG00000229528" 0 1 0 1 0 1 0 0 1 0 0 0 1 1 0 1 0 0 1 2 0 2 0 0 2 0 1 0 0 1 0 1
"ENSG00000228940" 1 0 0 0 0 0 0 0 0 0 0 0 0 1 0 0 0 0 2 1 0 1 0 1 0 0 0 0 1 1 0 1
"ENSG00000286668" 0 0 0 0 1 0 0 0 0 0 0 3 0 0 0 1 0 0 0 0 0 0 0 0 0 0 0 0 0 0 0 1
"ENSG00000233118" 0 0 0 0 1 0 0 1 0 0 0 0 0 0 1 0 0 0 0 0 0 0 0 0 0 0 0 0 0 0 0 0
"ENSG00000171793" 25795 11903 21516 26733 19619 24682 14822 20413 24336 14134 11709 7960 17495 14513 8231 17992 26448 14753 20158 23042 590 22327 17371 14647 18323 9978 15531 7345 9302 18661 19423 11866
"ENSG00000281207" 231 187 126 222 377 252 191 332 272 235 104 29 262 179 52 267 258 342 215 365 7 170 335 116 253 104 271 48 132 100 203 48
"ENSG00000171790" 409 266 226 318 620 307 260 415 399 338 142 54 356 221 100 352 305 360 223 407 9 141 426 100 279 128 297 52 143 85 218 60
"ENSG00000010803" 1856 1256 1141 2028 2049 2300 1425 2470 1997 1346 880 715 1754 1313 589 1908 1834 1460 1488 2175 54 1754 1803 1175 1488 870 1265 497 765 1389 1663 953
"ENSG00000215893" 3 0 0 3 0 0 2 1 1 0 1 2 0 0 0 0 0 1 1 0 0 1 1 2 1 2 1 0 1 0 0 2
"ENSG00000287400" 1 0 0 0 0 0 1 1 0 0 0 0 1 1 1 1 1 1 1 3 0 1 2 2 0 0 1 0 0 0 0 0
"ENSG00000235358" 1 1 0 0 1 0 2 2 1 0 0 1 1 0 0 0 1 2 1 2 0 0 0 1 0 0 1 0 1 2 0 0
"ENSG00000213987" 0 0 0 0 0 0 0 0 0 0 0 0 0 0 1 0 0 0 0 0 0 0 0 0 2 0 0 0 0 0 0 0
"ENSG00000286640" 0 0 0 0 0 0 1 0 0 0 0 0 0 0 0 0 0 0 0 0 0 0 0 0 0 0 0 0 0 0 0 0
"ENSG00000204060" 6 40 33 19 23 10 21 14 11 35 8 3 28 8 4 4 14 26 26 21 0 9 19 7 11 10 21 1 7 7 16 11
"ENSG00000229901" 1 3 1 0 10 1 3 4 0 0 2 0 3 0 2 1 1 5 1 0 0 0 3 0 1 5 1 0 0 0 3 0
"ENSG00000252563" 0 0 0 0 0 0 0 0 0 0 0 0 0 0 0 0 0 0 0 0 0 0 0 0 0 0 0 0 0 0 0 0
"ENSG00000127129" 124 684 639 392 709 99 93 304 86 649 174 266 524 44 39 298 107 559 450 484 28 92 103 417 112 873 762 131 434 198 216 1106
"ENSG00000127124" 335 271 224 406 607 494 376 479 469 278 223 112 532 323 145 579 461 342 367 517 17 425 521 395 378 155 328 119 310 315 536 219
"ENSG00000230881" 0 0 0 0 2 0 1 3 0 0 0 0 1 0 0 0 0 0 1 2 0 0 1 0 0 0 0 0 0 0 0 0
"ENSG00000230638" 33 25 46 41 88 41 30 110 31 27 30 14 38 24 7 70 23 35 35 66 1 15 37 31 35 9 46 11 12 16 35 13
"ENSG00000284895" 0 0 0 0 0 0 0 0 0 0 0 0 0 0 0 0 0 0 0 0 0 0 0 0 0 0 0 0 0 0 0 0
"ENSG00000287587" 0 0 1 0 1 2 0 1 0 0 0 4 1 0 2 1 1 2 1 0 0 0 1 0 1 0 1 1 0 0 0 0
"ENSG00000227538" 0 0 0 0 0 0 0 0 0 0 0 0 0 1 0 0 0 0 0 0 0 0 0 0 0 0 0 0 0 0 0 0
"ENSG00000228776" 0 0 0 0 0 0 0 0 0 0 0 0 0 0 0 2 0 0 0 0 0 0 0 0 0 0 0 0 0 0 0 2
"ENSG00000044012" 0 0 1 1 0 1 0 0 0 3 0 0 0 0 0 0 0 0 0 0 0 0 0 0 0 0 0 0 0 1 0 0
"ENSG00000197273" 3 0 0 0 2 0 0 0 0 1 0 0 0 0 0 0 1 1 0 0 0 0 0 0 0 0 0 0 0 0 0 2
"ENSG00000198815" 9456 9584 6946 9608 10415 8123 5898 9899 10384 10255 4346 951 8093 5127 3318 8681 9356 11057 8229 8688 289 7711 8079 6274 7667 8331 7323 2700 4625 6648 9132 2685
"ENSG00000227527" 8 5 11 5 7 7 6 8 12 8 6 13 4 6 3 5 11 6 9 8 0 9 4 5 5 1 7 1 1 4 5 2
"ENSG00000177181" 16 20 13 4 13 12 15 9 17 10 11 4 8 8 4 7 15 8 9 5 0 2 5 4 12 6 6 1 3 5 1 6
"ENSG00000235002" 0 1 0 1 1 0 1 0 0 1 0 0 0 0 2 1 0 0 0 0 0 2 0 0 0 0 0 1 0 0 1 3
"ENSG00000066185" 4 10 26 15 12 14 11 21 4 6 9 6 25 13 5 17 3 10 16 9 1 16 7 5 0 6 14 7 11 6 2 5
"ENSG00000127125" 3443 3105 5685 4608 4246 3794 2888 4121 3527 3696 2206 1449 3866 2269 1719 3256 2923 3743 3701 3451 119 3145 3208 2407 2347 2736 3150 1004 2083 2550 3242 2501
"ENSG00000186409" 72 44 112 78 169 49 45 199 68 69 35 18 75 31 29 80 67 120 81 86 1 78 101 63 59 59 101 16 74 45 42 45
"ENSG00000230116" 10 3 4 6 3 2 1 4 1 2 2 0 0 1 3 0 1 2 1 2 0 3 1 13 0 11 4 2 1 2 1 13
"ENSG00000236876" 36 11 24 20 27 2 2 12 8 7 22 0 14 1 66 7 22 9 27 6 0 39 11 73 3 20 3 38 3 24 5 75
"ENSG00000200254" 0 0 0 0 0 0 0 0 0 0 0 0 0 0 0 0 0 0 0 0 0 0 0 0 0 0 0 0 0 0 0 0
"ENSG00000236180" 2 2 1 1 2 0 0 1 1 1 1 0 2 0 0 1 0 0 0 1 0 0 0 1 0 0 0 0 0 0 0 0
"ENSG00000171960" 3166 1745 3389 3257 2531 2894 1576 2468 2386 1951 1160 3428 1734 1358 942 1717 2729 2299 2095 2749 73 2359 2035 1487 1786 1525 1532 906 857 1826 1776 2077
"ENSG00000285728" 322 313 274 384 577 237 197 471 290 360 97 79 252 163 93 225 268 392 207 358 8 194 318 114 241 133 240 72 133 161 205 85
"ENSG00000234917" 6 4 12 16 12 10 8 19 11 6 7 12 6 9 0 10 8 19 10 12 0 11 12 10 13 4 6 2 4 3 14 5
"ENSG00000065978" 51579 37637 53978 61756 30774 55276 38457 31451 51080 41682 26817 20518 42137 28723 20457 38539 54989 37020 45018 38306 1462 48907 28290 37496 38454 33997 32354 16615 22116 38877 44240 36030
"ENSG00000164007" 1 0 0 1 0 6 5 3 2 0 1 2 2 0 4 0 1 0 1 2 0 2 11 0 1 1 0 0 0 3 9 1
"ENSG00000117385" 3127 1767 2485 3103 3428 3903 2642 3320 2955 1996 1339 1460 2661 2241 1255 2795 3259 2203 2469 3104 76 2963 2863 2230 2306 1191 1598 731 1248 2272 3051 2625
"ENSG00000164008" 301 323 316 376 541 369 200 541 408 383 199 104 508 241 123 348 319 313 403 331 11 314 279 233 254 264 327 103 263 301 339 93
"ENSG00000283580" 5 3 6 4 5 2 4 6 4 4 2 0 5 4 2 2 7 5 4 10 0 3 3 5 3 5 2 0 2 1 1 4
"ENSG00000228452" 0 0 0 0 0 0 0 0 0 0 0 0 0 0 0 0 0 0 0 0 0 0 0 0 0 0 0 0 0 0 0 0
"ENSG00000274386" 9 26 27 17 35 24 7 24 14 17 4 3 20 8 4 15 20 21 24 16 1 12 14 13 13 13 24 4 13 8 6 10
"ENSG00000177868" 645 535 915 737 808 771 470 716 549 608 337 616 789 395 287 630 598 599 570 481 20 617 486 476 450 456 502 207 431 503 568 790
"ENSG00000164010" 1173 1283 1310 1149 2101 722 778 2003 990 1335 480 169 1274 433 403 1060 1223 1765 1216 1311 53 748 1389 812 819 941 1130 320 738 525 966 421
"ENSG00000228192" 109 66 88 120 79 130 81 99 123 104 52 40 80 75 41 101 81 83 57 100 2 73 57 43 85 46 49 27 31 46 53 25
"ENSG00000164011" 499 392 813 562 701 469 311 660 348 407 259 506 438 225 183 319 477 538 472 513 10 437 441 255 305 314 337 143 220 372 423 448
"ENSG00000233708" 8 7 16 8 15 7 12 15 8 6 0 54 11 5 3 9 13 11 12 22 0 12 9 5 8 4 6 1 8 2 8 19
"ENSG00000237090" 3 0 5 3 2 1 2 0 1 2 1 0 3 1 4 0 2 3 7 5 0 5 1 1 0 2 2 4 3 2 0 1
"ENSG00000225099" 191 82 169 150 120 116 86 102 93 77 73 6 103 58 129 79 160 83 179 89 6 182 119 149 71 168 73 94 60 169 97 137
"ENSG00000117394" 44557 32905 62951 55580 50687 59292 49490 45878 44026 36894 41212 14218 51500 31103 23361 38360 47197 36648 75511 56004 1578 42843 44726 27378 34861 26854 53267 16162 24082 33925 48057 28150
"ENSG00000284138" 5 12 5 10 14 4 8 8 7 4 7 0 3 5 5 2 4 3 5 5 0 2 7 6 7 1 8 1 13 4 9 3
"ENSG00000227533" 9 7 26 25 19 17 21 39 10 13 21 23 15 9 6 23 14 10 10 19 0 16 22 15 9 7 15 6 11 8 23 18
"ENSG00000283973" 1 1 6 4 5 1 2 8 2 2 5 0 7 1 1 1 0 1 6 7 0 1 4 3 1 0 7 0 1 2 0 0
"ENSG00000207256" 0 0 0 0 0 0 0 0 0 0 0 0 0 0 0 0 0 0 0 1 0 0 1 0 0 0 0 0 1 0 0 0
"ENSG00000283136" 0 0 0 0 0 0 0 0 0 0 1 0 0 0 0 0 0 0 0 0 0 0 0 0 0 0 0 0 0 0 0 0
"ENSG00000277513" 0 0 0 0 0 0 0 0 0 0 0 0 0 0 0 0 0 0 0 0 0 0 0 0 2 0 0 0 0 0 0 0
"ENSG00000186973" 41 40 75 44 57 35 22 49 34 22 26 86 51 14 21 32 42 36 57 41 3 25 42 24 25 21 31 9 20 35 34 38
"ENSG00000117395" 20681 14064 24642 23423 16182 19443 10866 13904 17139 15628 11352 14227 14960 9470 7117 12599 18565 15175 17342 15969 446 15535 11755 11782 12221 10904 12469 5272 7309 11489 11926 14504
"ENSG00000284410" 0 0 0 0 0 0 0 0 0 0 0 0 0 0 0 0 0 0 0 0 0 0 0 0 0 0 0 0 0 0 0 0
"ENSG00000243710" 24 30 140 65 175 149 29 82 32 39 44 16 70 71 16 29 23 48 169 71 3 144 48 30 28 40 187 22 77 123 37 24
"ENSG00000199240" 0 0 0 0 0 0 0 3 0 0 0 0 0 0 0 0 0 0 0 0 0 0 0 0 0 0 0 0 0 0 0 0
"ENSG00000179178" 221 877 964 347 370 278 168 259 186 939 327 386 317 136 90 167 338 1340 798 395 9 344 259 242 297 1335 742 153 204 327 314 506
"ENSG00000253313" 68 193 223 110 213 124 62 129 39 170 142 77 155 79 28 110 67 261 239 138 4 112 93 92 64 249 210 39 98 94 89 121
"ENSG00000066056" 0 0 1 2 1 5 1 3 0 0 0 0 1 3 1 1 0 4 2 0 0 3 0 0 1 1 0 0 1 2 0 0
"ENSG00000117400" 13 28 20 20 19 36 14 20 25 22 17 2 16 14 5 16 15 32 18 14 0 13 10 11 27 13 15 2 8 8 13 3
"ENSG00000287113" 8 3 0 4 5 3 2 9 5 3 2 0 3 4 1 3 5 5 4 6 0 1 1 1 2 3 5 0 0 1 2 2
"ENSG00000234694" 22 9 22 34 23 33 15 36 19 18 17 71 18 17 11 16 28 18 13 44 0 27 26 13 24 12 25 6 8 26 22 18
"ENSG00000117399" 13500 3761 5010 17242 4580 13203 6596 4966 9561 4850 2161 13349 2920 6437 3619 4228 13546 6142 5642 15418 172 12701 7962 4863 9865 4559 4004 5907 2517 12444 8960 8021
"ENSG00000066322" 21732 17000 19289 20019 18991 21755 16215 15803 20514 18467 12103 11828 19461 11435 8383 15887 22096 18377 20325 15250 621 16943 16293 13840 14833 16149 13682 5143 9033 13225 18589 15796
"ENSG00000283836" 0 0 0 0 0 0 0 0 0 0 0 0 0 0 0 0 0 0 0 0 0 0 0 0 0 0 0 0 0 0 0 0
"ENSG00000159479" 4172 4133 5511 4453 4382 4273 2794 3912 3602 4584 2453 2397 3658 2294 1650 2993 4455 5494 4480 4123 117 3916 3583 2865 3091 4676 3802 1448 2020 3433 3856 3471
"ENSG00000229431" 71 100 91 72 134 41 37 134 55 112 23 1 61 30 30 52 98 189 91 116 2 35 100 34 71 116 99 19 49 39 53 28
"ENSG00000198198" 3535 4279 3025 3422 7991 4577 3168 6706 3769 4678 2218 1642 4363 2494 1018 3892 4482 8433 4683 6144 145 3750 6223 2714 4265 4180 4845 981 2033 3212 4808 1382
"ENSG00000229372" 6 0 2 6 4 2 2 7 8 1 1 4 2 6 1 3 3 6 1 2 0 3 7 1 7 3 2 1 3 2 2 5
"ENSG00000274975" 0 0 0 0 0 0 0 0 0 0 0 0 0 0 0 0 0 0 0 0 0 0 0 0 0 0 0 0 0 0 0 0
"ENSG00000178922" 0 0 0 0 0 0 0 0 0 0 0 0 0 0 0 0 0 0 0 0 0 0 0 0 0 0 0 0 0 0 0 0
"ENSG00000229348" 14 6 5 6 20 5 4 16 6 3 4 3 4 5 4 9 6 19 4 6 2 2 10 2 3 2 7 1 2 2 3 3
"ENSG00000142949" 73475 63932 62916 81554 81208 99526 67616 85553 96195 77756 57951 22805 86394 54145 25450 87137 84824 79768 94005 82042 2480 74735 67116 63378 67866 48550 69567 20116 34727 55256 76646 33266
"ENSG00000066135" 2598 2625 3351 2894 3611 2912 2257 3297 2324 2886 1526 716 2658 1667 1122 2391 3539 4039 3460 2870 99 2848 2866 2220 2398 3262 2634 994 1484 2419 3255 1738
"ENSG00000284989" 0 0 0 0 0 0 0 0 0 0 0 0 0 0 0 0 0 0 0 0 0 0 0 0 0 0 0 0 0 0 0 0
"ENSG00000236200" 148 130 144 145 256 118 131 216 125 143 65 40 123 123 53 146 142 264 125 193 4 108 186 102 184 138 172 44 78 113 125 50
"ENSG00000126091" 302 239 342 285 428 280 260 463 298 268 138 498 303 210 90 306 324 443 289 447 9 220 370 192 364 240 409 94 187 161 312 151
"ENSG00000229444" 0 0 0 2 4 1 2 3 4 2 0 0 2 1 0 0 1 0 2 0 0 0 2 0 2 0 1 0 0 0 0 0
"ENSG00000283414" 1 1 0 0 0 1 0 0 2 0 0 0 1 0 1 0 0 1 2 0 0 0 0 0 0 0 0 0 0 0 1 0
"ENSG00000233674" 0 0 0 0 1 0 1 0 1 0 0 0 0 1 1 0 0 0 1 0 0 0 2 1 1 0 0 0 2 1 0 0
"ENSG00000283477" 0 0 0 0 0 0 0 0 0 0 0 0 0 0 0 0 0 0 0 0 0 0 0 0 0 0 0 0 0 0 0 0
"ENSG00000224751" 3 6 2 6 2 0 2 6 2 4 8 2 6 5 3 1 4 1 4 4 0 3 3 0 3 5 7 6 3 3 1 0
"ENSG00000117407" 5534 7800 7440 4585 7777 3819 3144 8499 3541 7136 2432 3234 3876 2000 1360 4024 6400 14430 6860 9318 147 3148 4769 3457 5704 6401 6384 1988 2500 3019 3515 5951
"ENSG00000237950" 127 186 236 172 284 119 102 285 134 169 85 61 139 65 24 172 189 242 230 188 5 133 156 91 117 163 179 40 94 79 129 83
"ENSG00000117408" 7545 7855 9718 8401 10574 9138 6571 9436 7170 8342 5994 4565 8256 4722 3050 7287 9269 11715 11360 9418 318 7334 8352 6218 6164 7764 8316 2444 4193 6249 7765 6918
"ENSG00000285649" 51 67 67 71 98 61 50 94 58 58 26 18 60 27 27 58 87 109 92 91 0 56 75 54 40 37 65 12 38 32 57 41
"ENSG00000132768" 6135 4024 6385 7025 5272 7346 4355 4597 6104 4630 3662 1993 4632 3950 2206 4669 6335 4592 5995 5638 167 5563 4406 3624 4174 2709 4039 1693 2057 4434 4569 4012
"ENSG00000117410" 17301 11415 21549 16620 15027 17475 12663 12155 13408 11936 9620 22200 13656 8737 6999 11653 16715 14290 17183 13118 489 14557 12737 11796 11405 10395 11625 4161 7145 11171 13539 16511
"ENSG00000117411" 12965 7813 14003 12629 9685 14789 10416 9627 12299 9423 7140 14829 11352 8229 5512 10375 12637 9630 11606 10196 327 10988 8941 8339 9251 6460 7672 2873 4461 8034 10077 10252
"ENSG00000159214" 910 579 1242 1086 1697 1414 1105 2138 844 776 502 1273 1196 753 528 1307 1004 1196 1027 1735 39 1062 1765 860 833 370 959 248 589 839 1317 1524
"ENSG00000196517" 1939 11595 3820 3579 4675 4655 3188 4729 1717 10888 2105 1192 3608 2416 1520 2993 4271 20052 6253 7001 161 4555 4692 2512 4687 14073 6470 2745 2762 4314 5026 3022
"ENSG00000230615" 32 14 32 26 62 58 55 56 26 13 17 34 42 44 32 24 23 22 18 25 1 70 59 28 15 19 24 7 28 37 61 33
"ENSG00000227163" 0 0 0 0 0 0 0 1 0 0 1 0 0 0 0 0 0 0 0 0 0 0 2 1 0 0 0 0 0 0 3 0
"ENSG00000271647" 0 0 0 0 0 0 0 0 0 0 0 0 0 0 0 0 0 0 0 0 0 0 0 0 0 0 0 0 0 0 0 0
"ENSG00000239560" 0 0 0 0 0 0 0 0 0 0 0 0 0 0 0 0 0 0 0 0 0 0 0 0 0 0 0 0 0 0 0 0
"ENSG00000171872" 6 3 6 8 16 17 10 10 2 2 3 4 9 10 3 7 5 5 5 8 0 13 12 6 4 1 12 0 3 6 9 5
"ENSG00000233514" 180 116 144 186 130 113 63 113 128 108 58 147 99 51 108 78 155 99 99 112 4 123 76 116 78 111 75 71 39 112 83 143
"ENSG00000283039" 0 1 0 0 0 1 0 0 0 0 0 1 0 0 0 0 0 2 2 0 0 0 0 0 1 0 0 0 2 0 0 0
"ENSG00000226804" 0 0 0 0 0 0 0 0 0 0 0 0 0 0 0 0 0 0 0 0 0 0 0 0 0 0 0 0 0 0 0 0
"ENSG00000200171" 0 0 0 0 0 0 0 0 0 0 0 0 0 0 0 0 0 0 0 0 0 0 0 0 0 0 0 0 0 0 0 0
"ENSG00000238037" 0 0 0 0 0 0 0 0 0 0 0 0 0 0 0 0 0 0 0 0 0 0 0 0 0 0 0 0 0 0 0 0
"ENSG00000227994" 0 0 0 0 0 0 0 0 0 0 0 0 0 0 0 0 0 0 0 0 0 0 0 0 0 0 0 0 0 1 0 0
"ENSG00000271329" 2 5 0 4 2 1 2 7 0 1 0 0 1 3 0 3 1 6 2 2 0 2 3 2 1 0 0 0 0 1 2 2
"ENSG00000178028" 3682 3402 5809 4107 7309 4036 2829 6685 3106 3648 1953 4893 3862 2292 1424 3718 3450 4684 3822 4682 120 3182 3999 2428 2615 2310 3734 967 1578 2622 3215 2996
"ENSG00000117419" 4598 2955 5296 5905 3057 5176 3272 3143 3885 3317 2639 7224 3497 2856 1844 3290 4363 3146 4507 3553 128 4216 2766 3144 2768 2557 2743 1400 1676 3203 3219 4315
"ENSG00000233602" 2 6 1 1 5 7 2 7 1 4 1 1 7 4 3 14 9 18 3 6 0 3 12 4 12 4 5 2 4 1 3 1
"ENSG00000199385" 0 0 0 0 0 0 0 0 0 0 0 0 0 0 0 0 0 0 0 0 0 0 0 0 0 0 0 0 0 0 0 0
"ENSG00000187147" 5426 3670 5420 5540 4947 5105 2974 3785 3909 4211 2680 3498 3842 2348 1575 3099 5155 4543 4647 4348 147 4261 3256 2942 3171 3449 2829 1318 1652 3117 3101 3081
"ENSG00000263381" 0 0 0 0 0 0 0 0 0 0 0 0 0 0 0 0 0 0 0 0 0 0 0 0 0 0 0 0 0 0 0 0
"ENSG00000126106" 251 201 491 373 526 386 326 348 196 241 209 461 408 212 140 248 233 300 431 372 15 356 302 265 198 247 291 108 239 273 335 380
"ENSG00000198520" 0 4 17 7 17 2 5 29 1 7 5 6 14 6 1 18 3 21 8 16 1 4 8 4 8 4 18 2 9 2 4 10
"ENSG00000199377" 2 2 0 0 1 0 2 1 0 2 9 3 9 3 1 4 0 0 0 0 0 0 2 0 8 1 5 0 49 1 2 0
"ENSG00000200169" 2 4 1 0 1 0 1 1 3 0 4 8 2 3 0 2 0 2 1 0 0 1 3 1 2 1 1 0 5 0 1 1
"ENSG00000142945" 6373 2307 1992 7640 2214 5660 2460 2420 4814 2582 718 2978 1217 2874 1281 2068 6702 3497 2261 7206 68 6093 3433 2054 5965 2966 2403 3089 1489 6240 4565 2773
"ENSG00000225721" 16 8 6 14 10 15 8 12 11 4 2 0 5 10 1 5 14 17 10 23 0 10 20 5 12 5 10 3 8 6 9 14
"ENSG00000142937" 57891 42028 74249 65142 41384 67731 42465 36992 50043 46929 34545 85506 45725 34100 22586 38353 52544 47178 47986 45495 1313 49183 37450 33544 38097 38282 36218 16630 21731 41451 42408 51875
"ENSG00000264294" 0 0 0 0 0 0 0 0 0 0 0 0 0 0 0 0 0 0 0 0 0 0 0 0 0 0 0 0 0 0 0 0
"ENSG00000200913" 27 26 25 39 40 22 18 28 31 16 20 3 15 18 6 19 27 41 23 36 0 24 25 9 18 10 25 4 10 13 23 6
"ENSG00000202031" 31 19 30 28 45 17 19 26 28 33 11 22 18 10 12 10 20 33 29 30 1 12 22 10 23 13 18 7 13 10 17 20
"ENSG00000207421" 0 0 0 0 0 0 0 0 0 0 0 0 0 0 0 0 0 0 0 0 0 0 0 0 0 0 0 0 0 0 0 0
"ENSG00000281859" 0 0 0 0 0 0 0 0 0 0 0 0 0 0 0 0 0 0 0 0 0 0 0 0 0 0 0 0 0 0 0 0
"ENSG00000234093" 162 111 156 181 89 178 36 67 102 135 70 207 105 72 95 49 144 74 111 93 5 125 69 105 82 109 61 56 69 126 79 81
"ENSG00000142959" 66 69 58 44 103 58 53 119 56 39 18 35 83 35 27 77 45 92 47 100 3 39 84 33 50 18 74 13 56 37 68 47
"ENSG00000173846" 7633 4580 5001 5763 12341 7249 5095 9288 5046 4119 2061 1106 6316 3361 1548 5557 7723 7891 5770 9811 254 6411 8321 4780 5927 3575 4881 1670 3595 5777 7506 5013
"ENSG00000188396" 238 235 123 138 681 224 199 546 282 232 55 10 367 148 54 373 295 603 190 594 13 189 550 153 262 123 268 50 112 109 223 30
"ENSG00000222009" 3510 2813 2769 2652 9472 2973 2596 6838 2854 2739 778 370 4236 1605 926 3782 3613 5864 2765 6019 141 2449 5930 1765 2920 1527 3196 562 1646 1589 2707 1231
"ENSG00000117425" 98 125 104 83 258 66 74 245 85 95 42 34 130 44 30 153 75 201 107 167 4 35 147 48 67 34 117 11 48 27 52 41
"ENSG00000202444" 0 0 0 0 0 0 0 0 0 0 0 0 0 0 0 0 0 0 0 0 0 0 0 0 0 0 0 0 0 0 0 0
"ENSG00000226499" 6 5 5 4 8 1 6 6 6 4 1 10 7 2 0 2 1 5 2 5 0 11 4 2 6 4 1 2 2 2 3 10
"ENSG00000070785" 4681 3622 6197 6210 3438 4815 3134 2865 4356 4211 2869 5897 3896 2676 2089 3122 4764 3391 4446 3068 129 4008 2637 2727 2957 3034 2867 1430 2097 3164 3498 3150
"ENSG00000253039" 0 0 0 0 0 0 0 0 0 0 0 0 0 1 0 0 0 0 0 0 0 0 0 1 1 0 0 0 0 0 0 0
"ENSG00000229815" 1 2 1 0 2 0 1 0 1 0 1 0 0 0 0 0 0 0 0 2 0 1 0 1 1 0 2 0 0 0 0 0
"ENSG00000232369" 26 2 11 6 8 2 2 3 2 7 4 3 12 1 14 4 10 5 31 7 0 11 2 32 4 10 4 14 2 21 5 69
"ENSG00000268949" 2 0 5 4 3 1 1 3 1 3 1 6 5 1 3 1 2 3 0 2 0 1 1 0 1 2 2 2 0 1 2 0
"ENSG00000126107" 6441 6214 8923 6854 9567 7416 5340 8095 5990 6910 4739 3533 7391 4042 2860 6247 6843 7803 8582 6305 255 6112 6921 5226 4447 4908 6098 1891 3361 4793 6615 5665
"ENSG00000126088" 7530 3077 8050 8154 6780 8112 4362 5736 5129 3620 3125 7424 4908 3794 3061 4689 6979 3777 5857 5280 215 6456 4826 5161 3835 2977 3269 1789 2463 5019 4358 7050
"ENSG00000162415" 49 79 37 70 89 40 27 83 52 37 20 3 27 17 9 42 34 73 40 68 0 28 43 23 34 51 39 10 17 32 37 15
"ENSG00000234315" 17 9 11 15 14 8 16 23 14 11 8 1 19 8 8 14 17 13 21 12 0 17 6 18 9 11 10 11 11 14 12 10
"ENSG00000281912" 5 13 13 9 12 9 9 14 13 11 6 5 10 6 3 10 5 9 10 13 1 2 0 3 6 1 15 3 9 3 2 5
"ENSG00000186603" 193 142 206 186 136 250 126 123 229 220 187 101 137 171 65 104 122 128 145 162 3 157 92 49 106 77 62 27 33 96 60 44
"ENSG00000132781" 690 616 894 882 974 827 516 955 651 659 411 431 579 479 271 566 629 962 654 1082 13 538 710 280 421 353 491 158 172 357 370 295
"ENSG00000132773" 2393 1340 1878 2276 1774 1993 911 1505 1931 1758 1098 1060 1231 1069 605 1108 1804 1464 1444 1635 39 1357 974 751 1038 1014 824 499 506 982 890 860
"ENSG00000070759" 406 556 332 656 694 452 284 548 389 508 163 111 374 206 121 299 498 658 487 731 18 477 426 320 388 391 313 178 191 384 444 229
"ENSG00000236872" 26 7 11 21 34 6 1 11 11 4 3 3 7 0 45 1 18 9 17 6 0 43 2 20 4 29 1 30 2 26 2 7
"ENSG00000280670" 189 78 85 107 95 290 73 131 177 89 40 15 78 125 25 62 198 107 97 137 3 198 118 64 166 69 47 31 44 202 115 84
"ENSG00000132763" 479 393 532 862 599 610 373 555 663 632 406 547 607 527 221 629 541 473 532 703 16 492 430 304 426 294 350 182 270 384 487 301
"ENSG00000117450" 60047 35376 78101 61811 54638 61262 41320 44291 46514 38368 28853 10987 41171 31959 30422 35623 55710 38367 56599 40795 1537 58977 50952 39678 34147 34066 37830 16715 24037 46906 50320 40809
"ENSG00000234379" 0 0 0 0 0 1 0 0 0 1 0 0 0 0 0 0 0 0 0 1 0 0 0 0 0 0 0 0 0 0 0 0
"ENSG00000117448" 4723 3264 7143 5864 4393 5878 3478 4004 3840 3842 3127 5221 3994 2910 2128 3228 4797 4298 5664 5002 157 4875 4045 3108 3114 3091 3877 1630 2061 3856 4100 4181
"ENSG00000281133" 0 1 0 0 0 0 0 1 1 0 0 0 0 0 0 0 1 1 0 0 0 0 0 0 0 0 0 0 0 0 0 0
"ENSG00000280836" 1 1 0 1 1 1 1 0 4 4 3 0 0 0 0 0 1 1 2 0 0 1 1 1 3 0 2 0 1 1 1 0
"ENSG00000132780" 21538 11928 18234 26261 15252 16144 9383 14136 16647 14031 5747 8569 9033 8402 6161 9610 18508 16071 12505 19173 343 14515 11748 8180 10483 9568 8670 5360 4352 9836 9404 6045
"ENSG00000281112" 0 0 0 0 0 0 1 0 0 0 0 0 1 0 0 0 0 0 1 0 0 0 0 0 1 0 1 0 0 0 1 0
"ENSG00000281825" 0 0 0 1 0 0 0 0 0 0 0 0 0 0 0 0 0 0 0 0 0 0 0 1 0 0 0 0 0 0 0 0
"ENSG00000159588" 216 180 201 190 317 171 126 297 194 208 98 67 138 79 83 218 242 413 205 296 3 121 301 109 191 136 210 44 76 88 166 140
"ENSG00000159592" 14758 13237 15552 13337 18533 13058 9816 16386 14532 14075 7172 2494 13504 7982 5393 11502 15929 17463 13952 13890 463 12166 14390 10099 12734 12378 13908 4399 7581 11050 15972 6761
"ENSG00000225447" 4 3 11 14 11 11 5 15 11 7 7 9 15 10 6 3 9 21 7 8 0 10 9 4 23 13 14 5 9 6 18 8
"ENSG00000234329" 40 51 21 45 67 36 12 81 24 28 20 3 35 14 15 46 41 83 64 57 0 46 49 48 42 49 36 26 24 46 52 31
"ENSG00000159596" 5181 4238 4507 5804 6513 5020 3461 6268 4895 5193 2631 965 4663 3032 2044 4725 4763 5658 4443 5924 144 4384 5093 3692 3918 3615 3969 1599 2689 3730 4829 2675
"ENSG00000197429" 768 1158 1137 1219 1320 976 820 1494 1097 1371 599 200 1164 821 396 1073 897 1272 1217 1346 37 984 1105 702 810 1053 1207 358 631 836 1075 277
"ENSG00000230896" 61 77 92 98 117 85 58 127 71 103 39 75 92 67 24 72 59 92 90 88 3 77 79 48 61 74 107 22 52 55 82 71
"ENSG00000236111" 25 6 30 26 12 27 8 21 13 9 4 4 19 4 29 5 38 9 12 9 0 33 2 33 7 35 9 30 5 43 8 62
"ENSG00000086015" 7058 5441 6074 7455 8057 8639 5686 6632 8222 6239 4302 2464 6675 4698 2294 6038 9043 7986 7605 7031 208 6447 6703 4028 6923 4955 6725 1998 3189 5174 7307 3941
"ENSG00000232467" 25 10 21 13 12 15 7 10 16 9 6 14 18 11 8 11 17 11 11 10 0 23 15 15 11 16 9 7 6 16 9 16
"ENSG00000117461" 1378 736 2402 1668 1854 1998 1545 2366 1258 789 1161 490 1368 997 736 1976 1272 837 2183 1259 42 1784 1680 1361 1135 711 1603 471 869 1546 2450 1214
"ENSG00000278139" 0 0 0 0 0 0 0 0 0 0 0 0 0 0 0 0 0 0 0 0 0 0 0 0 0 0 0 0 0 0 0 0
"ENSG00000226957" 0 2 6 0 2 0 3 4 1 0 0 2 2 0 1 3 1 4 1 0 0 0 2 2 1 2 0 0 4 2 0 2
"ENSG00000233114" 1 0 0 0 1 0 0 0 2 0 0 4 0 0 1 0 0 3 0 0 0 1 0 1 0 1 1 0 0 2 1 0
"ENSG00000227857" 2 0 2 1 0 1 1 3 0 1 0 0 1 0 1 0 1 1 0 0 0 2 1 0 0 0 1 1 0 0 1 0
"ENSG00000117472" 7739 2276 5929 7559 6634 6337 4994 4343 5828 2948 2753 6192 4871 3087 3157 3997 7959 3171 4791 4626 204 5062 4856 3916 5355 2375 3158 1884 3010 3953 6216 5803
"ENSG00000250719" 0 0 0 0 0 0 0 0 0 0 0 0 0 0 0 0 0 0 0 1 0 0 0 0 0 0 0 0 0 0 0 0
"ENSG00000085998" 8130 3512 6657 9304 8765 10384 7594 9038 7707 4371 3994 8526 7648 5630 3517 7739 8071 5091 7120 9128 235 8076 8549 6246 6107 2613 4810 2227 3572 6144 8970 6664
"ENSG00000171357" 88 53 41 90 85 68 54 116 91 36 26 18 73 40 30 61 122 61 51 117 4 63 93 50 99 37 54 38 30 42 89 55
"ENSG00000085999" 1700 836 950 1978 1143 1708 882 1387 1466 852 425 194 668 1052 469 870 1866 1420 960 2498 22 1454 1468 658 1464 756 995 628 446 1258 1362 633
"ENSG00000132128" 9924 10157 10815 9465 12434 11904 9404 11530 10919 11250 8003 2817 11154 6963 4062 10240 9198 12314 12532 9670 340 8853 10250 6936 7196 7806 9576 2296 4697 6783 10015 6213
"ENSG00000173660" 14336 8568 19055 16097 9142 13490 8855 8323 10654 9085 6630 10801 9988 6766 6237 7921 13373 8984 11301 9708 387 12838 8488 8870 7534 8358 7599 4007 5009 9860 9738 11750
"ENSG00000117481" 3625 3112 4012 4104 4291 3719 2242 3769 3636 3475 2039 1104 3328 2088 1384 3155 3549 3849 3549 3461 134 3444 2986 2454 2643 2845 2585 1163 1797 2880 3264 1938
"ENSG00000225779" 1 2 0 2 1 0 0 2 3 2 1 0 0 0 1 0 0 0 0 2 0 0 1 1 1 0 0 0 2 2 0 1
"ENSG00000117480" 771 581 1162 744 1215 926 600 1253 560 665 505 871 768 456 351 808 666 803 840 852 18 753 900 589 478 376 622 137 278 532 631 870
"ENSG00000232022" 10 3 11 9 8 12 14 22 9 6 3 15 14 3 9 17 10 6 13 8 1 11 13 16 5 3 10 3 5 8 14 24
"ENSG00000224863" 2 1 2 1 2 1 1 4 2 2 1 3 5 1 3 2 0 3 0 0 0 4 1 0 2 2 2 0 0 1 1 0
"ENSG00000197587" 2 2 3 1 0 3 4 9 2 2 1 2 0 1 0 1 7 1 3 4 0 4 4 2 5 2 4 2 1 4 1 1
"ENSG00000282881" 0 0 0 0 0 0 0 0 0 0 0 0 0 0 0 0 0 0 0 1 0 0 0 0 0 0 0 0 0 0 0 0
"ENSG00000269956" 40 50 39 41 80 33 40 78 33 41 17 4 24 35 15 36 44 71 43 36 0 33 62 25 38 32 44 10 21 24 60 8
"ENSG00000162456" 0 0 0 0 0 0 0 0 0 0 0 1 0 0 0 0 0 0 0 0 0 0 0 0 0 0 0 0 0 0 0 0
"ENSG00000079277" 3822 4189 4527 3911 6260 3704 2753 6844 3239 4405 2035 1154 3782 2011 1404 4103 3898 6161 4952 4739 146 3258 4887 3211 3181 3332 4891 1064 2258 2711 4318 2918
"ENSG00000142961" 1777 1570 2226 1789 2350 1970 1109 2613 1185 1397 657 1048 1124 821 561 1687 2226 2537 2210 2140 56 1886 2134 1846 1403 1791 1621 602 800 1738 2096 2138
"ENSG00000123472" 3918 3805 4199 5436 4008 3553 2837 3677 3951 4134 1836 1503 3328 2372 1532 3083 3731 4025 3519 4146 113 3336 3064 2273 2998 3037 2839 1380 1935 2600 3408 1920
"ENSG00000233647" 1 0 1 1 1 3 2 5 0 4 0 1 2 1 0 0 0 1 0 3 0 1 1 0 1 0 1 0 0 0 0 0
"ENSG00000186118" 4 5 1 3 3 1 1 1 1 2 3 4 6 3 1 1 2 2 3 3 0 2 4 3 0 3 2 2 3 2 1 1
"ENSG00000228237" 10 14 6 17 26 12 12 24 20 9 6 2 11 7 5 8 12 19 11 24 1 4 15 5 9 8 21 1 7 5 8 2
"ENSG00000159658" 19608 17401 15531 20764 25226 16749 15274 24431 23482 19483 10052 2879 19903 11102 6974 19207 20937 20688 19318 22225 581 15644 20940 14180 18535 14321 18939 6445 11404 13982 23850 6964
"ENSG00000236476" 0 0 0 1 0 0 0 0 0 0 0 0 0 0 0 0 0 0 0 0 0 1 0 0 0 0 0 0 0 0 1 0
"ENSG00000142973" 10 47 160 106 30 28 51 47 12 31 67 52 22 5 34 18 8 99 192 192 2 31 84 18 14 97 246 52 27 24 72 18
"ENSG00000154198" 0 0 0 0 0 0 1 1 0 1 0 0 0 0 0 0 0 1 1 0 0 0 1 0 1 0 1 0 1 0 1 1
"ENSG00000238145" 1 0 3 1 2 1 0 2 1 0 0 0 0 0 5 0 2 1 1 0 0 2 1 2 0 1 1 1 0 5 0 5
"ENSG00000187048" 0 0 0 0 0 0 0 0 0 0 0 1 0 0 0 0 0 1 0 0 0 0 0 0 0 0 0 0 0 0 0 0
"ENSG00000259832" 0 0 0 0 0 0 0 0 0 0 0 0 0 0 0 0 0 0 0 0 0 0 0 0 0 0 0 0 0 0 0 0
"ENSG00000261196" 0 0 0 0 0 0 0 0 0 0 0 0 0 0 0 0 0 0 0 0 0 0 0 0 0 0 0 0 0 0 0 0
"ENSG00000261593" 0 0 0 0 0 0 0 0 0 0 0 0 0 0 0 0 0 0 0 0 0 0 0 0 0 0 0 0 0 0 0 0
"ENSG00000261290" 0 0 0 0 0 0 0 0 0 0 0 0 0 0 0 0 0 0 0 0 0 0 0 0 1 0 0 0 0 0 0 0
"ENSG00000186377" 29 28 28 36 57 33 49 48 40 57 23 1 35 24 22 24 27 49 39 49 0 29 81 19 29 24 28 13 18 27 68 9
"ENSG00000186160" 0 0 0 1 3 0 0 4 2 2 0 2 3 0 0 2 0 0 2 0 0 1 0 0 2 0 0 1 0 1 1 1
"ENSG00000225154" 0 1 0 1 0 0 0 0 0 0 0 0 0 2 0 0 2 1 0 0 0 0 1 4 1 0 1 1 1 1 0 7
"ENSG00000225506" 10 17 22 16 37 8 13 66 13 26 15 11 21 4 3 31 11 37 27 25 1 16 17 14 14 23 35 0 14 12 17 5
"ENSG00000162365" 1 0 0 0 0 0 1 0 0 0 0 0 0 0 0 0 1 1 1 0 0 0 2 0 0 0 0 0 1 0 0 0
"ENSG00000225514" 0 1 0 0 0 0 0 0 0 0 1 0 0 0 0 1 0 1 0 0 0 0 0 0 0 0 0 0 0 0 0 0
"ENSG00000224805" 6 2 4 8 6 9 5 7 9 4 6 12 4 4 2 5 3 3 3 5 0 6 4 4 3 0 4 3 4 6 12 5
"ENSG00000162366" 1197 534 2180 888 1229 1090 1057 628 823 655 1034 1215 1242 425 596 622 1128 537 1877 671 46 932 1182 667 816 467 917 243 599 805 1478 1108
"ENSG00000162367" 0 0 3 0 1 0 3 1 5 1 2 0 0 0 0 1 1 3 0 1 0 0 0 0 0 0 2 0 2 0 0 0
"ENSG00000226252" 0 0 0 0 0 0 0 0 0 0 0 0 0 0 0 0 0 0 0 0 0 0 0 0 0 0 0 0 0 0 0 0
"ENSG00000123473" 6959 4351 2321 6854 4974 6150 3997 5579 7967 5357 1645 716 3391 4016 1751 4143 6700 5415 3613 6979 117 5769 5242 2903 6480 3515 3620 2073 2304 5219 5982 1199
"ENSG00000162368" 24267 20669 24177 27887 22553 19484 17401 22436 29583 23641 11056 6025 22832 13758 10387 20381 24440 22253 21360 23391 674 20599 20957 15762 24413 17109 23411 8441 16372 19677 28542 11646
"ENSG00000225762" 24 25 34 29 32 11 14 31 17 27 4 10 15 11 10 24 24 25 24 23 0 14 30 7 22 14 36 6 10 14 16 7
"ENSG00000186790" 26 27 26 38 18 12 4 22 15 26 18 41 11 7 5 13 28 20 41 35 0 14 4 11 14 14 27 3 6 6 7 21
"ENSG00000237424" 170 93 121 168 181 129 109 233 160 159 70 102 126 100 52 171 152 167 116 184 4 68 125 77 106 72 144 33 51 54 100 98
"ENSG00000186564" 91 73 74 138 91 80 57 144 97 89 42 49 77 58 27 114 110 115 90 146 0 56 86 60 89 43 76 25 45 40 61 32
"ENSG00000271355" 0 0 0 0 0 0 0 0 0 0 0 0 0 0 0 0 0 0 0 0 0 0 0 0 0 0 0 0 0 0 0 0
"ENSG00000229554" 0 0 1 0 0 0 0 0 0 0 0 0 0 0 0 0 0 0 0 0 0 0 0 0 0 0 0 0 0 0 0 0
"ENSG00000227883" 0 0 0 0 0 0 0 1 0 0 0 0 0 0 0 0 0 0 0 1 0 0 0 0 0 0 0 0 0 0 0 0
"ENSG00000227947" 0 0 0 0 0 0 0 0 0 0 0 0 0 1 0 0 0 0 0 0 0 0 0 0 0 0 0 0 0 0 0 0
"ENSG00000269113" 202 126 222 296 254 324 238 468 210 124 136 60 184 160 91 283 174 161 253 287 4 205 253 212 153 98 205 69 59 144 257 218
"ENSG00000223814" 0 0 0 0 0 0 0 0 0 0 0 0 0 0 0 0 0 0 0 0 0 0 0 0 0 0 0 0 0 0 0 0
"ENSG00000225028" 2 2 3 3 4 1 3 7 3 4 1 7 3 4 0 2 3 2 1 1 0 1 8 5 6 0 1 0 0 1 7 1
"ENSG00000226133" 0 2 0 0 1 0 0 0 0 0 0 0 0 1 0 0 0 0 0 0 0 0 1 0 1 0 0 0 0 1 2 0
"ENSG00000231413" 0 0 0 0 0 0 0 0 0 0 0 0 0 0 0 0 0 0 0 0 0 0 0 0 0 0 0 0 0 0 0 0
"ENSG00000237180" 0 0 0 0 0 0 0 1 0 0 0 0 0 0 0 0 0 1 0 0 0 0 0 0 0 0 0 0 0 0 0 0
"ENSG00000242267" 1 0 1 0 0 0 0 2 0 0 0 0 0 0 0 0 1 1 0 1 0 2 1 2 0 0 0 0 0 0 0 0
"ENSG00000279096" 0 0 0 0 0 0 0 0 1 0 0 4 0 0 0 1 0 0 0 1 0 0 0 0 0 0 0 0 0 0 1 0
"ENSG00000223720" 0 0 0 0 0 0 0 1 0 0 0 0 1 0 0 0 0 0 0 0 0 0 1 0 0 1 0 0 0 0 0 0
"ENSG00000117834" 3 1 9 10 10 1 2 11 2 4 2 0 4 3 1 3 9 13 3 6 0 2 9 3 3 3 4 0 1 1 5 0
"ENSG00000272491" 0 0 5 0 2 1 1 3 1 0 0 2 0 1 0 1 0 3 3 0 0 1 4 1 0 1 1 0 0 0 0 1
"ENSG00000279214" 1 0 2 1 0 1 0 0 0 1 0 0 0 0 0 2 0 1 1 1 0 0 0 0 0 1 0 0 0 0 1 1
"ENSG00000132122" 164 178 184 246 245 197 144 285 216 180 79 40 176 138 63 178 175 226 188 302 2 177 238 110 207 141 238 78 123 158 219 69
"ENSG00000224986" 6 0 1 0 3 0 1 2 3 0 0 0 0 0 0 1 2 0 5 1 1 1 2 3 0 3 2 0 1 1 0 3
"ENSG00000206700" 0 0 0 0 0 0 0 0 0 0 0 0 0 0 0 0 0 0 0 0 0 0 0 0 0 0 0 0 0 0 0 0
"ENSG00000235105" 149 125 110 150 172 152 124 188 137 119 84 22 162 96 66 126 133 118 140 123 8 119 141 77 110 109 106 40 107 109 171 52
"ENSG00000223175" 0 0 0 0 0 0 0 0 0 0 0 0 0 0 0 0 0 0 0 0 0 0 0 0 0 0 0 0 0 0 0 0
"ENSG00000232514" 0 0 0 0 0 0 0 0 0 0 0 0 0 0 0 0 0 0 0 0 0 0 0 0 0 0 0 0 0 0 0 0
"ENSG00000186094" 0 2 1 0 0 0 1 1 0 0 0 1 0 0 0 3 1 1 0 1 0 2 1 1 8 0 1 0 2 0 1 1
"ENSG00000287661" 0 0 1 0 0 0 0 0 0 0 0 2 0 0 1 0 0 0 0 0 0 2 1 0 0 0 0 0 0 0 0 0
"ENSG00000162373" 19 13 7 6 7 9 5 5 14 6 2 7 9 5 5 5 9 2 2 5 0 6 1 3 7 5 6 0 1 3 4 1
"ENSG00000286597" 0 0 0 0 0 0 0 0 0 1 0 0 0 0 0 0 0 0 1 0 0 0 0 0 0 0 0 0 0 0 0 0
"ENSG00000229846" 0 0 0 0 0 0 0 0 0 0 0 0 0 0 0 0 0 0 0 0 0 0 0 0 0 0 0 0 0 0 0 0
"ENSG00000230114" 0 0 0 0 0 0 0 0 0 0 0 0 0 0 0 0 0 0 0 0 0 0 0 0 0 0 0 0 0 0 1 0
"ENSG00000225623" 0 0 0 0 0 0 0 0 0 0 0 0 0 0 0 0 0 0 0 0 0 0 0 0 0 0 0 0 0 0 0 0
"ENSG00000237478" 0 0 0 0 0 0 0 0 0 0 0 0 0 0 0 0 0 0 0 0 0 0 0 0 0 0 0 0 0 0 0 0
"ENSG00000215887" 0 0 0 0 0 0 1 0 0 0 0 0 0 0 0 0 0 0 0 0 0 0 0 0 0 0 0 0 0 0 1 0
"ENSG00000279324" 1 0 0 0 0 0 0 0 0 0 0 0 0 0 0 0 0 0 0 0 0 0 0 0 0 0 1 0 0 0 0 1
"ENSG00000233595" 0 1 0 0 0 0 0 0 0 0 0 0 0 1 0 0 0 0 1 0 0 0 0 0 0 0 0 0 1 0 1 0
"ENSG00000162374" 0 0 0 0 1 0 3 1 2 0 0 4 0 0 0 1 0 0 0 0 0 0 0 0 2 0 0 0 0 0 0 0
"ENSG00000230828" 0 0 0 0 0 0 0 0 0 0 0 0 0 0 0 0 0 0 0 0 0 0 0 0 0 0 0 0 0 0 0 0
"ENSG00000237337" 0 0 0 0 2 0 0 0 0 0 0 0 0 0 0 0 0 0 0 0 0 0 0 0 1 0 1 0 0 0 0 0
"ENSG00000233407" 0 0 0 0 0 0 0 0 0 0 0 0 0 0 0 0 0 0 0 1 0 0 0 0 0 0 0 0 0 0 0 0
"ENSG00000284696" 0 0 0 1 0 0 0 0 0 0 0 0 0 0 0 1 0 0 0 0 0 0 0 0 0 0 0 1 0 0 0 0
"ENSG00000284645" 0 0 0 0 1 0 0 0 0 0 0 2 0 0 0 0 0 0 0 0 0 0 0 0 1 0 0 0 0 0 0 1
"ENSG00000234080" 166 95 146 194 208 136 100 178 248 157 46 39 212 138 73 85 143 190 185 87 1 169 173 124 73 104 167 44 67 129 205 134
"ENSG00000229316" 1 1 2 1 2 0 0 1 2 0 0 0 0 0 0 0 1 0 1 1 0 0 1 1 0 0 0 1 0 2 0 0
"ENSG00000225671" 39 51 38 52 60 30 23 54 68 47 16 1 40 19 14 37 46 64 37 45 2 44 40 28 42 39 41 24 26 36 45 13
"ENSG00000142700" 539 989 727 744 1082 920 363 1077 470 1030 341 732 778 542 127 760 507 1200 674 984 33 854 422 669 379 541 561 194 408 625 394 764
"ENSG00000284700" 10 19 7 15 19 19 2 21 8 11 4 7 11 8 3 7 10 23 7 11 0 13 6 7 10 5 9 3 12 10 5 3
"ENSG00000185104" 7747 6246 6893 9442 5996 7498 4587 5116 8203 7625 3407 3384 5644 4734 2516 4921 8369 6836 6536 6255 186 6880 4803 4322 6354 5729 5283 2596 3322 5661 6109 4151
"ENSG00000225767" 0 0 0 0 0 0 0 1 2 1 2 0 1 4 0 3 0 3 0 0 0 2 1 1 3 1 1 0 7 0 0 0
"ENSG00000207194" 0 0 0 0 0 0 0 0 0 0 0 0 2 0 0 0 0 0 0 0 0 0 1 0 2 0 0 0 0 0 0 0
"ENSG00000230585" 20 10 10 9 32 10 7 35 14 14 9 2 19 14 6 23 20 17 12 13 1 12 15 14 16 24 15 7 18 18 14 4
"ENSG00000237130" 1 2 0 0 0 0 0 2 0 1 1 0 0 3 1 0 0 0 0 0 0 0 0 1 0 0 0 0 3 0 2 0
"ENSG00000123080" 1180 539 666 1395 482 730 386 406 860 529 224 552 381 405 261 266 1005 545 516 1076 21 604 503 222 816 467 383 372 236 577 544 322
"ENSG00000265538" 0 0 0 0 0 0 0 0 0 0 0 0 0 0 0 0 0 0 0 0 0 0 0 0 0 0 0 0 0 0 0 0
"ENSG00000275816" 0 0 0 0 0 0 0 0 0 0 0 0 0 0 0 0 0 0 0 0 0 0 0 0 0 0 0 0 0 0 0 0
"ENSG00000204006" 0 0 1 0 0 1 0 4 0 0 1 0 1 0 0 0 2 0 2 2 1 0 1 0 0 1 1 0 0 1 0 1
"ENSG00000200262" 0 1 0 0 0 0 0 0 0 0 0 0 0 0 0 0 0 0 0 0 0 0 0 0 0 0 0 0 0 0 0 0
"ENSG00000213478" 585 228 453 467 378 327 124 247 266 227 148 52 303 137 279 163 564 198 502 168 14 571 214 507 192 464 215 167 247 492 193 635
"ENSG00000203356" 6 7 2 2 4 4 3 5 2 1 3 2 3 0 1 2 0 1 3 4 0 2 3 2 0 1 3 2 1 3 8 2
"ENSG00000123091" 13903 17397 18040 15191 16958 11738 10902 16877 14899 18154 8172 2922 14947 7446 6205 14198 13429 19017 15664 11563 487 11515 13102 12009 11627 18321 15367 4449 9772 10959 16521 6988
"ENSG00000233406" 72 25 21 47 39 19 22 30 38 17 25 17 24 13 45 13 56 17 55 9 0 66 23 68 18 55 5 38 6 65 12 82
"ENSG00000236434" 1 6 2 1 3 0 2 6 2 2 1 0 1 1 0 2 1 0 1 0 0 2 0 2 1 0 1 0 4 0 1 0
"ENSG00000085831" 68 658 238 85 148 101 77 175 72 525 111 46 96 49 39 116 93 696 236 99 6 92 86 102 84 1254 181 28 63 70 111 98
"ENSG00000261664" 1 5 0 1 0 0 0 3 0 0 0 0 1 1 0 0 0 2 1 0 0 0 0 0 0 5 0 0 0 0 2 0
"ENSG00000085832" 11116 12806 7864 11543 13710 8892 7023 12796 11840 14344 4064 2245 10230 6689 4197 9572 11119 15626 9589 11199 353 10378 10727 7450 9360 12521 9168 3619 6463 8801 11357 3408
"ENSG00000232027" 12 19 11 15 20 14 7 11 17 18 6 4 16 11 9 8 15 27 14 14 0 13 12 10 16 9 11 4 10 7 13 11
"ENSG00000206595" 0 0 0 0 0 0 2 0 4 0 0 0 0 1 0 0 0 1 0 0 0 0 0 0 3 0 0 0 0 0 0 0
"ENSG00000238140" 0 6 2 7 1 6 3 4 2 11 2 7 1 4 1 3 4 6 4 1 0 1 3 0 8 4 2 3 5 1 5 2
"ENSG00000227070" 2 15 4 4 4 2 2 4 5 8 2 8 2 5 1 2 5 11 2 5 1 2 3 1 3 4 6 3 3 4 3 2
"ENSG00000252032" 0 0 0 0 0 0 0 0 0 0 0 0 0 0 0 0 0 0 0 0 0 0 0 0 0 0 0 0 0 0 0 0
"ENSG00000227742" 0 3 6 3 3 2 1 4 0 3 0 0 0 1 0 1 1 8 4 1 0 1 2 1 2 5 2 1 1 1 2 2
"ENSG00000117859" 7162 6940 7318 8307 10144 7313 5256 9534 7029 7647 3183 942 7267 4184 2924 6398 6841 8664 6783 7277 230 6898 7141 5426 5557 7325 6202 2481 4558 5886 7724 3391
"ENSG00000236973" 1 0 0 1 0 0 1 1 0 3 2 0 2 1 0 0 0 0 0 0 0 0 0 2 1 0 0 0 2 0 0 0
"ENSG00000232846" 0 0 0 1 0 2 0 0 0 0 0 0 0 0 0 0 0 0 0 0 0 0 1 0 1 0 0 0 0 0 0 0
"ENSG00000212624" 0 0 0 0 1 0 0 0 1 1 0 0 0 2 0 0 0 0 0 0 0 0 0 0 0 0 0 0 1 0 0 0
"ENSG00000078618" 19292 19182 20192 24930 20780 19504 14912 20646 22155 21511 10637 5656 19237 12775 7693 17171 21535 23160 19680 22767 572 18507 19142 13447 17752 16324 19329 7156 11699 16013 22305 10458
"ENSG00000266993" 38 77 42 57 93 70 48 137 56 69 20 1 47 37 17 56 51 146 50 79 0 52 101 30 72 63 55 18 19 43 63 15
"ENSG00000272175" 0 4 1 0 7 2 2 6 2 3 1 0 0 0 0 4 1 9 2 1 0 1 4 3 5 1 3 0 0 1 1 0
"ENSG00000283899" 0 0 0 0 0 0 0 0 0 0 0 0 0 0 0 0 0 0 0 0 0 0 0 0 0 0 0 0 0 0 0 0
"ENSG00000230604" 1 1 2 0 2 0 2 1 1 0 1 0 0 3 0 0 0 0 0 0 0 1 0 1 4 0 0 0 3 0 0 0
"ENSG00000169213" 10704 8455 4895 9527 9875 9953 6361 9287 14743 9636 3766 1804 9870 7725 2510 7965 14301 10228 7438 9641 314 8867 8811 6119 13752 7042 7587 2652 7117 7473 9978 3132
"ENSG00000200839" 0 0 1 0 2 0 2 0 1 0 0 0 0 1 0 1 1 1 0 0 0 0 0 0 1 0 2 0 0 0 2 0
"ENSG00000229032" 2 11 1 0 2 0 0 1 1 5 0 1 1 1 3 0 1 9 2 0 0 1 0 1 2 26 0 1 0 1 0 2
"ENSG00000264613" 0 0 1 0 0 0 2 0 1 0 0 0 0 0 0 1 0 0 0 0 0 0 0 0 0 0 0 0 0 0 0 0
"ENSG00000117862" 997 893 682 1023 670 1009 691 712 892 964 489 62 636 556 304 713 1113 1241 917 1141 30 915 822 741 1003 799 639 321 367 620 764 433
"ENSG00000285839" 0 0 0 0 0 0 0 0 0 0 0 0 0 0 0 0 0 0 0 0 0 0 0 0 0 0 0 0 0 0 0 0
"ENSG00000198841" 951 765 1115 1013 1165 864 561 988 914 734 447 812 703 498 336 618 763 639 704 785 16 677 779 516 531 463 504 222 415 558 614 714
"ENSG00000223390" 1 4 1 1 2 1 4 3 3 1 2 0 2 2 0 2 1 3 3 2 0 5 1 0 6 3 2 1 0 0 0 2
"ENSG00000228369" 6 5 2 2 2 1 2 4 4 6 1 1 2 2 2 2 8 9 1 7 0 1 6 2 8 3 4 2 2 2 1 2
"ENSG00000134717" 5416 5073 5414 6026 4761 4702 3193 4990 5515 5713 2481 1633 4312 2888 1778 4269 5078 5820 4402 5042 127 4286 3561 2990 4889 4423 4145 1788 2608 3535 3998 2124
"ENSG00000157077" 4985 5534 4124 4795 4510 5519 3910 4546 7082 7074 3061 587 5785 3875 2091 5030 5870 5425 4875 3722 143 4681 3656 3643 4853 4659 3947 1576 2764 3828 5302 1445
"ENSG00000241745" 0 0 0 0 0 0 0 1 1 1 0 0 1 0 0 0 0 1 0 0 0 0 0 0 1 0 0 0 5 0 0 0
"ENSG00000228407" 225 129 283 283 208 280 180 210 149 226 99 68 177 130 150 153 173 142 249 167 7 247 178 207 98 120 113 93 92 192 172 255
"ENSG00000223429" 2 2 1 0 3 0 0 4 1 1 1 0 3 4 2 3 1 4 3 0 0 1 1 0 3 0 0 0 4 0 1 1
"ENSG00000224255" 7 8 10 10 14 5 4 1 3 5 3 0 5 2 4 0 2 3 5 2 0 3 4 4 6 8 5 4 1 1 5 2
"ENSG00000236004" 0 1 0 0 0 0 2 0 1 0 0 0 0 0 0 0 1 1 0 0 0 0 0 0 3 2 0 0 0 0 1 0
"ENSG00000237663" 3 0 1 0 1 1 0 0 0 1 0 0 0 0 0 0 0 2 0 0 0 0 0 0 2 0 0 0 1 0 0 0
"ENSG00000213735" 117 82 113 119 120 101 55 114 100 85 44 10 81 45 49 62 123 98 100 81 6 121 66 31 66 48 65 44 28 86 72 35
"ENSG00000154222" 5309 3642 5555 5153 8744 5785 3808 5713 5054 4651 2990 2520 5995 2971 1864 4104 5205 5205 4853 5155 188 4236 4658 3409 4119 3465 3884 1323 2817 3770 4655 3733
"ENSG00000272100" 18 10 7 13 37 16 6 18 10 17 8 7 16 9 6 17 15 16 10 17 0 8 12 9 17 7 16 4 16 14 15 6
"ENSG00000287078" 25 13 20 23 51 25 18 53 25 26 10 7 34 22 8 36 26 36 23 27 0 17 41 10 21 6 26 4 18 18 24 4
"ENSG00000224680" 119 75 89 134 111 111 91 100 138 111 57 50 115 79 30 80 103 98 107 102 2 77 72 59 73 71 68 29 38 85 84 41
"ENSG00000085840" 5937 3491 3847 7083 3966 5607 3036 2836 5472 4064 2108 1486 2755 3052 1640 2311 4393 3316 3625 4047 93 3901 2671 1510 2536 2259 1980 996 1127 2399 2350 754
"ENSG00000134748" 6166 6410 5795 7133 7309 5154 3318 6084 5607 6607 2366 1614 4859 2940 2020 4595 6247 7373 4971 5964 158 5218 4914 3538 4000 4733 4016 1640 2789 3864 4431 2301
"ENSG00000134744" 3337 4202 2333 4220 6169 3639 2725 7230 4247 4564 1668 315 4389 2637 1237 4203 3356 5640 3754 6457 109 3706 4693 2565 3069 2498 3765 1222 2223 2815 3743 742
"ENSG00000272371" 0 0 0 0 0 0 0 0 0 0 0 0 2 0 0 0 2 1 0 3 0 0 1 0 0 0 0 0 0 0 0 0
"ENSG00000236290" 0 1 1 1 0 1 0 1 1 0 0 0 0 0 0 0 0 0 1 1 0 2 0 0 0 0 0 0 0 0 0 5
"ENSG00000116157" 123 75 193 224 245 243 130 190 105 100 112 112 221 128 67 145 127 120 151 184 6 192 120 76 80 79 90 41 143 136 83 84
"ENSG00000182183" 5 6 5 4 3 6 3 7 9 6 1 12 5 6 0 3 6 1 4 2 0 3 1 4 6 2 1 1 4 2 2 0
"ENSG00000162377" 5094 4163 4711 6420 4530 5603 3256 4265 5712 5170 2870 1843 4119 3392 2087 4352 5582 5187 5417 5281 156 5541 4337 3613 3505 3609 3872 1834 2384 4283 4913 2212
"ENSG00000233664" 1 0 1 1 0 1 0 0 0 0 1 4 0 0 0 0 0 0 0 0 0 1 0 2 1 1 0 2 0 0 0 2
"ENSG00000239640" 0 0 0 0 0 0 0 0 0 0 0 0 0 0 0 0 0 0 0 0 0 0 0 0 0 0 0 0 0 0 0 0
"ENSG00000162378" 3753 5524 3383 5383 6713 3674 3798 6817 5001 5931 2156 810 5117 3010 1639 4438 4251 7494 5172 7156 163 4292 6034 3021 4464 5529 6225 1713 3867 3888 6554 1339
"ENSG00000252018" 0 0 0 0 0 0 0 0 0 1 0 0 0 1 0 0 1 0 0 1 0 0 0 0 0 0 0 0 0 0 1 0
"ENSG00000228929" 2147 1746 3175 2357 1524 2023 1491 1569 2087 1940 1218 4321 1664 1122 763 1560 1984 1725 1907 1721 53 1544 1410 1260 1415 1461 1478 629 1025 1684 1621 3091
"ENSG00000206627" 1 0 1 1 3 1 1 1 0 0 0 0 1 1 0 1 4 1 1 1 0 1 1 1 1 3 0 0 0 0 2 1
"ENSG00000203995" 160 101 95 100 130 135 57 88 192 90 32 26 116 97 35 63 144 74 50 99 1 88 59 38 112 58 55 28 56 83 61 18
"ENSG00000242391" 0 1 0 0 0 0 1 0 0 0 0 0 3 0 0 1 0 1 1 1 0 1 0 0 0 0 1 2 1 0 1 0
"ENSG00000121310" 2409 3488 4996 2902 6465 2889 2395 7249 2441 3572 1667 2020 3714 1718 1083 3997 2199 5340 3357 4870 98 2090 4262 1703 1882 2055 4410 629 1560 1526 2322 2141
"ENSG00000230953" 57 36 38 44 66 34 20 104 28 53 17 7 48 16 24 34 39 85 61 62 2 44 67 39 24 36 43 14 6 44 25 67
"ENSG00000231866" 0 0 0 0 0 0 0 1 0 1 0 0 1 0 0 0 0 0 1 0 0 0 1 0 0 0 1 0 0 1 2 1
"ENSG00000116171" 8698 6863 10786 11160 10066 7834 6445 9904 8847 8154 4339 1550 8879 4926 4262 7966 7637 7862 7835 8554 261 7899 8040 6279 6352 6373 7517 3003 5523 6959 9000 4985
"ENSG00000264834" 0 1 0 0 0 0 1 0 0 0 1 0 0 0 0 1 0 1 0 0 0 0 1 0 0 1 1 0 0 0 0 0
"ENSG00000266188" 0 0 0 0 0 0 0 0 0 0 0 1 0 0 0 0 0 1 0 0 0 0 0 0 0 0 0 0 0 0 0 0
"ENSG00000265815" 0 0 0 0 0 0 0 0 0 0 0 0 0 0 0 0 0 0 0 0 0 0 0 0 0 0 0 0 0 0 0 0
"ENSG00000237279" 0 0 0 0 0 0 0 0 0 0 0 0 0 0 0 0 0 1 0 0 0 0 0 1 0 0 1 0 0 0 0 0
"ENSG00000236360" 1 2 1 0 1 1 2 4 0 0 1 0 0 0 2 0 1 0 3 1 0 2 1 4 0 0 1 1 0 0 0 1
"ENSG00000226147" 7 6 5 10 8 7 1 6 4 1 3 6 7 2 2 3 2 1 4 5 1 13 3 7 6 5 10 6 2 8 5 4
"ENSG00000174348" 0 1 0 0 1 0 1 1 1 0 1 2 0 1 0 0 0 1 1 0 0 0 1 0 0 1 0 0 0 0 2 0
"ENSG00000232993" 0 0 0 0 0 0 0 0 0 0 0 0 0 0 0 0 0 0 0 0 0 0 0 0 0 0 0 0 0 0 0 0
"ENSG00000227644" 0 0 0 0 0 0 0 0 0 0 0 0 0 0 0 0 0 0 0 0 0 0 0 0 0 0 0 0 0 0 0 0
"ENSG00000162383" 0 0 1 0 0 1 0 1 0 0 0 1 1 0 0 3 0 1 0 2 0 1 2 1 0 0 0 0 0 0 2 1
"ENSG00000235563" 0 0 0 0 1 0 0 1 0 0 0 0 1 0 0 1 0 0 0 0 0 0 0 0 0 0 0 0 0 0 0 0
"ENSG00000277397" 0 0 0 0 0 0 0 0 0 0 0 0 0 0 0 0 0 0 0 0 0 0 0 0 0 0 0 0 0 0 0 0
"ENSG00000157184" 947 790 1242 1289 1037 1105 869 1011 956 1034 783 287 928 697 446 908 984 973 1277 1062 28 981 835 687 800 837 863 338 431 769 984 587
"ENSG00000236723" 7 1 9 10 11 10 5 2 6 4 0 1 6 4 1 9 2 4 3 5 1 1 6 1 3 9 2 1 3 1 6 2
"ENSG00000162384" 2585 1605 2892 2850 2305 2344 1740 2379 2233 1909 1223 1898 1775 1280 1031 1687 2335 2007 1949 2166 48 1877 1985 1366 1615 1189 1530 611 848 1336 1579 1509
"ENSG00000259818" 0 1 2 3 4 4 1 3 2 5 4 0 1 5 0 0 0 1 0 0 0 1 3 0 5 0 1 0 5 2 3 3
"ENSG00000162385" 6053 3405 6080 6224 4711 4275 2456 4228 4518 3796 2066 1824 2977 2178 1852 3078 5155 4052 3677 4933 91 4221 3592 3566 3176 2591 2661 1444 1568 3191 3061 3195
"ENSG00000226754" 23 25 26 29 20 20 20 25 16 21 19 9 29 25 9 27 21 23 30 34 0 17 37 6 29 15 22 4 8 13 14 7
"ENSG00000157193" 6215 6023 3074 6869 6795 7508 5126 8473 6517 6531 2008 761 4361 4636 2618 6067 6476 8677 4663 9681 141 7207 9651 3475 5297 4505 4800 2127 2592 6135 8358 1365
"ENSG00000234578" 0 0 0 0 0 0 0 0 0 0 0 0 0 0 0 0 0 0 0 0 0 0 0 0 0 0 0 0 0 0 0 0
"ENSG00000228838" 4 5 1 3 1 5 7 11 6 4 6 1 2 3 1 5 6 8 2 8 0 10 11 1 10 2 6 0 2 3 2 0
"ENSG00000232762" 2 2 0 1 4 6 2 8 2 3 1 0 2 8 1 9 6 4 2 7 0 1 6 3 6 2 7 1 4 2 5 0
"ENSG00000225675" 1 4 0 8 2 0 0 3 4 4 1 0 2 3 0 2 1 2 4 8 0 3 3 1 3 5 0 1 0 2 0 1
"ENSG00000285954" 0 0 0 0 0 0 0 0 0 0 0 0 0 0 0 0 0 0 0 0 0 0 0 0 0 0 0 0 0 0 0 0
"ENSG00000226938" 0 0 0 0 0 0 0 0 0 0 0 0 0 0 0 0 0 0 0 0 0 0 0 0 0 0 0 0 0 0 0 0
"ENSG00000230138" 1 0 0 0 1 0 0 1 0 0 0 0 0 0 0 0 0 1 0 0 0 0 0 0 0 0 1 0 1 0 0 0
"ENSG00000236253" 0 0 0 0 0 0 0 0 0 0 0 0 0 0 0 0 0 0 0 0 0 0 0 0 1 0 0 0 0 0 0 0
"ENSG00000143006" 0 0 0 0 0 0 0 0 0 0 0 0 0 0 0 0 0 0 0 0 0 0 0 0 0 0 0 0 0 0 0 0
"ENSG00000174332" 0 4 1 3 14 6 4 19 1 2 1 0 5 2 0 8 0 3 1 2 0 5 5 4 1 4 2 0 2 1 4 3
"ENSG00000239007" 0 0 0 0 0 0 0 0 0 0 0 0 0 0 0 0 0 0 0 0 0 0 0 0 0 0 0 0 0 0 0 0
"ENSG00000058804" 11961 8759 7846 16228 9309 10266 7218 9886 14419 10662 4316 3702 7850 7402 4099 9060 12061 10018 7900 14156 241 10358 8735 6238 10972 7294 7537 4895 5034 9378 10671 3789
"ENSG00000201003" 2 2 1 1 1 2 1 0 0 1 0 0 3 0 1 0 2 2 0 6 0 1 2 0 2 0 0 0 0 0 6 0
"ENSG00000229687" 0 0 0 2 0 2 0 0 0 0 2 0 0 0 1 0 0 0 1 1 0 0 0 0 0 0 0 0 0 0 0 0
"ENSG00000058799" 4221 3958 6444 5524 4553 4856 4134 4136 4174 4122 2678 3887 5343 2709 2234 3970 4261 3701 4662 3532 174 4257 3810 3761 3233 3535 3573 1567 3300 3489 5519 4459
"ENSG00000211452" 3 11 7 24 19 18 9 29 5 11 3 2 22 10 4 15 3 21 15 40 1 18 23 9 12 12 17 6 19 4 19 4
"ENSG00000081870" 2628 1448 2658 3626 2991 2462 1907 3222 2287 1686 808 1869 2122 1535 1104 1914 2237 2045 1508 3341 84 2338 2941 1557 1994 1059 1804 987 1586 2079 2625 2131
"ENSG00000116212" 9976 6382 12718 10891 10832 8813 6346 9458 8430 6948 4614 3350 7556 4991 3804 7206 9098 7856 8897 8552 279 7375 8029 6722 6428 5641 6750 2749 4382 5870 7490 6993
"ENSG00000219102" 122 235 165 175 186 100 125 197 234 184 37 18 167 117 85 164 121 201 118 194 5 102 159 143 131 105 157 49 82 93 169 55
"ENSG00000203985" 0 0 1 0 2 1 0 0 0 1 3 0 0 0 0 0 0 0 0 1 0 0 1 0 0 0 1 0 0 0 0 0
"ENSG00000116209" 13155 11937 18233 14924 17183 12190 9921 15253 12485 13301 8103 5185 14994 7244 6172 11818 11696 14072 13799 12167 462 11661 12892 10144 9061 11549 12295 4182 8650 9591 13542 10087
"ENSG00000280378" 3 20 11 6 13 4 6 15 4 10 3 2 7 1 4 8 3 15 10 15 0 4 7 6 11 13 9 2 8 12 16 2
"ENSG00000116205" 1090 1315 1468 1777 1809 1336 911 1749 1244 1453 719 306 1190 822 529 1132 1552 2044 1865 1906 48 1587 1554 1095 1151 1454 1485 594 1044 1284 1527 706
"ENSG00000283749" 0 0 0 0 0 0 0 0 0 0 0 0 0 0 0 0 0 0 0 0 0 0 0 0 0 0 0 1 0 0 0 0
"ENSG00000225183" 2 1 1 1 1 0 2 3 2 2 1 0 0 1 0 1 2 5 1 0 0 1 2 1 4 0 1 0 0 2 3 1
"ENSG00000279049" 0 0 0 0 0 0 0 0 0 0 0 0 0 0 0 0 0 0 0 0 0 0 0 0 0 0 0 0 0 0 0 0
"ENSG00000256407" 0 0 0 0 0 0 0 1 0 0 0 0 0 1 0 0 0 0 0 0 0 0 0 0 0 0 0 0 0 0 0 0
"ENSG00000157211" 0 0 0 0 0 1 0 0 0 0 0 0 0 0 0 0 0 0 0 0 0 0 0 0 0 0 0 0 0 0 0 0
"ENSG00000280425" 0 0 0 0 0 0 0 1 0 0 0 0 0 0 0 1 1 0 0 0 0 0 0 0 0 0 0 0 0 0 0 0
"ENSG00000215883" 225 255 274 373 313 267 174 280 242 290 139 49 229 159 91 214 325 429 296 413 11 232 286 148 226 235 266 87 134 170 214 81
"ENSG00000116221" 11354 7599 12142 13990 8116 12121 7965 7576 10395 8773 5891 17645 8520 6460 4017 7555 11148 8308 9676 9654 284 9818 7160 6547 8572 6683 7105 3521 4516 7740 8820 9236
"ENSG00000157216" 2816 2091 3076 3010 3265 3394 2068 3011 2752 2225 1328 1046 2445 1823 961 2352 2783 2425 2844 2671 95 2838 2442 1975 2301 1955 2386 730 1621 2184 2882 1772
"ENSG00000198711" 39 24 35 22 46 28 17 53 32 34 11 5 32 11 5 31 40 35 32 44 0 18 65 14 31 21 35 7 16 21 33 4
"ENSG00000225632" 0 0 0 0 0 0 0 1 0 0 0 0 0 1 0 0 1 0 0 0 0 0 2 0 0 0 0 0 1 0 1 0
"ENSG00000232245" 0 0 0 0 0 0 0 0 0 0 0 0 0 0 0 0 0 0 0 0 0 0 0 0 0 0 0 0 0 0 0 0
"ENSG00000287582" 3 0 2 1 3 0 1 0 0 0 0 2 1 1 1 0 1 0 0 2 0 1 0 0 0 0 0 1 0 1 0 0
"ENSG00000235741" 4 0 3 5 3 1 3 3 2 0 1 1 0 1 3 2 2 0 1 3 0 5 3 0 2 1 6 3 0 1 3 1
"ENSG00000237173" 0 0 0 0 0 1 0 0 0 0 0 0 0 0 0 0 0 0 0 1 0 1 0 0 0 0 0 0 0 0 0 0
"ENSG00000227453" 7 4 3 11 7 2 1 4 1 4 1 0 1 1 9 2 3 1 10 1 0 12 5 13 4 9 1 9 0 13 1 5
"ENSG00000162390" 689 735 781 722 969 810 467 748 633 821 448 276 748 354 197 653 633 846 707 654 21 661 491 477 530 734 481 164 353 491 535 443
"ENSG00000162391" 24 41 40 30 42 49 28 34 22 33 20 5 37 20 6 28 25 43 26 25 2 32 41 16 28 29 24 4 27 23 17 13
"ENSG00000230728" 0 0 0 0 0 0 0 0 0 1 0 2 0 0 0 0 0 1 0 0 0 1 1 0 0 0 0 0 0 0 0 0
"ENSG00000184313" 1 3 5 7 24 2 6 3 1 5 2 0 9 3 2 1 1 7 7 4 0 1 5 0 1 4 5 0 5 0 0 2
"ENSG00000271723" 1 0 0 0 0 0 0 0 0 0 0 0 0 0 0 0 0 1 0 0 0 0 0 0 0 0 0 0 0 0 0 0
"ENSG00000243725" 337 204 382 421 235 331 201 208 276 241 181 147 234 187 141 223 368 248 387 259 12 385 254 248 215 244 222 98 99 294 281 199
"ENSG00000162396" 579 447 689 625 737 552 390 567 518 496 362 264 494 310 209 347 658 678 721 588 22 534 498 390 480 389 464 174 315 421 558 372
"ENSG00000006555" 691 1370 1211 913 1180 1385 824 1108 815 1607 960 341 1128 895 390 1112 734 1709 1529 1071 29 1172 971 702 671 1669 1449 253 603 991 941 735
"ENSG00000237453" 3 9 1 2 3 2 0 3 0 5 1 0 1 0 0 0 3 5 3 3 0 2 1 0 3 8 9 0 2 5 3 0
"ENSG00000162398" 1 4 7 5 1 2 1 2 0 8 2 0 1 0 1 2 1 2 2 2 0 0 0 2 2 5 0 0 2 1 1 0
"ENSG00000116133" 27350 23006 32691 53755 24186 47018 35724 25468 29969 27934 21634 21205 28851 25354 17890 29519 32036 25650 36048 36232 993 37664 30283 24253 22591 29625 25749 13701 15288 30215 39812 18712
"ENSG00000287724" 4 0 1 0 4 2 0 3 3 2 1 0 2 6 0 0 2 9 1 0 0 2 3 2 4 2 4 0 2 0 2 1
"ENSG00000242396" 0 1 3 3 4 1 1 11 1 2 1 0 3 0 0 1 5 5 1 3 0 0 6 0 2 1 1 1 1 2 1 2
"ENSG00000233203" 36 19 48 37 36 25 15 58 35 28 23 25 29 18 9 44 29 32 35 34 0 31 28 20 17 15 35 11 21 16 25 22
"ENSG00000284601" 1 2 1 0 1 1 0 2 0 1 0 1 0 1 0 3 0 1 0 0 0 0 2 0 0 0 3 0 0 0 0 0
"ENSG00000143001" 22 18 18 13 54 12 22 14 26 18 10 1 48 9 14 16 21 23 19 14 1 14 23 8 11 14 10 1 16 1 18 13
"ENSG00000233271" 0 0 0 0 0 0 0 0 0 0 0 0 0 0 0 0 0 0 0 0 0 0 0 0 0 0 0 0 0 0 0 0
"ENSG00000162399" 2 0 1 0 2 0 0 2 0 0 0 1 2 0 0 2 1 0 1 2 0 0 2 0 3 0 3 0 0 1 2 0
"ENSG00000169174" 763 1439 781 1936 898 1280 969 889 644 1719 526 636 650 770 510 625 842 2361 1017 2733 15 1166 1299 470 605 1878 825 576 348 931 1177 487
"ENSG00000162402" 10405 10413 7608 12283 15352 11817 9041 13474 14859 12448 5833 2270 12266 8284 3836 11501 12422 13936 10130 13756 355 10807 13044 7983 11487 9096 10622 3764 7081 9956 14911 3259
"ENSG00000231090" 0 0 0 0 0 0 0 0 0 0 0 0 0 1 0 2 0 0 0 0 0 0 0 0 1 0 0 0 0 0 0 0
"ENSG00000231095" 53 55 48 48 46 47 36 32 75 42 22 7 50 45 23 38 45 51 39 39 2 48 39 29 37 37 33 13 33 30 47 17
"ENSG00000265822" 0 0 0 0 0 0 0 0 0 0 0 0 0 0 0 0 0 0 0 0 0 0 0 0 0 0 0 0 0 0 0 0
"ENSG00000234810" 1 1 3 2 2 1 4 1 0 3 3 0 0 0 0 0 1 5 1 1 0 0 0 0 0 0 4 0 3 0 1 1
"ENSG00000231900" 0 0 0 0 0 0 1 0 0 0 0 0 0 0 1 0 0 0 0 0 0 0 0 0 0 0 0 0 0 0 0 0
"ENSG00000232198" 0 0 0 0 0 0 0 0 0 0 0 0 0 0 0 0 0 0 0 0 0 0 0 0 0 0 0 0 0 0 0 0
"ENSG00000199831" 0 0 0 0 0 0 0 0 0 0 0 0 0 1 0 0 0 0 0 0 0 0 0 0 0 0 0 0 0 0 0 0
"ENSG00000252162" 0 0 0 0 0 0 0 0 0 0 0 0 0 0 0 0 0 0 0 0 0 0 0 0 0 0 0 0 0 0 0 0
"ENSG00000272051" 0 0 0 0 0 0 0 0 0 0 0 0 0 0 0 0 0 0 0 0 0 0 0 0 0 0 0 0 0 0 0 0
"ENSG00000233079" 0 0 0 0 0 0 1 0 0 0 0 2 0 0 0 0 0 0 0 1 0 0 0 0 0 0 0 0 0 0 0 0
"ENSG00000230250" 0 0 0 0 0 0 1 0 0 0 0 0 0 0 0 0 0 0 0 0 0 0 0 0 0 0 0 0 0 0 0 0
"ENSG00000227104" 0 0 0 0 0 0 0 0 0 0 0 0 0 0 0 0 0 0 0 0 0 0 0 0 0 0 0 0 0 0 0 0
"ENSG00000235612" 0 0 0 0 0 0 0 1 0 0 0 0 0 0 0 0 0 0 0 0 0 0 0 0 0 0 0 0 0 0 0 0
"ENSG00000260971" 1 0 3 0 1 0 3 1 0 0 0 1 1 0 0 0 1 0 0 2 0 1 0 0 0 0 0 0 1 1 1 0
"ENSG00000284686" 1 3 3 4 1 3 4 0 1 1 0 0 2 1 0 2 1 0 1 1 1 3 5 0 0 3 0 1 0 0 2 2
"ENSG00000229871" 0 0 0 1 1 0 0 0 0 0 1 0 0 0 1 0 1 0 0 0 0 1 0 0 0 1 0 1 0 0 0 1
"ENSG00000223956" 2 1 2 0 1 1 2 0 1 0 1 0 0 1 0 0 1 0 0 1 0 0 1 1 0 3 0 0 1 3 2 0
"ENSG00000162407" 474 298 394 618 692 631 423 416 425 275 283 78 416 284 253 360 425 351 409 544 13 602 727 240 352 197 429 187 328 558 935 187
"ENSG00000236776" 2 1 0 2 0 0 0 0 0 0 0 2 2 0 2 0 1 0 0 0 0 1 1 3 1 0 1 1 0 3 0 7
"ENSG00000224980" 0 0 0 0 0 0 1 0 0 0 0 0 0 0 0 0 0 0 0 0 0 0 0 0 0 0 0 0 0 0 0 0
"ENSG00000225475" 15 5 10 12 16 3 4 8 4 3 0 19 7 1 2 3 8 4 5 4 0 8 1 7 7 4 3 1 1 7 5 7
"ENSG00000162409" 479 410 285 364 325 114 312 287 792 451 212 97 361 100 182 265 663 494 350 378 7 135 471 156 532 306 380 95 165 107 560 62
"ENSG00000187889" 4 5 8 7 3 2 4 11 2 3 4 0 5 1 3 7 1 0 2 7 0 0 1 4 1 3 7 1 0 0 6 1
"ENSG00000229913" 0 0 0 0 0 0 0 0 0 0 0 0 0 0 0 0 0 0 0 0 0 0 0 1 0 0 0 0 0 0 0 0
"ENSG00000157131" 2 0 2 0 0 0 0 0 0 3 1 0 1 0 0 3 2 1 1 0 0 0 1 0 0 1 1 0 0 0 0 0
"ENSG00000021852" 0 1 9 0 0 0 0 0 0 0 5 1 0 0 0 1 0 0 11 0 0 0 1 0 1 0 9 0 0 0 0 1
"ENSG00000236341" 0 0 0 0 2 0 0 0 2 0 1 0 1 0 0 0 0 0 0 0 0 0 2 0 0 0 0 0 0 0 0 0
"ENSG00000173406" 0 2 1 0 1 0 1 3 0 0 0 2 0 0 0 0 0 4 1 0 0 1 1 1 2 0 3 0 1 1 0 1
"ENSG00000227935" 0 0 0 0 0 0 0 0 0 0 0 0 0 0 0 0 0 0 0 0 0 0 0 0 2 0 0 0 0 0 0 0
"ENSG00000236888" 3 0 2 3 3 0 0 1 1 2 0 2 1 0 2 0 5 1 2 0 0 2 0 3 4 3 0 3 0 2 0 7
"ENSG00000226759" 0 0 0 0 0 0 1 2 1 0 0 2 0 0 0 0 0 2 0 0 0 0 0 0 0 0 1 0 0 0 0 1
"ENSG00000229887" 80 53 60 139 114 78 23 75 32 58 20 11 45 31 41 65 77 92 74 78 5 101 27 118 32 73 27 44 30 77 35 61
"ENSG00000223416" 3 1 3 4 5 0 3 0 1 2 3 8 3 1 5 0 3 0 2 1 0 3 4 8 0 4 1 1 0 3 1 6
"ENSG00000235038" 0 0 0 0 0 0 0 0 0 0 0 0 0 0 0 0 0 0 0 0 0 0 0 0 0 0 0 0 0 0 0 0
"ENSG00000230546" 0 0 0 0 0 0 0 0 0 0 0 0 0 0 0 0 0 0 0 0 0 0 0 0 0 0 0 0 0 0 0 0
"ENSG00000233216" 0 0 0 0 0 0 0 0 0 0 0 0 0 0 0 0 1 0 1 0 0 0 0 0 0 1 0 0 0 0 0 0
"ENSG00000162600" 597 661 934 1084 824 628 507 843 620 833 432 188 638 459 329 640 526 953 698 980 20 626 718 366 399 465 687 211 363 494 616 283
"ENSG00000286918" 2 8 14 3 12 11 2 12 7 7 6 1 10 6 4 16 5 15 10 17 0 6 11 7 6 3 12 2 10 4 11 2
"ENSG00000270209" 0 0 0 0 0 0 1 0 0 0 0 0 0 0 0 0 0 0 0 0 0 0 0 0 0 0 0 0 0 0 0 0
"ENSG00000264128" 0 0 0 0 0 0 0 0 0 1 0 0 0 0 0 0 1 0 0 0 0 0 0 0 0 0 0 0 0 0 0 0
"ENSG00000184292" 209853 201345 329019 192563 328960 219107 171297 230420 177165 209839 139370 52570 238042 116476 84359 160530 206147 234982 305953 198894 7846 202539 198976 162936 146796 148409 225638 58098 117305 151790 187626 136231
"ENSG00000185839" 830 612 812 981 586 828 501 536 801 696 444 188 596 457 311 548 830 637 678 606 19 655 493 516 479 458 465 199 253 471 537 377
"ENSG00000162601" 6949 7874 4730 7175 13063 5260 4586 16288 7302 6994 2242 658 6018 3406 2066 8032 6811 12019 6531 12347 220 5445 11419 4372 5993 4715 8435 1807 3820 4774 7269 1158
"ENSG00000283445" 393 234 104 308 740 165 212 700 517 240 44 41 440 181 83 421 405 457 102 653 9 158 473 117 481 107 236 65 201 107 303 48
"ENSG00000177606" 22564 11503 23994 19168 19259 18290 13924 19116 21490 16551 13987 2547 19836 10870 8640 25043 20281 12467 21019 18840 482 17939 21194 15338 18307 9044 19155 5255 9001 20205 30500 18133
"ENSG00000234807" 21 22 20 16 33 19 19 30 14 34 12 7 26 11 14 34 28 29 22 47 0 20 23 14 19 14 18 10 9 13 15 16
"ENSG00000272226" 3 1 5 2 2 1 2 4 5 3 0 3 3 1 1 8 1 2 1 3 0 0 2 0 4 2 1 0 1 0 1 1
"ENSG00000231740" 0 1 0 0 0 0 1 0 0 0 0 0 0 0 0 0 0 0 0 0 0 0 1 0 1 0 0 0 0 0 0 0
"ENSG00000232453" 19 26 48 42 42 38 32 53 38 13 14 39 31 28 17 43 20 12 28 34 1 28 32 31 15 14 21 6 10 19 28 37
"ENSG00000237352" 2 4 8 11 7 9 5 22 8 3 7 6 2 7 3 12 7 6 3 16 0 4 7 10 9 2 18 3 2 6 5 3
"ENSG00000228121" 118 71 102 120 83 115 76 64 88 69 45 16 72 64 53 62 103 79 135 85 5 104 77 110 51 58 61 51 34 70 73 89
"ENSG00000241042" 0 0 0 0 0 0 0 0 1 0 0 0 0 1 0 0 0 0 0 2 0 0 0 0 0 0 0 0 0 0 0 0
"ENSG00000235215" 0 0 0 0 0 0 0 1 0 0 0 0 0 0 0 0 0 0 0 0 0 0 1 0 0 0 0 0 0 0 0 0
"ENSG00000224609" 11 6 10 13 28 8 9 30 14 14 10 9 17 12 6 13 10 14 14 21 0 13 16 9 14 6 22 5 12 9 13 10
"ENSG00000270457" 1 0 1 1 2 0 0 0 4 0 0 1 3 0 1 0 0 0 1 1 0 2 1 1 0 1 0 0 0 1 0 0
"ENSG00000172456" 344 170 384 367 352 336 290 330 332 192 233 219 297 200 134 287 323 184 270 267 9 266 271 253 205 107 212 86 154 250 318 247
"ENSG00000266150" 0 0 0 0 0 0 0 0 1 0 0 0 0 0 0 0 0 0 1 0 0 0 0 0 0 0 0 0 0 0 0 0
"ENSG00000226883" 0 2 0 1 1 0 0 2 0 0 0 0 2 0 1 0 0 0 0 1 0 0 0 0 1 0 1 0 0 1 0 0
"ENSG00000134709" 4144 9448 5008 5488 5982 3547 2996 4844 4786 9890 2448 600 4079 2421 1792 2763 4574 12238 6238 6791 154 3967 5267 1967 4076 10054 7217 1745 2780 3406 4745 698
"ENSG00000134716" 299 516 328 357 206 320 210 286 322 426 138 137 173 174 123 261 274 515 284 294 6 315 266 209 225 449 267 82 107 246 299 211
"ENSG00000265535" 0 0 0 0 0 0 0 0 0 0 0 0 0 0 0 0 0 0 0 0 0 0 0 0 0 0 0 0 0 0 0 0
"ENSG00000162598" 0 0 1 0 0 0 0 1 0 0 1 0 0 0 0 0 0 0 1 3 0 1 0 2 1 0 0 1 0 0 0 1
"ENSG00000229332" 0 0 0 0 1 0 0 0 0 0 0 0 0 0 0 0 0 0 0 0 0 0 1 0 0 0 0 0 0 0 0 0
"ENSG00000238242" 0 0 0 0 0 0 0 0 2 0 0 0 0 0 0 1 0 0 0 0 0 0 0 0 0 0 0 0 0 0 0 0
"ENSG00000226476" 16 16 12 15 7 16 9 14 5 6 5 12 7 6 3 6 9 21 2 15 0 9 8 3 10 13 11 7 2 7 14 2
"ENSG00000231252" 1 1 0 0 0 0 0 0 0 0 0 1 1 0 0 0 0 0 0 1 0 0 0 0 0 0 2 1 0 0 0 0
"ENSG00000162599" 2977 2389 3180 4683 3606 3533 2768 2950 3269 2638 1855 1021 2943 2610 1273 2672 2582 2102 2945 3664 69 2853 2526 1510 2738 1559 2392 1135 2143 2235 3100 742
"ENSG00000237928" 0 1 1 1 1 4 2 2 1 0 1 0 2 1 0 0 0 1 1 2 0 1 3 1 0 0 1 1 1 3 3 2
"ENSG00000237853" 0 1 1 0 1 0 0 0 0 1 4 0 0 1 0 0 1 0 2 0 0 0 0 0 2 0 2 0 3 1 0 0
"ENSG00000284808" 0 0 1 0 0 0 0 0 2 0 0 0 0 0 0 0 0 0 1 2 0 0 1 0 2 0 0 0 0 0 1 1
"ENSG00000287224" 0 0 0 0 1 0 1 1 0 0 0 0 0 0 0 1 0 0 0 0 0 0 4 0 0 0 0 0 0 0 1 0
"ENSG00000223920" 0 0 0 1 0 0 0 0 0 0 0 0 0 0 0 0 0 3 1 1 0 1 0 0 0 0 0 0 0 1 0 1
"ENSG00000162604" 4039 2412 3760 3779 4477 2968 1994 5131 2968 2519 1347 1116 2906 1542 1487 2879 3365 3054 2607 3702 77 2947 3550 2686 2411 1970 2352 1013 1888 2543 2867 2363
"ENSG00000271200" 0 3 8 3 10 4 2 8 8 4 5 21 4 4 1 6 3 13 2 22 0 3 3 1 2 2 6 0 2 2 2 2
"ENSG00000132849" 9122 10299 7500 9918 12237 9141 6477 11421 11804 11807 5032 1930 9196 6375 2949 9040 11494 14137 9044 12153 244 9609 11806 7163 10535 10720 10707 3341 6510 8750 13325 3997
"ENSG00000200575" 1 0 0 0 0 0 0 0 1 0 1 0 0 1 0 0 0 0 0 0 0 0 0 0 0 1 0 0 0 0 0 0
"ENSG00000212360" 0 0 0 0 0 0 0 1 1 0 0 0 0 0 0 0 0 0 0 1 0 0 0 0 0 0 0 0 1 0 0 0
"ENSG00000236646" 3 1 4 4 3 1 3 2 1 4 1 0 3 1 4 0 2 5 4 0 0 1 2 6 8 5 0 4 1 3 1 5
"ENSG00000242860" 0 0 0 0 0 0 0 1 0 1 0 5 1 0 0 0 0 0 0 1 0 0 0 0 4 0 1 0 0 0 0 1
"ENSG00000263908" 0 0 0 0 0 0 0 0 0 0 0 0 0 0 0 0 0 0 0 0 0 0 0 0 0 0 0 0 0 0 0 0
"ENSG00000283690" 0 0 0 0 0 0 0 0 0 0 0 0 0 0 0 0 0 0 0 0 0 0 0 0 0 0 0 0 0 0 0 0
"ENSG00000234204" 0 0 0 0 0 0 0 0 0 0 0 0 0 0 0 0 0 0 1 0 0 0 1 0 0 0 0 0 0 0 0 0
"ENSG00000234088" 0 0 0 1 0 0 0 0 0 0 0 0 0 0 0 0 0 0 1 0 0 0 0 0 0 0 0 0 0 0 0 0
"ENSG00000240563" 658 125 125 849 816 1127 1022 546 692 134 66 176 803 704 595 468 594 112 119 641 23 959 1027 310 427 92 93 205 514 781 1116 177
"ENSG00000237227" 0 0 0 0 0 0 0 0 0 0 0 0 0 0 0 0 0 0 0 1 0 0 2 0 2 0 0 1 1 0 0 0
"ENSG00000200174" 0 0 0 0 0 0 0 0 0 0 0 0 0 0 0 0 0 0 0 0 0 0 0 0 0 0 0 0 0 0 0 0
"ENSG00000132854" 151 178 534 546 1035 563 576 989 207 240 310 152 861 278 300 397 145 155 565 459 22 398 538 236 81 83 394 98 387 281 562 141
"ENSG00000201153" 0 0 0 0 0 0 0 0 0 0 0 0 0 0 0 0 0 0 0 0 1 0 0 0 0 0 0 0 0 0 0 0
"ENSG00000162607" 19244 12940 11084 21686 13100 12151 8638 11382 21055 15728 4959 2602 10069 8182 5236 9516 17347 14453 8986 15158 288 11019 9544 6777 15332 10512 8818 5450 6080 9655 11418 3531
"ENSG00000116641" 11726 6935 6900 10849 11760 10847 8955 11733 15287 9100 4907 1275 10624 7667 4173 10293 12341 8081 9318 10136 296 10210 10735 7435 10377 5409 8941 3150 5946 9079 14207 2869
"ENSG00000270549" 0 0 1 0 0 0 0 0 0 0 0 0 1 0 1 0 0 0 0 0 0 0 0 1 2 1 1 0 2 0 0 0
"ENSG00000132855" 4 1 2 4 4 3 3 4 5 3 4 3 7 9 0 6 0 7 2 7 0 0 3 0 15 2 6 2 3 3 1 0
"ENSG00000278967" 3 0 5 1 6 1 2 4 3 3 0 0 4 3 0 4 2 7 3 5 0 4 4 2 11 2 4 0 1 1 3 0
"ENSG00000213703" 3 2 0 2 4 2 2 5 0 0 0 1 3 0 2 1 0 2 4 5 0 1 3 1 3 1 1 1 4 4 1 5
"ENSG00000235545" 7 4 2 4 6 8 5 4 5 5 0 0 5 1 3 4 4 7 4 19 0 2 7 1 9 1 2 1 4 1 4 0
"ENSG00000125703" 1291 1042 1459 1579 1371 1042 870 1359 1383 1544 640 469 1138 778 599 1073 1240 1408 1109 1337 41 1147 1130 683 1056 945 1099 447 801 1030 1346 594
"ENSG00000234318" 4 1 0 1 0 2 1 4 2 5 1 3 5 0 1 2 0 2 0 2 0 0 4 1 0 4 2 0 1 1 4 0
"ENSG00000237163" 0 0 0 0 1 0 0 0 0 0 0 5 1 0 0 0 0 1 0 0 0 0 0 0 0 0 1 0 0 0 0 0
"ENSG00000229537" 0 0 0 0 0 0 0 0 0 0 0 0 0 0 0 0 0 0 0 0 0 0 0 0 0 0 0 0 0 0 0 0
"ENSG00000286455" 0 0 0 0 0 0 0 0 0 0 0 0 0 0 0 0 0 0 0 0 0 0 0 0 0 0 0 0 0 0 0 0
"ENSG00000227485" 0 0 0 0 0 0 0 0 0 0 0 0 0 0 0 2 0 0 0 0 0 0 0 0 0 0 0 0 0 0 0 0
"ENSG00000229225" 0 0 0 0 0 0 0 0 0 0 0 0 0 0 0 0 0 0 0 0 0 0 0 0 0 0 0 0 0 0 0 0
"ENSG00000203605" 0 0 0 0 0 0 0 0 0 0 0 0 0 0 0 0 0 1 0 0 0 0 0 0 0 0 0 0 0 0 0 0
"ENSG00000224209" 1 0 0 0 0 1 0 0 0 0 0 0 1 0 0 0 0 1 0 0 0 1 1 0 0 3 0 0 1 0 1 0
"ENSG00000252259" 0 0 0 0 0 0 0 0 0 0 0 0 0 0 0 0 0 0 0 0 0 0 0 0 0 0 0 0 0 0 0 0
"ENSG00000228734" 0 0 0 0 0 0 0 0 0 0 0 0 0 0 0 0 0 0 0 0 0 0 0 0 0 0 0 0 0 0 0 0
"ENSG00000223683" 0 0 0 0 0 0 0 0 0 0 0 0 0 0 0 0 0 0 0 0 0 0 0 0 0 0 0 0 0 0 0 0
"ENSG00000230798" 0 1 0 0 0 1 0 0 0 0 0 0 0 0 0 0 0 0 0 0 0 0 0 0 1 0 1 0 0 0 0 0
"ENSG00000187140" 0 0 0 0 0 0 0 0 0 0 0 0 1 0 0 1 0 0 0 1 0 0 0 0 0 0 2 0 0 0 0 1
"ENSG00000275836" 0 0 0 0 0 0 0 0 0 0 0 0 0 0 0 0 0 0 0 0 0 0 0 0 0 0 0 0 0 0 0 0
"ENSG00000252784" 0 0 0 0 0 0 0 0 0 0 0 0 0 0 0 0 0 0 0 0 0 0 0 0 0 0 0 0 0 0 0 0
"ENSG00000236674" 40 30 54 49 53 23 20 23 23 21 12 6 32 17 20 23 35 27 54 27 0 35 36 34 24 22 21 18 13 35 29 162
"ENSG00000088035" 1046 1192 1296 1765 1408 1066 1092 1619 1325 1384 689 730 1331 808 651 1235 1086 1457 1019 1580 38 1138 1388 785 947 971 1068 544 741 1003 1437 653
"ENSG00000142856" 1671 1039 1303 2115 1653 1087 925 1657 1473 1162 393 498 917 628 636 839 1388 1885 1085 1866 28 1272 1617 739 1211 907 1128 597 819 1162 1461 642
"ENSG00000286429" 2 2 0 1 4 0 3 1 0 2 0 0 0 3 0 1 0 1 0 1 0 2 2 0 1 0 1 0 1 0 1 0
"ENSG00000203965" 252 346 410 379 660 374 254 639 282 358 172 38 347 213 160 333 292 559 354 500 16 382 507 229 231 322 421 133 282 369 516 151
"ENSG00000264271" 0 0 0 0 0 0 0 0 1 0 0 0 0 0 0 0 0 0 0 0 0 0 0 0 0 0 0 0 0 0 0 0
"ENSG00000251720" 0 1 1 3 4 5 1 2 0 2 1 0 2 2 0 1 1 6 1 4 0 3 1 0 1 1 0 0 1 1 1 0
"ENSG00000116652" 12 23 14 18 38 16 14 49 17 19 6 1 16 11 2 7 12 22 8 33 0 8 37 4 22 14 38 6 12 8 21 4
"ENSG00000276884" 0 0 0 0 0 0 0 0 0 0 0 0 0 0 0 0 0 0 0 0 0 0 0 0 0 0 0 0 0 0 0 0
"ENSG00000278287" 0 0 0 0 0 0 0 0 0 0 0 0 0 0 0 0 0 0 0 0 0 0 0 0 0 0 0 0 0 0 0 0
"ENSG00000277565" 0 0 0 0 0 0 0 0 0 0 0 0 0 0 0 0 0 0 0 0 0 0 0 0 0 0 0 0 0 0 0 0
"ENSG00000275823" 0 0 0 0 0 0 0 0 0 0 0 0 0 0 0 0 0 0 0 0 0 0 0 0 0 0 0 0 0 0 0 0
"ENSG00000277689" 0 0 0 0 0 0 0 0 0 0 0 0 0 0 0 0 0 0 0 0 0 0 0 0 0 0 0 0 0 0 0 0
"ENSG00000274199" 0 0 0 0 0 0 0 0 0 0 0 0 0 0 0 0 0 0 0 0 0 0 0 0 0 0 0 0 0 0 0 0
"ENSG00000079739" 8238 3305 6031 10203 4755 6651 5409 4350 9455 4238 3522 4401 7202 3803 3067 4924 8431 3137 5684 5797 204 5647 4277 3713 5890 2456 4050 2331 3127 4264 6110 4414
"ENSG00000244256" 2 3 6 7 11 2 4 12 4 3 4 0 3 2 2 6 10 9 8 12 0 4 2 3 3 5 9 0 3 10 11 5
"ENSG00000185483" 298 122 220 426 463 373 351 315 294 165 139 49 401 276 180 346 265 166 211 308 16 277 376 194 240 133 139 90 194 220 424 66
"ENSG00000177452" 36 11 18 17 15 12 4 5 7 15 6 2 8 8 20 2 14 11 47 6 0 25 16 26 6 15 7 13 5 32 9 191
"ENSG00000228056" 2 1 0 0 2 1 1 0 0 0 3 1 1 0 5 0 3 0 5 0 0 3 3 6 1 8 1 3 1 3 1 6
"ENSG00000207190" 0 0 0 0 0 0 0 0 0 0 0 0 0 0 0 0 0 0 0 0 0 0 0 0 0 0 0 0 0 0 0 0
"ENSG00000200508" 0 0 0 0 0 0 0 0 0 0 0 0 0 0 0 0 0 0 0 0 0 0 0 0 0 0 0 0 0 0 0 0
"ENSG00000223949" 2 0 0 1 0 0 0 3 0 1 1 5 0 0 0 0 1 0 0 0 0 0 1 0 0 0 0 0 2 0 2 0
"ENSG00000284928" 0 0 3 0 0 0 0 0 1 0 2 0 0 0 1 0 0 0 3 2 0 1 0 0 0 0 5 0 0 0 0 0
"ENSG00000177414" 0 0 0 1 0 1 0 0 0 0 0 1 0 1 1 0 0 0 0 0 0 0 0 0 0 0 0 0 0 0 0 0
"ENSG00000238653" 0 0 0 0 0 0 0 0 0 0 0 0 0 0 0 0 0 0 0 0 0 0 0 0 0 0 0 0 0 0 0 0
"ENSG00000158966" 2029 1868 1487 2397 2074 2193 1705 2735 2017 1701 838 236 1393 1123 688 1868 1970 1947 1678 2462 52 1882 1994 1594 1708 1489 1454 700 867 1744 2883 665
"ENSG00000264470" 0 0 0 0 0 0 0 0 0 0 0 0 0 0 0 0 0 0 0 0 0 0 0 0 0 0 0 0 1 0 0 0
"ENSG00000162437" 3661 2940 2411 4528 3966 3111 2206 3885 4301 3410 1243 889 2901 2105 1139 2821 3638 3816 2648 4768 104 2814 2981 1916 3307 2334 2538 1148 1955 2430 3047 1095
"ENSG00000162434" 13871 13305 10214 15131 18929 15999 12598 16664 14386 14253 6738 1984 13918 9953 5714 13168 14651 15923 13681 15251 585 15666 16250 11312 12050 12565 11628 4624 8332 13573 19103 5297
"ENSG00000234784" 1 0 0 0 0 0 0 1 0 0 0 0 0 0 2 0 0 1 0 0 0 0 0 0 0 1 0 0 1 0 1 3
"ENSG00000233877" 1 1 0 0 0 1 0 0 0 1 0 3 1 0 0 0 0 1 1 0 0 0 0 1 3 0 0 0 0 0 0 0
"ENSG00000226891" 2 0 2 2 3 1 4 9 10 5 1 2 2 3 2 2 2 2 1 4 0 1 3 2 4 2 0 0 5 0 3 1
"ENSG00000185031" 0 2 1 1 1 0 0 1 0 0 0 0 0 0 0 0 1 0 1 1 0 1 1 1 0 0 0 0 3 1 0 0
"ENSG00000272506" 0 0 1 0 0 0 0 0 0 0 0 0 0 0 0 0 2 0 0 0 0 0 0 0 1 0 1 0 0 0 0 0
"ENSG00000212257" 0 0 0 0 0 0 0 0 0 0 0 0 0 0 0 0 0 1 0 0 0 0 0 0 0 0 0 0 0 0 1 0
"ENSG00000265996" 0 1 1 1 1 0 0 0 0 1 0 0 0 0 1 0 0 0 0 0 0 0 1 0 0 0 0 2 1 1 1 0
"ENSG00000199135" 0 0 0 0 0 0 0 0 0 0 0 0 0 0 0 0 0 0 0 0 0 0 0 0 0 0 1 0 0 0 0 0
"ENSG00000231485" 0 1 0 0 0 2 0 0 0 0 0 0 0 0 0 0 0 0 0 1 0 1 0 0 0 0 0 0 0 0 1 0
"ENSG00000235804" 1 0 0 0 0 0 0 0 1 1 1 0 0 0 3 0 0 1 1 0 0 2 1 2 0 3 0 1 0 1 0 1
"ENSG00000234496" 2 2 1 11 13 4 3 5 5 1 1 8 3 3 7 4 4 6 6 4 1 10 6 7 0 3 5 3 3 8 2 7
"ENSG00000162433" 9296 5675 8032 9630 7759 7102 6798 6484 12075 7286 4954 2289 9540 5215 4001 7027 8225 4598 6693 6794 197 5210 6110 3760 6634 3131 5504 2068 3752 4294 7519 2070
"ENSG00000231622" 0 1 1 0 0 0 0 1 0 0 2 0 0 0 0 0 0 0 0 2 0 0 0 1 0 0 0 0 1 2 0 2
"ENSG00000116675" 2569 1852 2601 3457 6421 2633 2018 3838 2371 1663 1334 247 3555 1304 865 1471 2852 2482 3190 3144 108 2412 2825 1378 2140 1805 2600 762 2289 2202 3140 587
"ENSG00000229294" 0 3 2 0 1 0 1 2 1 0 1 0 0 2 1 0 0 0 0 1 0 1 0 0 3 1 0 0 1 0 0 1
"ENSG00000234144" 0 0 0 0 0 0 0 0 0 0 0 0 0 0 0 0 0 1 0 0 0 0 0 1 1 0 0 0 0 0 0 0
"ENSG00000222624" 0 0 0 0 0 0 0 0 0 0 0 0 0 0 0 0 0 0 0 0 0 0 0 0 0 0 0 0 0 0 0 0
"ENSG00000213625" 10517 7815 12433 12818 16892 9946 9822 13485 10966 8665 6696 1988 12821 6474 5834 9833 10535 10098 12653 13345 364 9644 16303 8059 9132 7170 12704 3802 7710 8531 15457 4514
"ENSG00000116678" 1000 590 782 1354 1413 1052 937 1759 1304 727 492 206 1409 796 532 1370 1065 752 881 1211 43 1245 1385 918 903 406 878 306 831 920 1225 337
"ENSG00000237852" 4 6 9 6 11 6 3 7 2 4 4 5 7 7 1 4 5 2 3 11 0 5 4 0 5 4 5 1 3 4 4 3
"ENSG00000224570" 1 0 0 1 1 0 0 1 0 0 1 0 2 0 0 1 2 0 2 0 0 0 1 0 2 0 0 1 0 1 1 0
"ENSG00000285079" 0 1 0 0 0 0 0 0 0 0 0 0 0 0 0 0 0 0 0 0 0 0 0 0 0 0 0 0 0 0 0 0
"ENSG00000239319" 0 0 0 0 0 0 0 0 0 0 0 0 0 0 0 0 0 0 0 0 0 0 0 0 0 0 0 0 0 0 0 0
"ENSG00000184588" 140 137 69 155 197 97 111 107 93 96 52 29 107 49 32 12 127 179 105 183 7 128 165 17 127 174 146 87 179 278 501 80
"ENSG00000227466" 0 0 0 0 0 0 0 0 0 0 0 0 0 0 0 0 0 0 0 0 0 0 0 0 0 0 0 0 0 0 0 0
"ENSG00000223152" 0 0 0 0 0 0 0 0 0 0 0 0 0 0 0 0 0 0 0 0 0 0 0 0 0 0 0 0 0 0 0 0
"ENSG00000118473" 37 4 15 41 43 11 17 51 52 14 4 5 40 13 7 41 45 17 14 91 1 13 40 9 45 4 22 9 17 12 42 5
"ENSG00000264720" 0 0 0 0 0 0 0 0 0 0 0 0 0 0 0 0 0 0 0 0 0 0 0 0 0 0 0 0 0 0 0 0
"ENSG00000248458" 0 0 0 0 1 0 0 1 0 0 0 0 0 0 0 0 0 0 0 0 0 0 0 0 0 0 0 0 0 0 0 0
"ENSG00000152760" 0 0 1 0 1 0 3 0 0 0 0 0 0 0 0 0 0 0 0 0 0 1 2 0 0 0 2 0 0 1 1 0
"ENSG00000172410" 0 0 0 1 0 0 0 1 0 0 0 0 0 0 0 0 0 2 0 0 0 0 0 0 0 0 0 0 0 0 1 1
"ENSG00000152763" 53 78 84 123 204 89 77 148 67 100 35 27 90 51 43 108 58 133 104 133 11 100 124 71 64 69 105 24 101 66 102 41
"ENSG00000231080" 0 0 0 0 0 0 0 0 0 0 0 0 0 0 0 0 0 0 0 0 0 0 0 0 0 0 0 0 0 0 0 0
"ENSG00000198160" 6222 6306 5376 6945 6641 6035 4810 6876 8043 7160 2699 958 5599 4282 2537 6261 6200 6798 4608 5836 158 5128 5916 4982 6952 5087 5467 2196 4324 5093 8515 2026
"ENSG00000116704" 6107 5054 5132 9658 7988 7406 5929 8753 6825 5693 3243 1037 6082 4993 3019 6193 6437 5606 7031 10547 209 7948 7493 4630 5195 4251 6121 2819 3812 6545 8247 1665
"ENSG00000203963" 0 1 0 1 1 0 0 1 1 0 0 1 0 0 0 0 0 0 0 0 0 1 0 0 2 1 0 0 0 0 0 0
"ENSG00000252433" 0 0 0 0 0 0 0 0 0 0 0 0 0 0 0 0 0 0 0 0 0 0 0 0 0 0 0 0 0 0 0 0
"ENSG00000275678" 1 1 0 1 2 0 2 0 1 2 0 2 0 0 0 1 0 1 0 3 0 1 0 0 4 1 2 0 0 0 0 2
"ENSG00000162594" 5 4 5 0 5 1 2 5 2 2 1 0 2 2 2 3 1 3 10 2 0 1 3 6 4 4 5 1 0 6 1 1
"ENSG00000253074" 0 0 0 0 0 0 0 0 0 0 0 0 0 0 0 0 0 0 0 0 0 0 0 0 0 0 0 0 0 0 0 0
"ENSG00000252116" 0 0 0 0 0 0 0 0 0 0 0 0 0 0 0 0 0 0 0 0 0 0 0 0 0 0 0 0 0 0 0 0
"ENSG00000228523" 8 3 3 7 1 1 2 2 1 3 3 0 4 3 6 1 2 1 12 1 0 5 4 7 2 4 1 3 1 4 1 6
"ENSG00000081985" 518 425 363 937 377 625 350 518 771 594 332 293 540 451 186 570 555 360 421 681 9 492 306 327 418 257 341 207 180 339 345 193
"ENSG00000142864" 53874 46475 52325 64637 41640 49084 35730 40903 61492 57020 28250 18316 43715 30800 19650 41946 49770 46644 43514 47452 1199 41942 34467 31081 40656 33782 37069 15629 23471 33574 42554 20304
"ENSG00000223263" 5 4 4 3 6 1 0 7 1 3 1 0 3 2 1 3 1 8 3 8 0 0 4 1 10 4 4 0 2 2 1 0
"ENSG00000235200" 11 6 21 7 12 11 7 11 3 2 9 19 9 1 3 3 3 4 13 3 0 3 7 10 1 8 5 5 1 9 6 20
"ENSG00000207504" 0 0 1 0 0 0 0 0 0 0 0 0 0 0 0 0 0 0 1 0 0 0 1 0 0 0 0 0 0 1 0 1
"ENSG00000238139" 0 0 0 0 0 0 0 0 0 0 0 0 0 0 0 0 0 0 0 0 0 0 0 0 0 0 0 0 0 0 0 0
"ENSG00000242482" 0 0 0 0 0 0 0 0 0 0 0 0 0 0 0 0 0 0 0 0 0 0 0 0 0 0 0 0 0 0 0 0
"ENSG00000232048" 0 0 1 0 0 0 0 2 0 0 0 1 0 0 0 0 1 1 1 0 0 0 0 0 0 2 0 1 0 0 0 0
"ENSG00000116717" 50749 27121 59946 43605 60375 39088 30706 61984 41096 35284 25320 7369 38765 20310 20696 42496 40629 38395 42681 48885 1110 36807 50845 38560 33927 23870 38774 12167 20235 31629 45967 38455
"ENSG00000172380" 25282 20860 27903 30879 29211 33829 24662 32172 28520 24376 16081 4470 28381 21039 13476 28786 27092 23824 30455 26692 943 32735 30564 26113 25414 21421 29094 10367 20551 31346 42148 13049
"ENSG00000238778" 0 0 0 0 1 0 0 0 0 1 0 0 0 0 1 0 0 2 0 0 0 0 1 0 4 0 0 0 3 0 0 0
"ENSG00000232284" 37 50 26 45 52 37 29 54 38 42 15 5 31 27 13 30 37 44 26 66 0 34 63 26 56 18 53 13 17 31 43 15
"ENSG00000235055" 0 0 0 0 0 0 1 0 0 1 0 0 0 0 0 0 1 0 0 1 0 1 0 0 1 0 0 0 0 0 1 0
"ENSG00000162595" 32 47 26 33 29 16 10 16 11 27 11 11 13 5 6 15 13 46 27 27 0 20 19 12 12 33 19 7 9 12 10 12
"ENSG00000228431" 0 0 0 0 1 2 1 0 2 3 1 0 0 0 1 0 0 0 0 1 0 0 0 0 0 0 1 0 0 0 0 1
"ENSG00000116729" 7359 5285 5842 12377 7562 8565 6214 6747 6602 5846 3078 2100 6036 4478 3155 5795 7343 6479 6500 9935 237 7759 6515 5497 5499 5296 4746 3376 3804 6257 7864 3355
"ENSG00000234383" 167 97 126 134 151 146 102 135 128 118 72 17 153 81 51 133 157 173 177 139 5 122 154 102 98 105 120 42 49 128 127 93
"ENSG00000221203" 0 0 2 0 0 0 0 0 0 1 0 0 0 0 0 0 0 2 0 0 0 0 0 1 1 0 0 1 0 0 1 0
"ENSG00000229133" 166 90 138 160 108 95 54 90 114 76 48 50 67 29 81 57 156 108 103 67 6 130 49 113 61 140 50 39 28 136 73 88
"ENSG00000225242" 0 0 0 0 0 0 0 0 0 0 1 0 0 0 0 0 0 0 0 0 0 0 0 0 0 0 0 0 0 0 0 0
"ENSG00000237622" 4 1 0 1 0 0 2 1 0 0 0 0 4 0 0 1 0 0 1 1 0 1 1 0 0 2 0 1 0 0 0 0
"ENSG00000229440" 0 0 0 0 0 0 0 0 0 0 1 0 0 0 0 0 0 0 1 0 0 0 1 0 0 0 0 0 0 1 0 0
"ENSG00000116745" 1 8 6 42 269 191 11 190 2 5 1 10 123 117 2 128 5 12 6 75 5 214 35 89 8 8 9 9 114 188 28 41
"ENSG00000024526" 2716 1191 678 4604 1133 2246 1517 1713 2890 1530 220 595 625 1705 798 1197 2925 2206 874 5418 38 3073 2354 1184 3771 1895 1491 2233 1028 4046 3643 761
"ENSG00000233589" 25 18 4 55 160 120 20 124 24 31 4 19 74 78 9 85 28 34 13 86 3 110 56 47 44 15 29 33 85 169 38 82
"ENSG00000234264" 27 5 7 43 6 15 10 13 22 9 2 1 7 16 8 5 20 23 6 33 0 21 18 11 20 21 11 20 11 17 31 9
"ENSG00000225167" 0 0 0 0 0 0 0 0 0 0 0 0 0 0 0 0 0 0 0 0 0 0 0 0 0 0 0 0 0 0 0 0
"ENSG00000285041" 4 0 0 3 0 4 0 1 0 0 0 0 0 1 1 0 0 0 0 5 0 0 0 0 2 0 2 2 2 2 0 0
"ENSG00000285407" 0 3 0 4 0 12 1 1 1 9 1 0 1 2 0 4 0 5 3 4 0 4 3 0 0 2 3 0 0 4 1 2
"ENSG00000285473" 0 0 0 0 0 0 1 0 0 0 0 0 0 0 0 0 0 0 0 0 0 0 0 1 0 0 0 0 0 0 0 0
"ENSG00000223883" 6 1 1 5 1 6 1 5 4 3 4 1 1 5 1 6 3 2 4 14 0 5 4 3 2 3 6 1 6 4 1 1
"ENSG00000235446" 0 0 0 0 0 0 0 0 0 0 0 0 0 0 0 0 0 0 0 0 0 0 0 0 0 0 0 0 0 0 0 0
"ENSG00000229639" 0 0 0 1 0 2 0 2 0 0 0 0 0 0 0 0 1 0 0 0 0 0 0 0 0 0 0 0 0 1 0 1
"ENSG00000287453" 1 0 0 0 0 0 0 0 0 3 0 0 0 0 0 0 0 0 0 1 0 0 0 0 0 0 0 0 0 0 0 0
"ENSG00000033122" 88 61 128 131 132 87 74 132 89 76 62 20 73 51 18 78 68 106 152 206 3 83 121 40 79 46 171 58 47 72 93 18
"ENSG00000270615" 0 0 0 2 0 0 0 1 0 0 0 0 0 0 0 0 0 0 0 0 0 0 1 0 0 0 0 0 0 0 0 0
"ENSG00000287283" 0 0 0 0 0 1 0 0 2 0 0 0 0 1 0 0 0 0 0 1 0 0 0 0 0 0 0 0 0 0 0 0
"ENSG00000240692" 0 0 0 0 0 0 0 0 0 0 0 0 0 0 0 0 0 1 0 0 0 0 0 0 0 0 0 0 0 0 0 0
"ENSG00000229359" 3 0 1 0 5 2 1 1 0 1 0 0 0 2 1 0 3 0 0 1 0 0 2 2 0 1 2 1 2 1 0 3
"ENSG00000237919" 0 0 0 0 0 0 2 0 0 0 0 0 0 0 0 0 1 1 0 2 0 0 0 0 0 0 0 0 1 1 1 0
"ENSG00000066557" 4716 3437 4186 3854 5202 2986 2630 5481 4971 4312 1854 401 4027 1974 1800 3920 3881 3896 3473 3183 96 2821 3511 2881 3332 2602 3049 932 2278 2486 3587 1211
"ENSG00000244389" 2 1 1 0 3 0 0 0 1 0 0 0 0 0 0 0 0 0 3 2 0 0 0 1 2 2 0 0 2 0 0 2
"ENSG00000116754" 28404 29136 24999 29569 41123 20936 17518 52319 28943 30201 9331 4340 24676 13387 10016 26003 26584 42034 20266 38564 624 21212 32457 15445 21347 17073 28667 8103 13382 17073 24071 7423
"ENSG00000228988" 2 2 0 2 3 1 2 1 2 1 0 4 0 0 0 2 2 1 0 2 1 0 0 0 0 0 1 0 1 0 2 0
"ENSG00000118454" 6686 5304 5884 7085 8246 5221 4558 7462 6764 5652 2631 1519 5177 3079 2339 5423 6742 7312 6031 6667 166 5560 6972 4627 5731 4918 6453 2079 3902 4909 7279 2430
"ENSG00000197568" 169 196 344 310 252 176 182 192 150 212 166 206 233 98 78 190 148 198 270 188 7 153 154 134 101 151 215 59 137 88 174 159
"ENSG00000226088" 22 6 24 22 23 18 17 32 14 10 10 4 14 5 9 10 22 11 9 19 0 9 14 3 28 5 11 8 12 12 17 7
"ENSG00000116761" 488 1409 438 547 541 403 372 450 362 1385 246 70 292 216 156 225 707 2481 437 650 13 311 401 187 829 1861 454 289 223 310 472 111
"ENSG00000278636" 0 0 0 0 1 0 0 2 1 3 0 0 0 0 0 0 1 1 1 0 0 1 1 0 0 1 1 0 1 2 1 0
"ENSG00000271992" 7 11 13 12 13 4 3 2 11 33 2 8 5 1 2 1 11 40 5 10 0 2 4 1 15 20 12 5 6 4 10 6
"ENSG00000233020" 7 2 1 10 7 2 2 2 6 1 0 1 2 1 9 0 13 7 9 4 1 10 4 11 6 12 2 5 1 13 4 2
"ENSG00000237033" 19 5 6 3 7 2 5 8 10 4 1 0 10 3 2 3 9 5 10 9 0 2 12 8 9 10 12 4 6 2 4 0
"ENSG00000229051" 0 0 0 0 0 0 0 0 0 0 0 0 0 0 0 0 0 0 0 0 0 0 0 0 0 0 0 0 0 0 0 0
"ENSG00000226208" 0 0 0 0 0 0 0 0 0 0 0 0 0 0 0 0 0 0 0 0 0 0 0 0 1 0 0 0 0 0 0 0
"ENSG00000050628" 16 18 10 20 10 4 6 12 16 11 4 1 14 7 3 9 11 11 9 14 0 12 14 7 19 12 14 5 2 9 20 5
"ENSG00000235782" 0 0 0 0 0 0 1 0 0 0 0 0 0 0 0 0 0 0 0 0 0 0 0 0 0 0 0 0 0 0 0 1
"ENSG00000269933" 0 0 0 0 0 0 0 1 0 2 0 0 0 0 0 0 0 1 0 0 0 0 0 0 1 0 0 0 0 0 0 0
"ENSG00000235079" 15 23 10 24 49 11 22 40 24 30 3 0 14 9 7 31 22 25 11 29 2 15 46 4 21 4 26 4 17 5 12 2
"ENSG00000132485" 12867 12955 12819 14452 20728 10673 8366 28602 14090 14243 4957 2813 12839 7495 5132 18305 11679 17066 9551 16454 357 9499 16830 9565 8878 7047 12293 3189 6731 7791 11081 4644
"ENSG00000207721" 43 62 33 37 119 33 30 126 39 81 23 0 53 15 14 78 38 82 38 71 3 13 88 20 33 23 61 6 23 13 43 0
"ENSG00000229956" 13 12 11 12 24 14 10 26 23 20 11 5 17 12 11 18 10 16 14 13 0 4 11 11 18 8 19 4 11 8 14 7
"ENSG00000226324" 0 0 0 0 1 0 0 0 0 0 0 0 0 0 0 0 0 1 0 0 0 0 0 0 1 0 0 0 0 0 0 0
"ENSG00000172260" 2707 1397 1348 1698 1705 506 794 1154 3126 1567 532 426 1349 372 478 845 2682 1529 1170 1373 50 550 1227 719 2756 1018 1479 561 1287 537 1614 321
"ENSG00000231985" 0 0 0 0 0 0 0 1 1 0 0 0 1 0 0 0 2 0 0 0 0 0 0 0 0 0 0 0 0 0 0 0
"ENSG00000271618" 0 0 0 0 0 0 0 0 0 0 0 0 0 0 0 0 0 0 0 0 0 0 0 0 0 0 0 0 0 0 0 0
"ENSG00000228853" 1 1 0 0 0 0 0 0 0 0 0 0 0 0 0 0 1 0 0 0 0 0 0 0 2 0 0 0 0 0 0 0
"ENSG00000233994" 909 754 739 1019 666 726 674 709 961 837 359 82 677 535 366 723 929 698 882 637 26 521 520 458 690 724 690 226 536 840 854 388
"ENSG00000286863" 13 3 6 7 17 3 2 11 13 7 0 1 7 3 0 6 13 11 4 13 0 3 9 4 12 2 10 1 7 6 6 2
"ENSG00000227207" 23 3 11 20 9 2 1 5 7 4 0 0 3 2 6 1 14 2 9 2 0 18 5 9 4 13 1 2 2 6 4 7
"ENSG00000225087" 4 0 0 1 5 0 1 0 5 0 0 0 3 0 0 0 5 1 1 5 0 0 0 0 5 0 0 1 7 0 1 1
"ENSG00000212366" 0 0 0 0 0 0 0 0 0 0 0 0 0 0 0 0 0 0 0 0 0 0 0 0 0 0 1 0 0 0 0 0
"ENSG00000227016" 0 0 0 0 0 1 0 0 0 0 0 2 0 0 0 0 0 0 0 2 0 0 0 0 1 0 0 0 0 0 0 0
"ENSG00000285808" 0 0 0 1 0 0 0 0 0 0 0 1 0 0 0 0 0 0 0 0 0 0 0 0 0 0 0 0 0 0 0 0
"ENSG00000280317" 0 0 0 0 0 0 0 0 0 0 0 0 0 0 0 0 0 0 0 0 0 1 0 0 0 0 0 0 0 0 0 0
"ENSG00000229636" 20 0 8 6 17 2 2 3 1 3 2 0 1 3 6 1 7 11 25 6 1 14 4 13 2 16 1 5 1 12 3 54
"ENSG00000251825" 0 0 0 0 0 0 0 1 0 0 0 0 0 0 0 0 0 0 0 0 0 0 0 0 0 0 0 0 0 0 0 0
"ENSG00000233973" 2 0 2 0 1 0 0 1 1 0 0 0 0 0 0 1 0 1 0 0 0 0 0 0 4 1 2 0 0 0 1 0
"ENSG00000223479" 0 0 0 0 0 0 2 0 0 0 0 0 0 0 0 0 0 0 0 0 0 0 0 0 0 0 0 0 0 0 0 0
"ENSG00000200601" 0 0 0 0 0 0 0 0 0 0 0 0 0 0 0 0 0 0 0 0 0 0 0 0 0 0 0 0 0 0 0 0
"ENSG00000285778" 0 4 0 0 1 0 0 2 0 0 0 1 0 0 0 0 0 0 0 1 0 0 0 0 0 1 0 0 1 0 0 0
"ENSG00000252005" 0 0 0 0 0 0 0 0 0 0 0 0 0 0 0 0 0 0 0 0 0 0 0 0 0 0 0 0 0 0 0 0
"ENSG00000162620" 71 31 68 71 59 97 68 75 88 53 25 17 72 60 41 56 63 46 44 76 2 90 94 35 65 37 47 14 40 97 101 34
"ENSG00000254685" 715 979 1186 1080 1303 942 715 1462 823 1149 479 255 984 677 427 908 766 1319 996 1137 40 953 1045 662 717 1132 1071 368 605 994 1084 503
"ENSG00000259030" 3 6 1 5 14 2 3 20 3 2 2 0 7 2 4 4 4 9 9 7 0 7 21 6 1 6 14 0 3 1 3 0
"ENSG00000116783" 0 0 0 0 0 0 1 2 0 0 0 0 0 0 0 0 1 0 0 1 0 0 0 0 0 0 0 0 0 0 0 0
"ENSG00000237324" 0 0 0 0 1 0 0 3 1 1 0 0 0 0 0 0 0 0 2 1 0 1 0 0 0 0 1 0 0 0 0 0
"ENSG00000233894" 0 0 0 0 0 0 0 0 0 0 0 0 0 0 0 0 0 0 0 0 0 0 0 0 0 0 0 0 0 0 0 0
"ENSG00000162621" 0 0 0 0 0 0 0 1 0 0 0 2 0 0 0 0 0 0 0 0 0 0 0 0 1 0 0 0 0 0 0 0
"ENSG00000178965" 2 3 0 0 1 1 0 1 5 0 0 6 0 0 2 1 2 0 0 0 0 0 1 0 3 3 1 0 0 1 2 1
"ENSG00000234497" 0 1 0 0 0 0 0 0 0 0 0 0 1 0 0 0 0 0 0 0 0 0 0 0 0 0 0 0 0 0 0 0
"ENSG00000272864" 9 0 11 2 2 2 2 17 5 1 2 7 1 1 0 3 5 5 4 3 0 0 3 7 11 3 5 1 0 2 5 6
"ENSG00000116791" 6629 2118 4866 3271 3888 2571 2223 6343 6281 2548 2024 445 2607 1652 1448 4268 6468 3090 4067 3315 80 2606 3677 3605 4899 1725 4327 907 1834 2258 3609 2362
"ENSG00000162623" 6832 4308 5198 7868 8201 6215 3477 8224 6892 4805 2503 1162 5114 3730 2228 5837 6797 6045 5180 7311 182 6342 5772 4922 5088 3882 4816 2270 3422 5688 5338 2651
"ENSG00000229943" 0 0 0 0 0 0 0 0 0 0 0 0 0 0 0 0 0 0 0 0 0 0 0 0 0 0 0 0 0 0 0 0
"ENSG00000261213" 0 0 0 0 0 0 0 0 0 1 0 0 0 0 0 0 0 0 0 0 0 0 0 0 0 0 0 0 0 0 0 1
"ENSG00000224127" 0 0 0 0 0 0 0 1 0 0 0 0 0 0 0 0 0 0 0 0 0 0 0 0 0 0 0 0 0 0 0 0
"ENSG00000162624" 0 0 0 0 0 0 0 1 0 0 0 1 1 0 0 1 0 0 0 0 0 0 0 0 0 0 0 0 0 0 0 0
"ENSG00000224149" 0 0 0 0 0 0 0 0 0 0 0 1 0 0 0 0 0 0 0 0 0 0 0 0 0 0 1 0 0 0 0 0
"ENSG00000206999" 0 0 0 0 0 0 0 0 0 0 0 0 0 0 0 0 0 0 0 0 0 0 0 0 0 0 0 0 0 0 0 0
"ENSG00000137968" 896 16 745 3 358 396 2 1653 806 29 302 0 192 248 2 868 975 26 1012 14 2 544 4 755 1167 13 1565 2 153 569 10 283
"ENSG00000224493" 0 0 0 0 0 0 0 0 0 0 0 0 0 0 0 0 0 0 0 0 0 0 0 0 0 0 0 0 0 0 0 0
"ENSG00000252338" 0 0 0 0 0 0 0 0 0 0 0 0 0 0 0 0 0 0 0 0 0 0 0 0 0 0 0 0 0 0 0 0
"ENSG00000213579" 7 3 4 7 5 1 1 10 4 3 2 1 7 2 12 5 8 6 9 5 0 6 6 8 7 5 4 2 0 6 3 8
"ENSG00000230863" 12 12 6 14 12 11 4 14 17 7 2 5 7 9 8 5 17 7 11 11 0 22 6 14 10 11 2 12 7 27 19 2
"ENSG00000117054" 5489 3294 4203 6947 6197 4856 3683 6882 4960 3953 1684 801 4499 2966 2594 4205 5031 4295 3468 6622 131 5134 6094 3648 4013 2910 3469 1899 2703 4284 5080 2121
"ENSG00000181227" 239 146 158 211 255 219 131 145 199 174 86 16 145 148 131 92 249 210 195 182 14 229 186 146 130 171 130 82 90 204 195 55
"ENSG00000137955" 19856 14519 18070 20377 24479 13338 9773 24725 17506 16707 6320 4257 12836 8054 6416 13384 17759 21243 13258 23258 376 13764 19270 9870 13613 10607 14576 5344 7940 12464 15105 9264
"ENSG00000206620" 0 0 0 0 0 0 0 0 0 0 0 0 0 0 0 0 0 0 0 0 0 0 0 0 0 0 0 0 0 0 0 0
"ENSG00000207241" 0 0 0 0 0 0 0 0 0 0 0 0 0 0 0 0 0 0 0 0 0 0 0 0 0 0 0 0 0 0 0 0
"ENSG00000201487" 0 0 0 0 0 0 0 0 0 0 0 0 0 0 0 0 0 0 0 0 0 0 0 0 0 0 0 0 0 0 0 0
"ENSG00000057468" 4 8 11 15 25 7 8 38 21 10 9 3 12 9 6 24 18 15 15 27 0 10 22 6 5 4 15 4 5 2 9 3
"ENSG00000154007" 0 0 0 0 0 0 0 0 0 0 0 0 0 0 0 0 0 0 1 0 0 0 0 0 0 0 0 0 0 0 0 0
"ENSG00000225605" 0 0 1 0 0 0 0 5 0 0 0 0 2 0 0 0 0 0 0 0 0 0 0 0 2 0 0 0 0 0 1 0
"ENSG00000230027" 3 1 6 5 5 6 5 2 5 2 3 2 6 4 1 2 2 5 4 10 1 2 8 3 3 2 1 0 1 2 5 0
"ENSG00000184005" 3 34 4 11 1 12 11 11 7 16 1 6 4 5 4 6 9 40 0 7 0 11 11 2 9 26 16 1 1 3 16 4
"ENSG00000223905" 0 0 0 0 0 0 0 0 0 0 0 1 0 0 0 0 0 0 0 0 0 0 0 0 1 0 0 0 0 0 0 0
"ENSG00000272855" 0 0 0 0 0 0 0 0 0 0 0 0 0 0 0 0 0 0 0 0 0 0 0 0 0 0 0 0 0 0 0 0
"ENSG00000226415" 5074 1874 4885 4341 1942 2985 1902 1560 3102 2175 1682 736 2517 1343 1682 1863 4887 1725 3549 1675 125 3048 1505 2763 2107 2311 1689 1317 1196 2548 2002 3583
"ENSG00000199921" 0 0 0 0 0 0 0 0 0 0 0 0 0 0 0 0 0 0 0 0 0 0 0 0 0 0 0 0 0 0 0 0
"ENSG00000237552" 0 0 0 0 0 0 0 0 0 0 0 0 0 0 0 0 0 0 0 0 0 0 0 0 0 0 0 0 0 0 0 0
"ENSG00000117069" 2312 1997 2181 2806 3497 2377 1736 2187 2125 2584 1330 930 2841 1433 1040 1225 2165 2113 2112 2340 84 2150 2044 1311 2078 1959 1957 884 1668 2142 2409 1050
"ENSG00000276081" 2 2 0 0 2 0 0 1 0 0 0 0 2 0 0 1 2 1 1 4 0 0 0 0 3 1 2 1 0 0 0 0
"ENSG00000230498" 44 74 34 51 99 53 47 139 59 75 31 6 62 52 18 48 42 116 56 91 0 34 107 35 59 45 131 11 39 27 63 10
"ENSG00000142892" 2734 2231 2318 3888 3023 2543 2182 2920 2981 2579 1063 611 2459 1807 1424 2207 2732 2617 2223 3372 89 2862 2690 1765 2513 2102 2117 1190 1630 2642 3131 1103
"ENSG00000226084" 113 59 74 101 92 64 32 70 75 44 60 27 52 32 148 39 83 48 74 58 2 129 50 187 24 117 30 105 13 134 38 198
"ENSG00000228187" 12 5 8 11 4 1 2 8 5 6 3 12 6 5 12 2 11 7 10 5 1 13 3 13 9 13 3 13 4 11 4 12
"ENSG00000287870" 0 0 0 0 0 0 0 0 0 0 0 2 0 0 0 0 0 3 0 0 0 0 1 0 0 0 1 0 0 1 1 0
"ENSG00000154027" 25 45 20 27 33 11 9 5 26 56 8 11 27 14 4 5 22 80 21 29 0 10 11 3 20 67 19 5 17 6 21 4
"ENSG00000233099" 0 0 0 0 0 0 0 0 0 0 0 0 0 0 0 0 0 0 0 0 0 0 0 0 0 0 0 0 0 0 0 0
"ENSG00000251767" 0 0 0 1 0 0 0 0 0 0 0 0 0 0 0 0 0 0 0 0 0 0 0 0 0 0 0 0 0 0 0 0
"ENSG00000287647" 0 0 0 0 0 0 0 0 0 0 0 0 0 0 0 0 0 0 0 0 0 0 0 0 0 0 0 0 0 0 0 0
"ENSG00000036549" 9286 7852 6341 10089 9224 7124 5566 8356 10656 8485 3464 1473 6961 4875 3136 8408 9259 8915 6675 8874 206 7201 7274 5151 7643 6258 6561 2917 4509 6355 8395 2308
"ENSG00000251785" 0 0 0 0 0 0 1 0 0 1 0 0 1 1 0 0 0 0 0 0 0 0 0 0 0 0 0 0 0 0 0 0
"ENSG00000243437" 2 0 0 0 0 1 1 1 1 1 3 0 0 0 0 3 0 1 0 0 0 0 0 1 1 0 1 0 2 0 0 0
"ENSG00000077254" 5553 6378 4830 6571 8558 4965 4059 9512 5977 7005 2488 988 6131 3478 2028 5945 5890 8634 5788 7978 179 5462 7399 4408 5035 5153 6207 2064 3900 4843 7049 1847
"ENSG00000232672" 37 5 7 8 10 7 4 11 3 3 3 0 3 1 26 3 10 1 15 6 1 16 6 39 6 13 1 20 2 27 3 22
"ENSG00000180488" 3898 4145 3591 4293 6026 3238 2979 6506 4916 5015 2035 802 4892 2395 1721 4324 3913 5475 3933 5104 126 3342 5324 2863 4025 3446 4193 1188 2748 3034 4898 911
"ENSG00000222849" 0 0 0 0 0 0 0 0 0 0 0 0 0 0 0 0 0 0 0 0 0 0 0 0 0 0 0 0 0 0 0 0
"ENSG00000219201" 543 445 305 540 588 554 456 629 689 499 222 26 503 356 189 528 712 566 423 644 14 557 542 509 642 405 418 214 313 510 765 114
"ENSG00000235613" 125 74 66 96 127 68 57 92 115 94 28 11 93 42 34 87 81 88 60 87 1 63 67 65 74 58 69 32 43 40 77 18
"ENSG00000232015" 4 0 1 0 2 0 1 0 0 0 1 0 3 1 1 1 1 0 1 0 0 0 1 2 0 0 0 2 2 0 0 0
"ENSG00000235927" 55 24 30 56 73 38 18 89 42 18 16 18 42 26 22 45 44 25 35 57 1 30 64 27 36 11 40 5 23 27 60 23
"ENSG00000162614" 4124 1128 4522 5288 4478 2997 2539 4481 3456 1531 1617 559 3071 1543 1529 3188 3436 1275 2941 3266 88 2551 3569 2798 2418 989 2789 1106 1949 2143 3598 1564
"ENSG00000162613" 22740 15256 15156 25819 27373 20630 13984 26777 23139 17226 8110 3484 17188 12400 7352 21314 24403 21294 17953 26716 575 20132 22583 16092 17424 12869 15710 6941 9669 16964 19757 7160
"ENSG00000162616" 1643 2084 2615 3594 3332 2186 1816 3295 1599 2483 1187 341 2343 1308 1147 1644 1742 2985 2164 2970 59 2245 3096 1675 1753 2401 2605 948 1882 2294 3719 955
"ENSG00000137960" 198 146 307 237 197 392 155 202 275 242 154 95 223 270 77 194 209 208 231 171 5 346 109 154 225 201 254 65 173 322 166 103
"ENSG00000273338" 6 11 14 13 15 11 10 28 17 17 3 21 4 7 6 24 13 14 7 21 0 9 13 7 9 4 21 5 7 11 15 10
"ENSG00000285928" 22 19 18 46 70 11 19 52 31 19 6 0 38 5 12 12 27 23 33 42 0 12 60 26 34 8 41 14 39 30 79 17
"ENSG00000213561" 1 2 1 0 1 1 0 0 1 3 0 0 2 1 0 1 3 0 0 1 0 0 0 1 1 0 2 1 2 1 1 2
"ENSG00000251958" 0 0 0 0 0 0 0 0 0 0 0 0 0 0 0 0 0 0 0 0 0 0 0 0 0 0 0 0 0 0 0 0
"ENSG00000213560" 101 37 40 125 80 32 14 46 52 46 32 3 39 15 101 15 101 26 70 34 1 106 31 123 15 86 7 67 20 103 22 71
"ENSG00000202263" 0 0 0 0 0 0 0 0 0 0 0 0 0 0 0 0 0 0 0 0 0 0 0 0 0 0 0 0 0 0 0 0
"ENSG00000233333" 0 0 0 0 0 0 0 0 1 5 0 0 0 0 0 0 0 0 1 1 0 1 0 0 0 1 4 0 0 1 0 0
"ENSG00000237413" 0 1 1 1 2 0 2 0 0 0 1 0 0 0 0 0 0 3 3 0 0 0 1 1 0 0 1 0 2 2 1 0
"ENSG00000122420" 37 17 32 56 63 26 36 43 38 16 8 11 36 18 11 32 56 23 26 53 3 26 58 22 67 17 23 23 47 54 86 7
"ENSG00000227556" 0 1 0 1 0 0 0 1 1 0 0 0 0 0 0 0 0 1 0 0 0 0 0 0 0 0 0 2 0 0 0 0
"ENSG00000212308" 0 0 0 0 0 0 0 0 0 0 0 0 0 0 0 0 0 0 0 0 0 0 0 0 0 0 0 0 0 0 0 0
"ENSG00000137959" 0 15 2 8 6 137 47 31 31 13 3 4 3 58 31 18 2 21 1 13 0 36 58 4 6 6 3 3 2 51 132 1
"ENSG00000137965" 41 187 77 72 99 351 86 112 75 199 31 19 46 117 48 52 47 195 64 61 3 225 104 41 38 144 87 26 29 205 147 36
"ENSG00000238015" 0 1 0 0 0 0 0 0 0 0 0 0 0 0 0 0 0 0 0 0 0 0 0 0 0 0 0 0 0 0 0 0
"ENSG00000235400" 145 177 336 331 249 240 73 236 103 221 145 40 199 121 61 178 160 180 261 192 12 222 96 190 72 175 128 88 121 223 99 181
"ENSG00000162618" 82 6 38 20 231 80 42 39 65 6 11 13 174 43 15 29 78 6 35 23 4 78 70 21 64 1 30 7 101 76 65 22
"ENSG00000230787" 24 60 10 14 7 12 1 10 8 44 5 2 10 8 7 12 29 94 9 13 0 16 1 7 22 148 6 37 1 17 3 6
"ENSG00000235011" 0 0 0 0 0 0 0 0 0 0 0 0 0 0 0 0 0 0 0 0 0 0 0 0 0 0 0 0 0 0 0 0
"ENSG00000282898" 0 0 0 0 0 0 0 0 0 0 0 0 0 0 0 0 0 0 0 0 0 0 0 0 0 0 0 0 0 0 0 0
"ENSG00000285462" 0 0 0 0 0 0 0 1 0 0 0 0 0 0 0 0 0 0 0 0 0 0 0 0 1 0 0 0 0 0 0 0
"ENSG00000232676" 30 8 23 22 21 17 1 25 6 6 4 1 8 6 28 1 22 6 23 6 0 30 6 23 1 20 3 14 9 38 10 57
"ENSG00000285409" 0 0 0 0 0 0 0 0 0 0 0 5 0 0 0 0 0 0 0 0 0 0 0 0 0 0 0 0 0 0 0 0
"ENSG00000235756" 0 0 1 0 1 0 1 0 0 1 0 0 0 0 0 0 0 1 1 0 0 0 0 0 0 0 0 1 1 1 0 0
"ENSG00000260322" 0 0 0 0 0 0 0 0 0 0 0 0 0 0 1 0 0 0 0 0 0 0 0 0 0 0 0 0 0 0 0 0
"ENSG00000277670" 0 0 0 0 0 0 0 0 0 0 0 0 0 0 0 0 0 0 0 0 0 0 0 1 0 0 0 0 0 0 0 0
"ENSG00000236407" 0 0 1 0 0 0 0 0 0 1 0 0 0 0 0 0 0 0 0 0 0 0 0 0 0 2 0 0 0 0 0 0
"ENSG00000225598" 0 0 0 0 0 0 0 0 1 0 0 0 1 0 0 0 0 0 0 0 0 0 0 0 0 0 0 0 0 0 0 0
"ENSG00000213559" 14 5 9 6 10 3 1 8 3 5 5 2 4 1 3 1 12 3 4 4 0 12 1 6 2 9 3 6 2 8 5 2
"ENSG00000227062" 0 0 0 0 0 0 0 0 0 0 0 0 0 0 0 0 0 0 0 0 0 0 0 0 0 0 0 0 0 0 0 0
"ENSG00000234108" 5 2 3 4 3 0 2 1 1 0 0 3 1 2 2 0 2 1 2 0 0 2 0 0 1 2 0 2 0 6 0 6
"ENSG00000224326" 0 0 0 0 0 0 0 0 0 0 0 0 0 0 0 0 0 0 0 0 0 0 0 0 0 0 0 0 0 0 0 0
"ENSG00000234184" 0 0 0 0 0 0 0 0 0 0 0 0 0 0 0 0 0 1 0 0 0 0 0 0 0 0 0 0 1 0 0 0
"ENSG00000227937" 0 0 0 0 0 0 0 0 0 2 0 0 0 0 0 0 0 0 0 0 0 0 0 0 0 0 0 0 0 0 0 0
"ENSG00000229752" 8 2 7 5 5 6 3 2 2 4 2 14 3 0 18 3 1 5 5 1 0 8 1 13 5 9 4 13 0 7 3 9
"ENSG00000235089" 16 3 4 16 9 1 1 4 5 5 5 9 5 2 9 2 9 4 3 2 0 13 3 12 1 10 6 5 0 10 2 15
"ENSG00000285179" 0 0 0 0 0 0 0 0 0 0 0 0 0 0 0 0 0 0 0 0 0 0 0 0 0 0 0 0 0 0 0 0
"ENSG00000223026" 0 0 0 0 1 0 0 0 0 0 0 0 0 0 0 0 0 0 0 0 0 0 0 0 0 0 0 0 0 0 0 0
"ENSG00000117114" 11420 24812 10715 13983 17555 10225 8937 11985 14088 26353 6920 1386 12615 6768 4341 7908 12918 27793 15143 14844 423 10657 11370 6367 10559 25609 14189 4454 7696 9030 12254 2295
"ENSG00000224494" 3 7 6 6 12 5 5 5 5 7 2 0 3 2 3 6 7 2 2 6 0 3 5 2 2 6 3 2 0 8 3 4
"ENSG00000227288" 178 96 94 152 229 174 109 166 192 59 90 2 154 116 50 173 265 135 154 179 2 149 180 158 113 52 94 40 79 93 183 45
"ENSG00000227960" 0 0 0 0 1 0 0 0 0 0 0 0 0 0 0 0 0 0 0 0 0 0 0 0 0 0 0 0 0 0 0 0
"ENSG00000234953" 0 0 0 0 0 0 0 0 0 0 0 0 0 0 0 0 0 0 0 0 0 0 0 0 0 0 0 0 0 0 0 0
"ENSG00000242598" 0 0 0 0 0 0 0 0 0 1 0 0 0 0 0 0 0 0 0 0 0 0 0 0 0 0 0 0 0 0 0 0
"ENSG00000236676" 0 0 1 1 0 0 0 0 0 0 0 0 0 0 0 0 0 1 0 0 0 0 0 0 0 0 0 0 0 0 0 1
"ENSG00000234683" 1 2 2 1 3 1 1 0 0 3 1 3 4 0 4 5 2 2 1 4 0 1 0 11 3 3 0 4 1 4 1 3
"ENSG00000215875" 17 78 34 16 20 17 6 23 13 67 19 0 11 3 2 14 10 71 34 19 0 7 14 17 15 82 40 3 9 3 5 4
"ENSG00000233290" 1 0 0 0 0 0 0 1 2 0 0 0 1 0 0 1 0 0 0 0 0 0 0 0 2 0 1 0 0 0 0 0
"ENSG00000230817" 0 0 0 1 2 0 0 5 0 1 0 2 0 0 0 3 0 9 0 0 0 0 2 1 5 0 0 0 0 0 0 0
"ENSG00000236268" 9 9 2 4 1 5 4 4 1 4 2 5 1 2 4 2 4 3 3 3 0 6 8 2 1 1 5 3 3 4 9 0
"ENSG00000285782" 0 2 0 0 2 1 2 1 3 0 0 5 0 0 0 2 1 0 0 0 0 0 1 1 1 1 0 0 0 0 1 0
"ENSG00000231364" 5 5 1 4 1 3 4 9 4 0 0 0 2 4 0 5 6 4 1 8 1 4 10 3 10 1 1 1 5 2 6 1
"ENSG00000233008" 17 33 37 9 49 22 18 29 24 33 14 0 35 16 6 14 18 48 38 17 2 20 22 13 22 27 26 4 12 22 21 10
"ENSG00000237076" 0 1 0 0 0 0 0 0 1 2 0 3 1 0 0 0 1 0 0 0 0 0 0 0 0 0 0 0 0 1 0 0
"ENSG00000137941" 1771 866 762 1322 2743 1292 1355 3054 2050 1009 462 168 1753 814 635 1667 1855 1240 966 1676 53 1256 2677 1105 1806 617 1069 357 1190 1183 2656 453
"ENSG00000233061" 0 2 0 1 2 2 2 5 5 6 1 0 0 4 0 1 6 3 0 1 0 0 1 0 5 2 2 0 5 1 1 1
"ENSG00000229486" 1 0 0 0 0 0 0 0 0 0 0 0 0 0 0 0 0 0 0 1 0 0 0 0 0 0 0 0 0 0 0 0
"ENSG00000285201" 0 0 0 0 1 0 0 0 0 0 0 1 0 0 0 0 0 0 1 0 0 0 0 0 1 0 0 0 0 0 0 1
"ENSG00000271576" 43 41 37 29 61 35 23 108 62 58 7 17 51 29 13 49 28 52 20 82 1 21 39 12 43 14 40 12 31 16 20 13
"ENSG00000142875" 5526 2786 3327 5698 5475 4009 3092 5533 6096 3189 1666 772 4033 2584 1726 4398 5670 3765 3728 4912 136 4398 4035 3429 4846 2974 3574 1604 2949 4086 4763 1478
"ENSG00000213540" 6 1 3 2 3 1 0 2 1 2 3 1 2 1 3 2 9 0 8 0 0 5 2 3 2 7 1 3 3 4 1 7
"ENSG00000226970" 50 9 20 54 30 17 11 25 19 6 11 33 10 5 40 7 42 8 25 10 1 51 6 69 7 30 8 33 2 54 14 37
"ENSG00000199959" 0 0 0 0 0 0 0 0 0 0 0 0 0 0 0 0 0 0 0 0 0 0 0 0 0 0 0 0 0 0 0 0
"ENSG00000203943" 9 21 26 19 16 9 8 17 12 16 11 16 23 11 5 20 13 9 13 25 0 12 15 9 15 11 23 4 16 6 19 13
"ENSG00000249237" 0 1 0 1 0 0 0 1 0 0 0 0 0 0 0 0 0 0 1 1 0 0 0 0 0 0 0 0 0 0 0 0
"ENSG00000240520" 1 8 2 2 4 0 3 2 2 6 0 1 6 1 2 2 1 5 3 4 0 1 4 1 0 2 3 3 2 0 1 0
"ENSG00000137976" 0 0 0 0 0 0 0 0 0 0 1 4 0 0 0 0 0 0 1 0 0 0 0 0 0 0 0 0 0 0 0 1
"ENSG00000285361" 1 0 4 1 3 3 0 4 2 5 1 1 2 0 0 2 1 3 4 2 0 1 5 2 0 2 11 0 0 0 0 0
"ENSG00000117133" 7909 5175 9047 8147 7396 6023 4256 6633 7476 5933 3325 3737 5858 3355 2575 5429 6377 6049 5367 6500 173 5364 5297 4263 5252 3918 5190 2091 3383 4491 5499 4114
"ENSG00000174021" 1740 1522 1771 1573 1686 1768 1399 1404 1660 1578 1073 271 1504 970 582 1448 1646 1808 1861 1873 34 1426 1569 1302 1543 956 1460 340 702 978 1516 1330
"ENSG00000285851" 10 8 10 6 21 10 4 18 10 19 6 0 12 6 2 2 4 16 8 6 0 2 12 3 17 4 7 2 9 6 11 1
"ENSG00000122432" 11 17 14 8 26 11 17 35 27 19 7 29 30 13 6 20 10 28 10 28 0 12 29 10 23 21 23 3 13 2 22 13
"ENSG00000117151" 530 600 448 565 648 468 488 714 549 702 298 71 645 301 273 594 481 615 467 555 19 460 613 342 456 427 530 198 379 365 639 210
"ENSG00000284882" 14 4 6 2 8 1 2 4 10 6 4 9 8 2 2 4 9 1 4 6 0 4 5 3 4 3 1 5 5 2 6 2
"ENSG00000285374" 0 0 0 0 0 0 1 0 0 0 0 0 0 0 0 0 0 0 0 0 0 0 0 0 0 0 0 0 0 0 0 0
"ENSG00000180869" 0 0 3 7 9 12 0 5 0 0 1 3 0 7 2 3 2 0 5 1 0 14 0 1 1 1 4 0 0 10 2 0
"ENSG00000232622" 0 0 0 0 0 0 0 0 0 0 0 0 0 0 1 1 0 0 1 0 0 0 0 0 0 1 0 0 0 0 0 0
"ENSG00000117155" 6365 4804 4880 7872 6679 4558 3300 6480 6883 5692 2020 1047 4455 3039 2070 3995 6273 5988 4411 6684 157 4681 4882 3027 5547 4204 4504 2173 2904 4011 5035 1341
"ENSG00000285325" 0 1 0 0 0 0 1 0 0 1 0 0 0 0 0 0 0 1 1 0 0 1 3 1 0 0 7 1 0 1 0 0
"ENSG00000171517" 3305 4283 4039 5901 2686 5315 3765 4135 3613 5718 2564 992 2563 3288 2301 3994 3765 5845 3734 4983 66 4616 4894 3151 2898 3808 3593 1620 1559 4116 5961 1851
"ENSG00000153898" 714 545 409 495 1081 633 231 38 782 574 154 93 667 378 94 21 634 636 366 507 17 548 322 14 559 354 322 138 386 483 292 7
"ENSG00000162643" 71 87 138 154 155 101 81 226 101 75 67 11 119 61 35 165 82 103 139 161 5 127 99 109 46 69 97 46 82 91 97 60
"ENSG00000055732" 3632 3235 1479 3405 6090 2739 1995 2370 3995 3370 612 438 3496 1911 876 1020 3536 4581 1434 5361 89 2182 3464 531 3160 1555 1974 820 1739 1769 2199 288
"ENSG00000266110" 0 1 0 1 0 0 0 1 0 0 0 0 0 0 0 0 1 0 0 0 0 0 0 0 0 0 0 0 1 0 0 0
"ENSG00000280099" 92 58 74 72 123 41 42 62 68 68 35 20 83 46 24 39 80 71 48 89 1 36 50 30 60 31 52 14 62 30 58 58
"ENSG00000097096" 655 476 313 718 771 402 348 613 1004 736 337 52 709 404 179 388 840 740 586 941 17 532 704 350 678 446 630 227 469 451 625 62
"ENSG00000162642" 3620 2862 4335 3866 4452 2803 2316 3802 3194 2718 1395 988 2829 1541 1364 2689 3262 3328 3058 3496 94 2770 3546 2347 2581 1891 2768 927 1958 2245 3534 1873
"ENSG00000223254" 7 8 6 1 8 6 10 4 13 10 1 0 8 1 6 5 5 7 1 5 0 5 5 7 8 2 3 1 5 7 10 5
"ENSG00000142867" 4969 5935 5517 5674 10149 5478 4751 9694 5850 5540 2510 1090 6341 3472 1972 7679 5315 7654 4998 6994 215 4912 7468 4910 5924 3752 6792 1787 5064 4716 8112 3803
"ENSG00000223653" 124 20 37 79 56 34 33 43 81 26 15 7 47 22 15 48 104 33 52 98 1 43 76 39 135 22 39 29 37 25 60 29
"ENSG00000153904" 5531 2986 4118 4477 4776 3685 4088 2810 5807 3785 1807 827 4797 2771 2358 2752 5279 3147 3168 3052 126 3352 4325 2115 4398 2375 2885 1148 2788 2740 5326 1246
"ENSG00000199459" 0 0 0 1 0 1 0 0 0 0 0 0 0 0 0 0 0 0 0 0 0 0 0 0 0 1 0 0 0 0 0 0
"ENSG00000273264" 0 0 0 0 2 2 0 1 0 0 0 0 1 0 0 0 0 1 0 0 0 0 0 0 0 0 1 0 1 1 0 0
"ENSG00000282057" 27 7 31 35 97 23 36 29 30 10 17 16 123 29 19 28 26 13 13 40 1 22 56 18 33 5 13 13 62 18 58 8
"ENSG00000272691" 5 1 1 1 8 3 2 3 3 0 0 2 8 1 1 2 5 2 0 3 0 0 2 1 1 1 5 0 2 4 1 1
"ENSG00000142871" 76318 18399 53070 67284 87847 46434 42775 45116 70624 28807 28107 13279 79373 30575 27869 34965 61430 23570 46958 49988 2166 42417 52420 32086 37905 16871 37056 11253 30365 29385 40729 21922
"ENSG00000199934" 0 0 0 0 0 0 0 0 0 0 0 0 1 0 0 0 1 0 0 0 0 0 0 0 0 0 0 0 0 0 0 0
"ENSG00000230285" 0 0 0 1 0 2 1 0 0 0 3 0 0 0 0 1 4 0 0 0 0 1 0 0 1 0 0 0 0 3 2 0
"ENSG00000117174" 7163 5599 6802 10088 7965 5294 4679 6517 7188 6573 3046 1710 6429 3601 2923 5592 7142 7046 5822 8767 207 6088 6905 4351 4991 4594 5546 2756 4064 4889 7053 2430
"ENSG00000171502" 17 36 63 37 86 59 60 99 22 23 21 5 52 40 18 60 27 38 65 72 2 60 67 22 25 18 65 10 44 38 67 12
"ENSG00000201620" 0 0 0 0 0 0 0 0 0 0 0 0 0 0 0 0 0 0 0 0 0 0 0 0 0 0 0 0 0 0 0 0
"ENSG00000229505" 1 1 2 1 1 0 1 2 1 0 0 2 1 0 0 0 0 0 1 1 0 0 0 1 0 0 0 0 0 0 0 0
"ENSG00000285210" 9 6 20 27 32 4 6 24 8 8 5 0 6 3 3 6 11 20 24 46 0 16 52 13 13 7 43 7 6 6 25 7
"ENSG00000122417" 5160 4431 4977 4720 8672 4328 3749 10939 5448 5070 1959 854 4862 2683 1970 5642 5462 8322 4908 6851 145 4444 8529 4094 5275 3911 7033 1444 3920 3989 6567 2275
"ENSG00000278281" 2 8 5 6 4 4 7 11 6 6 0 0 0 3 1 13 3 7 6 11 0 1 9 5 4 1 16 0 3 0 12 0
"ENSG00000231349" 0 0 0 0 1 0 0 0 0 0 0 1 0 0 0 1 0 1 0 0 0 0 2 0 0 0 2 0 0 0 0 0
"ENSG00000137975" 9669 13192 17551 19789 19153 20389 20953 14824 13027 16279 13724 3786 28804 13449 10939 16606 9025 12866 19190 13133 779 16812 17370 10540 7569 11409 15530 5340 14414 14271 25748 4821
"ENSG00000016490" 0 0 2 0 2 0 1 1 1 4 1 0 5 0 0 2 1 1 0 1 0 1 0 1 1 0 1 0 3 0 0 1
"ENSG00000016602" 260 382 243 125 103 142 91 96 229 390 139 42 101 102 70 77 283 519 243 137 3 194 201 69 233 455 247 60 45 161 214 44
"ENSG00000224466" 0 1 0 0 1 0 0 0 0 0 0 0 0 0 0 0 0 0 0 0 0 0 0 0 2 0 0 0 0 1 0 1
"ENSG00000236915" 4 8 2 8 13 2 4 30 2 8 2 4 5 9 3 29 4 6 7 8 0 2 8 3 3 4 9 1 6 5 2 12
"ENSG00000153923" 48 31 38 55 38 30 15 48 43 38 19 16 24 26 14 31 45 34 35 57 1 29 27 28 37 32 33 23 25 30 31 16
"ENSG00000261737" 69 73 77 59 101 71 49 156 77 89 40 12 97 59 32 102 44 85 57 75 4 53 74 72 56 60 73 25 55 58 59 63
"ENSG00000097033" 20437 16343 19031 20979 25270 19030 16085 23232 23338 19580 9962 3736 21964 12045 8551 19209 20515 18278 19711 17704 686 18505 19783 16115 18186 14084 19118 6323 14375 16789 25192 10580
"ENSG00000230721" 123 36 57 86 75 36 25 38 41 46 8 71 35 19 79 27 94 39 70 34 5 125 45 82 31 121 38 68 22 123 21 114
"ENSG00000284846" 0 0 0 0 0 0 0 0 0 0 0 0 1 0 0 0 0 0 0 0 0 0 2 0 0 0 0 0 0 0 1 0
"ENSG00000183291" 22294 17105 23031 22599 20463 17081 12327 20937 19257 19023 8066 7411 14940 10524 8781 15357 19367 19696 15843 17982 482 17633 17408 14299 14775 14957 13783 6270 9459 15477 17881 12920
"ENSG00000153936" 4561 3645 3139 5418 4443 4089 2983 4336 5554 4451 1560 1120 3696 2847 1750 3677 4271 4177 3025 4480 116 4076 3740 2609 3932 3215 2944 1471 2470 3762 4514 1443
"ENSG00000267734" 1 0 0 1 2 0 1 0 0 1 0 2 2 0 1 2 0 1 2 0 0 0 0 1 5 0 4 0 2 0 0 0
"ENSG00000267561" 0 1 0 0 0 0 0 0 2 0 0 0 1 0 0 0 0 0 0 0 0 0 0 0 1 0 0 0 0 0 0 0
"ENSG00000235251" 125 112 93 114 99 115 86 112 142 121 43 10 74 71 38 83 85 126 72 113 1 84 83 61 120 89 91 41 57 65 95 43
"ENSG00000225568" 639 467 401 662 478 429 300 448 634 507 221 21 383 285 195 400 606 533 533 457 12 443 394 350 466 407 323 159 229 381 391 127
"ENSG00000267272" 13 17 53 52 76 37 29 69 26 17 22 22 48 29 16 43 21 29 31 60 2 31 29 17 14 20 38 10 33 24 30 26
"ENSG00000284240" 3 1 10 6 5 8 7 6 3 4 5 0 8 1 5 5 7 2 6 6 0 6 13 5 6 3 4 2 1 7 11 4
"ENSG00000143013" 4300 4754 5626 4842 5382 3609 2988 4828 3665 5238 2412 1284 3850 2005 1563 3092 4506 7147 3692 4846 121 2910 3511 2561 4093 5869 3774 1668 2306 2803 4006 2629
"ENSG00000227290" 0 3 1 0 2 0 0 4 1 0 0 0 1 1 0 3 0 1 1 2 0 1 1 0 3 0 4 0 3 0 0 0
"ENSG00000199318" 0 0 0 0 0 0 0 0 0 0 0 0 0 0 0 0 0 0 0 0 0 0 0 0 0 0 0 0 0 0 0 0
"ENSG00000237505" 14 22 19 31 20 15 13 22 31 23 9 10 18 14 14 15 26 41 22 21 1 10 19 8 13 14 20 4 10 8 11 8
"ENSG00000279778" 1 0 0 1 1 0 1 3 1 0 1 1 1 0 0 0 1 1 0 0 0 0 1 2 2 0 2 0 0 0 0 1
"ENSG00000270507" 0 0 0 0 0 0 0 0 0 0 0 0 0 0 0 0 0 0 0 0 0 0 0 0 0 0 0 0 0 0 0 0
"ENSG00000286758" 0 0 0 0 0 0 0 0 1 0 0 0 0 0 0 0 0 0 0 0 0 0 0 0 0 0 0 0 0 0 0 0
"ENSG00000239504" 0 0 0 0 0 0 0 0 0 0 0 0 0 0 0 0 0 0 0 0 0 0 0 0 0 0 0 0 0 0 0 0
"ENSG00000230053" 0 1 0 0 0 0 0 0 0 1 0 0 0 0 0 0 0 2 0 0 0 0 0 0 1 0 0 0 1 0 0 2
"ENSG00000274321" 0 0 0 0 0 0 0 0 0 1 0 0 0 0 0 0 0 0 1 0 0 0 0 0 0 0 0 0 0 0 0 0
"ENSG00000237959" 1 0 0 0 0 0 0 0 0 0 0 1 0 0 0 1 1 0 0 0 0 0 0 0 0 0 0 0 0 0 0 0
"ENSG00000065243" 11616 11889 9028 12532 17444 9571 7872 16983 13810 13085 4882 1486 11705 6749 4026 11507 11675 15634 10578 15573 347 10240 13176 8158 11598 9831 11774 3928 7506 9333 13756 2689
"ENSG00000207234" 1 2 0 1 1 2 2 0 3 2 3 0 0 2 0 0 4 3 1 5 0 0 3 1 2 2 0 2 0 0 1 0
"ENSG00000241975" 29 64 37 40 105 57 38 110 58 60 28 18 63 47 15 61 31 69 48 92 2 28 72 29 35 36 64 23 26 26 56 6
"ENSG00000137947" 5080 4365 6757 5425 5206 4302 3027 4620 4040 4296 2185 1005 3515 2344 1860 3388 4425 4676 4505 3736 118 4112 3804 2954 2851 3436 3307 1280 2160 3257 3871 2911
"ENSG00000235308" 5 9 7 8 29 8 12 11 10 19 3 0 9 1 2 11 9 11 10 4 0 5 7 4 13 5 16 3 4 0 5 0
"ENSG00000137944" 3696 3684 5992 3570 4597 2859 2771 4575 3579 4415 2235 922 3427 1829 1792 3417 3307 4214 4341 2604 97 2942 3506 2603 3010 3436 4336 967 2320 2648 3964 2455
"ENSG00000213516" 3229 3306 2949 4218 3632 3498 2590 3886 3056 3576 1408 631 2431 2052 1220 2709 3600 4025 3497 3718 85 3517 3283 2406 2659 3208 3109 1249 2041 2984 3556 1045
"ENSG00000117226" 8542 5970 11069 1158 2333 5145 4118 8755 7470 6557 4939 273 1043 3039 2194 5326 10378 9798 11919 1681 29 5696 8013 4907 7610 6086 11188 269 753 5606 8092 3163
"ENSG00000202385" 1 0 0 0 0 0 1 1 0 0 0 0 1 0 2 0 1 0 1 0 0 0 2 2 0 0 0 0 0 1 1 0
"ENSG00000117228" 4237 2497 8559 5476 3016 7080 7035 7894 4576 2547 3617 1079 2049 3723 3401 7510 4165 2519 7573 3631 62 5724 6882 7139 2948 2550 5562 1259 1155 4663 8527 4091
"ENSG00000234518" 1765 1202 1324 2161 1200 1367 1020 1055 1700 1337 603 113 1152 948 736 1085 1731 1103 1394 1296 42 1494 1175 1069 1119 1103 1028 580 727 1368 1410 763
"ENSG00000162645" 172 244 304 117 239 254 182 216 168 278 130 86 231 144 90 195 200 204 280 115 7 259 207 221 134 229 286 65 172 311 559 254
"ENSG00000286802" 0 0 0 0 0 0 1 1 1 0 0 0 0 0 0 0 0 1 0 0 0 1 0 0 0 0 0 0 0 0 0 0
"ENSG00000213512" 0 1 0 0 0 0 1 0 0 2 0 0 1 0 0 0 0 1 1 1 0 1 2 0 0 0 0 0 0 1 1 0
"ENSG00000162654" 54 95 32 53 39 131 50 36 52 126 24 7 40 61 29 22 58 134 45 60 2 130 51 26 40 149 32 21 37 109 119 18
"ENSG00000284734" 0 0 0 0 0 0 0 1 0 0 0 0 2 0 1 1 0 0 0 0 0 0 0 0 0 0 0 1 0 1 1 0
"ENSG00000284637" 0 0 0 0 0 0 0 0 0 0 0 0 0 0 0 0 0 0 0 0 0 0 0 0 0 0 0 0 0 0 0 0
"ENSG00000154451" 470 949 523 469 389 571 387 371 383 1028 243 31 258 325 203 165 563 1348 639 757 14 667 588 245 553 1378 501 249 207 672 819 169
"ENSG00000237568" 0 0 0 0 0 0 0 0 0 0 0 0 0 0 0 0 0 0 0 0 0 0 0 0 0 0 0 0 0 0 0 0
"ENSG00000238081" 4 3 6 6 1 1 0 6 3 1 0 1 5 4 1 1 3 3 2 4 0 6 0 2 0 0 2 1 5 3 5 1
"ENSG00000233235" 0 0 0 0 0 0 0 0 0 0 0 0 0 0 0 0 0 0 0 0 0 0 0 0 0 1 0 0 0 0 1 0
"ENSG00000183347" 7334 11462 9181 9303 10874 10526 7382 7020 7843 11824 5292 1149 9071 6070 4173 5106 8358 13802 13089 9262 389 11754 9707 5058 6563 15448 10989 3384 6325 10510 11542 1947
"ENSG00000215874" 18 12 6 4 9 6 6 6 19 11 4 3 13 6 6 6 11 16 15 15 0 10 22 3 7 12 15 2 11 4 7 0
"ENSG00000225492" 180 173 231 295 265 162 136 196 153 169 88 142 127 108 109 105 170 242 249 274 6 227 235 130 112 132 218 87 104 211 266 126
"ENSG00000286548" 29 35 24 46 41 35 16 92 53 46 17 11 31 18 7 59 31 58 41 51 0 21 44 54 33 20 37 10 17 12 28 23
"ENSG00000197147" 2063 3930 2310 2416 2887 1984 1450 3013 2753 4224 1493 246 2407 1378 757 2816 2376 4389 3126 2606 84 2361 2214 2117 2268 3499 3539 902 1840 2278 2821 838
"ENSG00000231999" 166 176 89 162 284 150 102 298 212 213 55 44 210 124 61 233 186 218 114 212 6 138 224 109 178 119 159 49 88 115 194 39
"ENSG00000230735" 4 2 1 5 1 0 1 4 5 2 0 0 6 1 0 2 2 1 4 4 0 5 4 3 5 3 4 1 1 3 5 0
"ENSG00000171488" 12154 7829 4936 11763 13755 10042 8073 12285 13919 9400 3542 1576 10980 6904 3629 10988 12679 10343 6613 12003 308 10002 11614 9276 11113 6259 6748 3442 7133 9227 13530 3493
"ENSG00000271949" 0 0 0 0 0 0 0 0 0 0 0 0 0 0 0 0 0 0 0 0 0 0 0 0 0 0 0 0 0 0 0 0
"ENSG00000226394" 1 0 1 0 1 1 3 1 4 0 0 0 2 1 0 1 1 0 1 1 0 1 1 3 0 1 0 0 2 0 0 0
"ENSG00000231613" 4 4 4 4 6 3 0 1 5 4 4 1 5 0 0 1 2 6 5 3 0 3 2 0 2 2 3 1 1 0 2 1
"ENSG00000272931" 12 8 21 7 13 8 10 9 9 29 9 0 10 6 5 6 6 32 9 8 0 5 6 3 10 9 21 2 3 6 21 8
"ENSG00000171492" 6771 5082 7000 7679 6432 6307 5370 6892 7350 6375 3966 1561 6279 4328 3329 6321 5817 4682 5575 4879 198 5463 5523 4376 4077 3853 4122 1631 2909 4396 6044 2811
"ENSG00000272672" 1 1 1 0 0 0 2 2 1 3 0 3 1 2 0 1 0 1 0 0 0 0 1 1 0 0 3 0 0 0 1 0
"ENSG00000252797" 0 0 1 0 0 0 0 0 2 0 0 0 1 0 0 2 1 2 1 0 0 0 0 0 0 0 0 0 1 0 1 0
"ENSG00000228175" 30 30 38 34 37 35 28 44 35 27 26 10 37 21 12 25 29 36 25 31 1 31 26 8 30 38 39 10 20 25 49 25
"ENSG00000162664" 7964 7506 8607 8685 10885 6011 4795 10068 7752 8675 3213 1607 7144 4036 2908 5981 7891 8924 6577 8515 196 6095 7557 4800 6464 5279 6881 2374 4625 5229 7319 2815
"ENSG00000287015" 0 0 0 1 1 1 0 1 0 0 0 0 0 0 0 1 0 0 0 0 0 0 0 0 1 0 0 0 0 0 0 0
"ENSG00000287406" 0 0 0 1 0 1 3 1 1 0 0 1 1 0 0 0 0 0 0 1 0 0 1 1 2 0 0 0 1 0 1 1
"ENSG00000212459" 0 0 0 0 1 0 0 0 0 0 0 0 0 0 0 0 0 0 0 0 0 0 0 0 0 0 0 0 0 0 0 0
"ENSG00000287372" 1 0 0 0 0 0 1 0 0 0 0 1 0 0 0 0 0 0 0 0 0 0 0 0 0 0 2 0 0 0 0 0
"ENSG00000229201" 0 0 0 0 0 0 0 0 0 0 0 0 0 0 0 0 0 0 0 0 0 0 0 0 0 0 0 0 0 0 0 0
"ENSG00000199666" 0 0 0 0 0 0 0 0 0 0 0 0 0 0 0 0 0 1 0 0 0 0 0 0 0 0 0 0 0 0 0 0
"ENSG00000143032" 0 0 1 0 0 0 0 2 0 0 0 0 0 0 0 0 0 0 0 0 0 0 0 0 0 0 0 0 0 0 0 0
"ENSG00000287076" 0 0 0 0 0 0 1 0 0 0 0 0 0 0 0 0 0 0 0 0 0 0 0 0 0 0 0 0 0 0 0 0
"ENSG00000233593" 7 5 10 6 8 7 3 4 5 5 3 3 6 5 2 5 4 7 7 5 0 4 3 5 0 4 2 1 5 3 4 3
"ENSG00000285532" 0 0 0 0 1 0 0 0 0 0 0 2 0 0 0 0 0 1 0 1 0 0 0 0 0 0 0 0 0 0 0 0
"ENSG00000225446" 1 0 0 0 0 0 0 1 0 0 1 0 1 0 0 0 0 1 0 1 0 0 0 0 0 0 0 0 0 0 0 0
"ENSG00000272094" 1 3 2 2 6 2 0 4 1 2 0 0 1 1 2 1 1 3 1 1 0 0 1 0 1 0 1 0 1 0 1 0
"ENSG00000232882" 144 146 90 159 136 172 131 166 210 160 93 8 147 110 54 139 189 167 180 136 7 156 134 112 134 143 119 48 74 132 164 15
"ENSG00000122482" 10685 9543 8211 12227 12892 9070 7641 12643 13380 10294 4568 1275 9376 6241 4059 12324 10719 10679 9182 10650 260 9006 10544 7615 8958 7253 9286 3219 5947 7874 11566 2474
"ENSG00000232393" 48 22 31 52 31 15 15 27 36 23 14 7 14 8 25 25 50 16 25 21 0 37 16 45 19 51 9 28 11 39 18 29
"ENSG00000162669" 9 13 11 10 16 12 12 24 2 17 5 8 5 11 4 13 0 10 2 27 0 13 19 1 8 2 3 3 2 6 7 5
"ENSG00000206817" 0 0 0 0 0 0 0 0 0 0 0 0 0 0 0 0 0 0 0 0 0 0 0 0 0 0 0 0 0 0 0 0
"ENSG00000215873" 44 20 21 67 29 25 33 33 33 14 5 2 16 13 15 20 60 36 41 48 3 48 27 31 25 19 18 12 7 30 26 17
"ENSG00000097046" 2342 3412 2811 2823 2323 1586 2171 4663 2490 3664 1138 329 1322 1025 1252 2471 2006 4317 2220 3038 36 1478 3264 1485 1877 1992 2442 700 782 1205 2494 795
"ENSG00000241318" 147 71 94 181 106 128 62 111 98 109 35 8 94 73 48 89 173 100 146 83 10 169 74 108 65 114 77 54 53 97 80 24
"ENSG00000229067" 4 2 2 1 0 1 0 1 2 0 2 2 1 0 6 0 1 1 5 3 0 1 0 8 4 7 3 5 1 1 4 7
"ENSG00000203914" 649 456 352 511 578 548 498 627 705 462 140 28 421 421 297 406 523 616 361 645 6 608 711 302 500 314 373 210 251 515 709 377
"ENSG00000069702" 1711 2420 910 1408 1939 1084 575 1519 2296 3228 772 172 2032 877 326 1632 2159 3174 1159 1736 42 1115 798 847 2113 2512 1627 609 1240 1333 1122 487
"ENSG00000239794" 0 0 0 0 0 0 0 1 0 0 0 0 0 0 0 3 0 1 0 1 0 0 0 0 0 0 0 0 0 0 0 0
"ENSG00000137948" 0 0 0 0 1 0 0 1 0 1 0 0 0 0 0 0 0 0 0 0 0 1 0 0 0 0 0 0 0 0 0 1
"ENSG00000172031" 395 194 282 276 362 256 198 310 334 232 130 65 316 191 120 301 319 216 234 221 7 211 291 205 265 148 237 82 231 182 330 191
"ENSG00000233228" 0 0 0 0 0 0 2 1 0 0 0 0 0 0 0 0 0 1 0 0 0 0 0 0 0 0 0 0 0 0 0 0
"ENSG00000230667" 530 367 485 585 289 514 340 364 566 480 235 22 392 283 229 332 565 367 475 397 13 474 321 342 403 416 374 173 239 457 439 170
"ENSG00000189195" 94 127 168 151 291 126 109 268 96 125 69 13 198 96 52 155 123 182 221 171 11 174 180 136 114 132 214 48 156 149 222 46
"ENSG00000224678" 10 0 3 2 6 1 4 0 1 2 2 0 1 1 6 1 4 1 2 2 0 6 2 7 3 2 0 6 1 4 1 6
"ENSG00000233401" 83 62 47 73 93 79 48 77 80 65 33 6 77 49 34 66 96 57 70 76 3 83 92 57 63 58 55 18 35 70 87 11
"ENSG00000273487" 0 1 2 2 1 4 3 2 1 0 1 0 0 0 0 1 1 4 5 1 0 0 2 1 3 2 0 0 1 1 0 5
"ENSG00000226773" 0 0 0 0 0 0 0 0 0 0 0 0 0 0 0 0 0 0 0 0 0 0 0 0 0 0 0 0 0 0 0 0
"ENSG00000203910" 5 14 6 6 3 2 0 6 3 5 0 2 6 1 0 3 2 5 5 4 0 0 4 0 4 2 5 0 0 1 4 0
"ENSG00000233125" 3 1 2 0 3 1 1 1 2 0 0 0 5 1 3 0 5 1 1 0 0 2 0 8 3 2 1 1 0 1 2 6
"ENSG00000174842" 2362 2180 2899 3376 3204 2155 1436 3253 2551 2419 1019 932 2106 1348 892 2152 2193 2649 2016 2965 51 2227 2156 1653 2191 1828 2377 907 1713 2103 2187 1313
"ENSG00000122484" 3455 3523 3474 4137 4934 3211 2397 5068 4192 3855 1793 726 3596 2234 1247 4026 3557 4738 3797 4400 114 3449 3855 2709 2925 3028 3768 1097 2442 2894 3857 1463
"ENSG00000242764" 0 0 0 0 0 1 0 1 0 0 0 0 0 0 0 0 0 0 0 0 0 0 0 0 0 0 0 0 0 0 0 0
"ENSG00000162676" 55 36 38 30 69 50 22 39 46 34 31 19 40 31 11 25 40 35 41 28 2 36 40 39 39 20 40 8 26 18 35 26
"ENSG00000067208" 6499 4725 4214 5610 6407 4118 3701 7603 6528 5552 2292 889 4845 3325 2231 5658 6951 6684 4923 5898 161 5043 7267 5402 6237 5129 5172 1778 3481 4654 7414 1913
"ENSG00000223787" 3 0 1 0 0 0 1 0 1 1 1 0 2 2 1 1 2 4 0 1 0 2 1 0 3 3 4 1 2 3 7 0
"ENSG00000229992" 2 0 1 0 2 1 3 2 0 3 1 1 2 0 0 2 0 1 1 1 0 0 0 1 6 4 0 0 4 0 1 0
"ENSG00000201317" 0 0 0 0 0 0 0 0 0 0 0 0 0 2 0 0 0 0 0 0 0 0 0 0 0 1 0 0 0 0 0 0
"ENSG00000225505" 2 3 0 1 0 1 0 2 3 3 0 1 2 1 0 1 2 2 1 2 0 0 0 1 5 4 0 0 3 1 1 0
"ENSG00000234202" 0 0 1 0 0 0 0 0 0 0 0 0 0 0 0 0 0 0 0 0 0 0 0 0 0 0 0 0 1 0 0 0
"ENSG00000223896" 0 1 0 0 2 0 1 3 1 0 0 1 2 1 0 2 0 0 0 0 0 0 1 0 2 0 1 0 4 1 0 0
"ENSG00000122406" 84027 62645 97758 95247 68523 72965 51606 60001 75224 69546 41258 69133 61996 41414 30994 54266 76580 64875 68254 64907 1848 64790 53329 51656 55857 53345 54598 25212 33043 53912 61528 58231
"ENSG00000154511" 1883 1485 2338 2798 1982 2303 1934 2137 2116 1703 1190 580 2029 1516 1158 1941 1775 1606 2277 2009 57 2115 2095 1436 1735 1539 1997 789 1418 2057 2899 1035
"ENSG00000206680" 0 0 0 0 0 0 0 0 0 0 0 0 0 0 0 0 0 0 0 0 0 0 0 0 0 0 0 0 0 0 0 0
"ENSG00000207523" 40 30 28 23 37 18 17 47 22 36 19 2 19 22 7 30 20 51 23 37 0 16 29 14 12 10 23 8 13 10 25 7
"ENSG00000207022" 1 0 0 0 2 0 0 1 0 0 0 0 2 0 0 2 0 1 0 2 0 0 0 0 0 0 2 0 0 0 1 0
"ENSG00000229052" 4 5 4 5 2 1 3 4 2 6 1 0 6 5 0 2 1 9 3 5 0 2 4 0 5 2 2 2 4 0 4 3
"ENSG00000252121" 0 0 0 0 0 0 0 0 0 0 0 0 0 0 0 0 0 0 0 0 0 0 0 0 0 0 0 0 0 0 0 0
"ENSG00000239710" 0 0 0 0 0 0 0 0 0 0 0 0 0 0 0 0 0 0 0 0 0 0 0 0 0 0 0 0 0 0 0 0
"ENSG00000287797" 0 0 0 0 0 0 0 0 0 1 0 0 2 0 0 0 0 0 1 1 0 1 2 1 0 0 0 1 0 0 0 0
"ENSG00000252752" 0 0 0 0 0 0 0 0 0 0 0 0 0 0 0 0 0 0 0 0 0 0 0 0 0 0 0 0 0 0 0 0
"ENSG00000222664" 0 0 0 0 0 0 0 0 0 0 0 0 0 0 0 0 0 0 0 0 0 0 0 0 0 0 0 0 0 0 0 0
"ENSG00000251837" 0 0 0 0 0 0 0 0 0 0 0 0 0 0 0 0 0 0 0 0 0 0 0 0 0 0 0 0 0 0 0 0
"ENSG00000143033" 5226 4366 4016 5288 5037 4130 2827 5073 4762 4277 1573 784 3145 2348 1512 3449 4639 4935 3518 4521 105 3858 3861 2481 3693 2718 3142 1349 2022 3105 3772 1393
"ENSG00000117500" 14526 13871 11664 14438 14846 11007 10055 15127 16421 14881 5685 2590 12810 7499 5908 12713 14605 15796 11125 13227 384 11712 14070 10289 13590 12290 12145 4610 9227 11387 17322 5730
"ENSG00000122483" 1334 946 670 2192 1334 1267 884 1466 1289 1070 249 171 627 870 506 875 1482 1580 869 2226 30 1739 1709 718 1285 1056 867 711 702 1526 1644 312
"ENSG00000237003" 2 3 2 0 1 0 0 0 0 0 1 0 0 0 1 0 0 0 4 0 0 1 2 0 0 2 4 1 0 0 0 1
"ENSG00000225297" 1 0 0 1 1 1 1 0 0 0 0 0 0 1 0 2 1 0 0 0 0 1 0 0 1 0 0 0 0 0 0 0
"ENSG00000223745" 207 561 840 394 1359 208 476 2952 408 601 301 123 1244 208 160 1562 232 638 566 908 14 187 853 286 266 178 1448 91 413 104 401 146
"ENSG00000229567" 10 1 2 4 3 2 0 1 1 4 0 15 4 1 1 1 1 1 10 4 0 0 3 3 0 1 1 0 2 4 1 47
"ENSG00000117505" 14177 13960 15470 18229 13878 13399 8880 14755 14128 15118 6927 3717 11465 8854 4944 11636 15034 14922 13476 14821 342 13363 12111 10314 12561 11894 12871 5077 8235 12415 13690 7414
"ENSG00000229635" 23 18 8 21 43 7 18 27 28 15 9 7 14 9 2 11 17 17 16 18 1 7 8 4 17 9 9 1 11 4 8 11
"ENSG00000207379" 1 0 0 1 0 0 0 0 1 0 1 0 0 1 0 0 0 1 0 0 0 0 1 0 0 0 1 0 1 0 0 0
"ENSG00000137942" 7666 5943 8475 6715 12758 7503 6130 11737 8121 7080 4086 913 9205 4492 3021 7600 8509 7201 10378 6580 364 7722 9335 8367 6782 5317 9369 2037 6369 6992 10946 3073
"ENSG00000212601" 0 0 0 0 2 0 0 0 0 0 0 0 0 0 0 0 0 0 0 0 0 0 0 0 3 0 3 0 1 0 0 0
"ENSG00000137936" 21754 10249 16960 14787 25882 15610 11198 17870 18316 10586 9026 2664 17312 8176 5620 15095 22258 15963 17905 16888 627 13547 16883 11985 13986 7897 12451 4434 8213 11101 15462 8641
"ENSG00000224093" 18 19 12 9 42 18 20 27 26 27 19 2 32 11 10 13 19 50 16 21 0 10 32 10 33 15 11 4 33 4 12 2
"ENSG00000211575" 0 0 0 0 0 0 0 0 0 0 1 2 0 1 0 0 0 0 1 0 0 0 0 0 0 0 1 0 0 1 0 0
"ENSG00000260464" 17 8 17 16 28 20 9 24 6 15 13 7 20 10 7 10 12 24 29 28 0 26 14 11 8 14 24 7 8 18 15 7
"ENSG00000067334" 22775 19811 22010 26565 22027 19758 15163 20346 23593 22228 10081 9466 18468 11822 9337 19333 20039 18737 17181 17429 532 18499 17520 15040 14821 15812 15901 6711 10778 15647 20363 12030
"ENSG00000023909" 12344 5654 7952 9899 8005 9149 6954 9184 10544 5375 3370 1316 4799 5437 3836 6223 12033 7267 7366 9227 195 10461 11050 6618 9800 6941 6970 2927 4247 10586 12590 3820
"ENSG00000223490" 0 0 0 0 0 1 0 0 0 0 0 0 0 0 0 1 0 0 0 0 0 0 0 0 0 0 0 0 0 0 0 0
"ENSG00000234099" 0 0 0 0 0 0 0 0 0 0 0 0 0 0 0 0 0 0 0 0 0 0 1 0 0 0 0 0 0 0 0 0
"ENSG00000235794" 0 0 0 0 0 0 0 0 0 0 0 0 0 0 0 0 0 0 0 0 0 0 0 0 0 0 0 0 0 0 0 0
"ENSG00000232752" 0 0 0 0 0 0 0 0 0 1 0 0 0 0 0 0 0 0 0 0 0 0 1 0 0 0 0 0 0 0 0 0
"ENSG00000229842" 0 0 0 0 0 0 0 1 0 0 0 0 0 0 0 0 0 0 0 0 0 1 0 0 0 0 0 0 0 0 0 0
"ENSG00000250890" 0 0 0 0 0 0 0 0 0 0 0 0 0 0 0 0 0 0 0 0 0 0 0 0 0 0 0 0 0 0 0 0
"ENSG00000236689" 0 0 0 0 0 0 0 0 0 0 0 0 0 0 0 0 0 0 0 0 0 0 0 0 2 0 1 0 2 0 0 0
"ENSG00000226960" 0 0 0 0 0 0 0 0 0 0 0 0 0 0 0 0 0 0 0 0 0 0 0 0 0 1 0 0 0 0 0 0
"ENSG00000233129" 0 0 0 0 0 0 0 0 0 0 0 0 0 0 0 0 0 0 0 0 0 0 0 0 0 0 0 0 0 0 0 0
"ENSG00000198691" 19 20 48 34 39 22 40 61 35 18 21 13 23 8 10 39 39 55 46 35 0 33 54 29 24 47 48 10 18 16 38 21
"ENSG00000233482" 0 0 0 0 0 0 0 1 0 0 0 0 0 0 0 0 0 0 0 0 0 0 3 0 0 0 1 0 0 0 0 0
"ENSG00000137962" 25007 17588 13508 25981 31243 14073 13341 22294 29109 21838 8855 2176 24574 10388 7267 13598 26263 23062 14760 21721 552 13095 17015 13349 21414 19790 15801 6757 12920 12496 19337 4722
"ENSG00000264963" 0 0 0 0 0 1 0 0 0 0 0 0 0 0 0 0 0 0 0 1 0 0 0 0 0 0 0 0 0 0 0 0
"ENSG00000226835" 3 1 3 2 3 1 1 1 1 1 0 1 2 2 1 3 2 0 0 1 0 0 0 2 3 2 1 0 2 0 1 0
"ENSG00000178596" 4 0 0 1 2 0 0 0 0 2 0 1 0 0 2 3 1 0 7 0 0 1 0 0 1 0 0 1 0 2 1 19
"ENSG00000236098" 33 4 35 33 45 20 32 58 30 9 13 11 23 14 7 33 36 7 25 33 1 22 32 11 25 6 23 4 8 16 14 11
"ENSG00000232918" 0 0 0 0 0 0 0 0 0 0 0 0 0 0 1 0 0 0 0 0 0 0 0 0 0 0 0 1 0 0 0 0
"ENSG00000286692" 0 0 0 0 0 1 1 1 2 0 1 1 0 1 1 2 1 2 1 2 0 2 1 0 0 0 0 0 0 0 0 0
"ENSG00000117528" 7359 6921 7565 10324 9105 7067 5671 8629 8409 8040 3822 1685 6817 4912 3182 6706 7641 8075 7584 8985 204 7228 7037 4703 6542 6237 7661 2874 4521 6401 8258 2854
"ENSG00000117525" 473526 260948 343166 280663 427201 284193 235194 413947 467987 278250 129531 29212 296960 171656 124460 276699 492359 387598 304826 341038 9662 289871 366652 207340 363348 243090 312109 91592 185529 246858 322401 114651
"ENSG00000223675" 0 0 0 0 0 1 0 1 1 0 1 0 0 0 0 1 0 1 0 1 0 0 0 0 0 0 0 0 0 0 0 0
"ENSG00000224081" 565 204 422 421 583 616 326 306 532 216 232 208 468 318 156 231 548 325 411 453 18 504 580 150 437 206 492 94 295 467 476 147
"ENSG00000232857" 0 1 1 0 0 0 0 0 0 1 0 0 2 0 0 2 1 0 2 0 0 0 0 0 1 3 0 0 2 0 0 0
"ENSG00000263526" 1 0 0 0 1 0 0 0 0 1 0 0 0 0 0 1 2 0 0 1 0 0 1 0 0 1 1 0 0 0 0 0
"ENSG00000143036" 1114 781 1590 1371 1773 1469 978 1095 1196 825 762 688 1811 916 563 942 1103 844 1274 987 65 1302 1310 876 778 757 1148 338 1016 1162 1334 842
"ENSG00000117519" 28347 14372 18362 22174 25257 24057 17012 24208 27936 16928 10900 4398 19685 13950 8879 17861 26162 14465 17871 17580 594 20568 20445 15666 18543 10386 15103 5667 11372 16886 22458 11102
"ENSG00000235501" 106 82 66 71 123 82 70 87 89 73 32 18 90 43 23 75 78 49 54 75 1 53 73 33 63 30 69 11 43 53 70 29
"ENSG00000172339" 1667 1399 2321 1732 1687 1577 1157 1543 1588 1569 974 782 1428 959 665 1286 1522 1510 1649 1421 45 1326 1426 1186 1294 1089 1399 522 934 1180 1430 1339
"ENSG00000230427" 1 4 1 1 0 2 0 0 3 3 0 1 2 1 0 1 1 0 0 0 0 0 2 1 2 1 1 0 0 3 0 2
"ENSG00000152078" 285 232 211 292 248 138 129 181 319 282 79 36 134 75 82 77 358 325 214 363 5 138 262 86 443 322 322 135 179 196 376 73
"ENSG00000271092" 42 38 32 49 64 29 17 97 32 40 10 23 37 26 8 31 35 61 23 50 0 26 58 17 37 26 40 15 16 35 40 14
"ENSG00000231992" 0 0 0 0 1 0 0 1 0 0 0 0 0 0 1 0 1 0 1 1 0 0 2 0 1 0 0 1 2 0 3 0
"ENSG00000206679" 0 0 0 0 0 0 0 0 1 0 1 0 0 0 0 0 0 0 0 0 0 0 0 0 0 0 0 0 0 0 0 0
"ENSG00000226026" 1 4 1 4 0 0 1 2 0 2 0 1 1 0 0 4 1 4 1 2 0 0 0 1 1 2 0 0 0 0 0 0
"ENSG00000122481" 255 208 323 269 433 173 183 495 174 232 73 38 263 109 93 207 198 362 209 374 5 164 284 145 214 162 269 70 143 184 217 119
"ENSG00000228852" 18 21 19 19 40 16 9 41 16 21 6 0 12 9 4 18 21 35 16 34 1 12 21 15 21 11 33 4 10 9 11 1
"ENSG00000287919" 0 0 0 0 1 0 1 0 0 2 0 3 0 0 0 0 0 1 0 0 0 0 0 1 0 0 0 0 0 0 0 0
"ENSG00000228504" 0 0 0 0 1 0 1 0 0 0 0 0 0 0 0 0 0 0 0 0 0 0 0 0 0 0 0 0 0 0 0 0
"ENSG00000230434" 0 0 0 0 0 0 0 0 0 0 0 1 0 0 0 1 0 0 0 0 0 0 0 0 0 0 0 0 0 0 0 0
"ENSG00000237954" 0 0 0 0 0 0 0 0 0 0 0 0 0 0 0 0 0 0 0 0 0 0 0 0 0 0 1 0 0 0 0 0
"ENSG00000233907" 0 1 0 0 0 0 0 0 0 0 0 0 1 0 0 0 0 0 0 0 0 0 0 0 0 0 0 0 0 0 0 0
"ENSG00000228971" 1 0 3 0 2 0 2 1 0 0 0 3 0 0 0 2 0 1 1 4 0 0 1 1 4 0 0 0 0 1 3 1
"ENSG00000271252" 0 1 1 2 2 0 1 1 1 0 1 0 1 1 0 1 0 1 0 1 0 0 4 1 0 1 0 1 0 0 0 0
"ENSG00000237435" 0 0 0 0 0 0 0 0 0 0 0 5 0 0 0 0 0 0 0 2 0 0 0 0 1 0 1 0 1 0 0 0
"ENSG00000200800" 0 0 0 0 0 0 0 0 0 0 0 0 0 0 0 0 0 0 0 0 0 0 0 0 0 0 0 0 0 0 0 0
"ENSG00000231987" 0 2 0 0 0 0 0 0 0 0 0 0 0 0 0 1 0 0 0 0 0 0 0 0 0 0 0 0 0 0 0 0
"ENSG00000225923" 1 2 0 1 0 0 0 0 0 2 0 0 1 0 0 1 2 1 1 1 0 1 0 0 0 0 0 1 1 2 0 1
"ENSG00000234422" 0 0 1 0 2 1 1 2 1 0 1 0 2 0 1 1 2 2 3 1 0 2 0 2 0 0 0 0 0 2 0 2
"ENSG00000228502" 774 330 434 698 529 503 241 346 406 323 287 46 360 229 755 272 765 324 640 260 10 881 259 943 256 704 253 498 108 782 297 606
"ENSG00000241992" 0 0 0 0 0 0 0 0 0 0 0 0 0 0 0 0 0 0 0 0 0 0 0 0 0 0 0 0 0 0 0 0
"ENSG00000234226" 0 0 0 0 0 0 0 0 0 0 0 0 0 0 0 0 0 0 0 0 0 0 0 0 0 0 0 0 0 0 0 0
"ENSG00000137970" 1528 1355 2428 2129 1057 1569 1061 1119 1622 1427 811 5413 1420 935 900 1049 1517 956 1191 915 38 1344 773 1257 1034 1240 998 719 738 1311 1280 1759
"ENSG00000223229" 0 0 0 0 0 0 0 0 0 0 0 0 0 0 0 0 0 0 0 0 0 0 0 0 0 0 0 0 0 0 0 0
"ENSG00000117569" 1260 785 998 932 2122 913 633 1922 1161 1080 417 171 1123 661 347 972 1021 1175 689 1107 30 827 1223 779 1222 558 894 288 761 971 1479 539
"ENSG00000188641" 440 408 277 609 633 482 392 543 474 421 150 29 364 307 226 388 618 629 504 617 18 632 752 441 569 513 582 234 430 697 892 206
"ENSG00000232878" 1 1 0 0 0 1 0 0 3 0 1 0 0 0 1 0 2 0 0 0 0 1 5 2 2 0 1 0 0 0 2 0
"ENSG00000232542" 0 0 1 0 0 0 0 1 0 0 0 0 0 0 0 0 0 1 0 0 0 0 0 0 0 0 0 0 0 0 0 0
"ENSG00000228057" 122 44 79 122 103 44 24 64 58 40 41 3 54 24 100 30 121 58 71 50 2 137 47 128 40 149 38 72 33 131 34 51
"ENSG00000226128" 0 1 0 0 0 0 0 0 1 0 0 0 0 0 0 0 1 1 0 0 0 0 0 0 0 0 0 0 0 0 0 0
"ENSG00000230718" 0 0 0 0 0 0 0 0 1 0 0 0 0 0 0 1 0 0 0 0 0 0 0 0 0 0 0 0 0 0 0 0
"ENSG00000235777" 0 2 0 0 2 0 0 0 1 0 0 0 0 0 0 0 0 0 0 0 0 0 1 0 2 2 0 0 3 0 1 0
"ENSG00000270911" 0 1 1 0 0 0 1 0 0 0 0 0 0 0 0 0 0 0 0 1 0 0 0 0 0 2 0 0 0 0 0 0
"ENSG00000225206" 21 5 22 8 55 18 30 44 30 3 10 7 64 19 22 30 17 18 8 11 1 25 63 19 27 9 24 5 37 23 91 17
"ENSG00000259946" 2 0 0 0 7 2 3 3 0 1 0 0 8 0 1 2 2 0 1 1 0 1 3 1 1 0 6 0 8 0 2 1
"ENSG00000284247" 0 0 0 0 0 0 0 0 0 0 0 0 0 0 0 0 0 0 0 0 0 0 0 0 0 0 0 0 0 0 0 0
"ENSG00000284202" 0 0 0 0 0 0 0 0 0 0 0 0 0 0 0 0 0 0 0 0 0 0 0 0 0 0 0 0 0 0 0 0
"ENSG00000285922" 4 1 2 3 2 3 0 5 1 1 1 0 0 1 2 1 7 4 0 2 0 2 4 0 4 0 1 0 1 2 2 0
"ENSG00000233557" 0 0 0 0 0 0 0 0 0 0 0 0 0 0 0 0 0 0 0 0 0 0 0 0 1 0 0 0 0 0 0 0
"ENSG00000226053" 4 0 3 2 1 14 4 4 2 1 2 0 0 9 0 3 5 3 0 7 0 10 10 0 2 0 1 2 0 7 5 1
"ENSG00000280040" 7 4 6 5 18 0 4 10 8 10 3 0 13 1 0 5 8 3 2 4 1 4 10 0 8 0 0 1 1 6 8 3
"ENSG00000162627" 4106 2518 3690 4699 4475 3923 3134 4162 4240 2975 1439 1250 3741 2627 1789 3181 3793 2958 2823 3950 113 3653 3736 2649 3471 2001 2471 1291 2436 3347 4376 2481
"ENSG00000117598" 264 99 241 179 239 114 105 256 203 140 83 27 130 64 77 154 245 159 196 173 3 129 196 172 186 118 246 42 85 141 192 116
"ENSG00000232825" 0 1 0 0 0 0 2 2 0 0 0 0 0 0 0 0 1 0 0 0 0 0 0 0 1 0 0 0 0 0 0 0
"ENSG00000227034" 78 115 141 96 94 76 84 81 136 84 47 484 95 62 34 72 70 110 50 69 2 69 66 63 70 48 83 28 66 64 105 79
"ENSG00000117600" 1 1 1 1 0 0 3 2 1 3 0 0 1 0 0 2 0 5 3 2 0 0 10 0 1 5 2 0 0 0 3 2
"ENSG00000233983" 0 0 0 0 0 0 0 0 0 0 0 0 0 0 0 0 0 0 1 1 0 0 0 0 0 0 1 0 0 0 0 0
"ENSG00000224445" 0 0 0 0 0 0 1 1 0 0 1 0 0 0 0 0 0 1 1 0 0 0 0 0 0 0 0 0 0 0 0 0
"ENSG00000099260" 4613 11071 14169 9274 8007 6854 4151 6804 5476 12623 8182 1590 7178 3802 2819 2799 2908 11528 9872 5881 123 3616 2794 2136 2717 10043 10413 2048 2934 3072 3283 1668
"ENSG00000223656" 3 8 18 8 15 4 0 9 3 10 5 0 9 1 5 1 3 7 10 6 0 2 2 6 2 7 19 1 4 2 6 3
"ENSG00000156869" 498 746 555 954 708 700 553 711 566 717 397 34 536 418 294 678 713 842 991 915 19 797 670 650 548 908 902 356 502 756 978 149
"ENSG00000201491" 0 0 0 0 0 0 0 0 0 0 0 0 0 0 0 0 0 0 0 0 0 0 0 0 0 0 0 0 0 0 0 0
"ENSG00000202254" 0 0 0 0 0 0 0 0 0 0 0 0 0 0 0 0 0 0 0 0 0 0 0 0 0 0 0 0 0 0 0 0
"ENSG00000231996" 0 0 0 0 0 0 0 0 0 0 1 0 0 0 0 0 0 0 0 0 0 0 0 0 0 0 1 0 0 1 0 2
"ENSG00000162688" 6801 6884 5744 8067 9569 7152 5294 9594 9534 8213 4079 1410 7662 5211 2541 7438 7175 7864 7283 8273 204 6717 7291 4654 6963 5315 7844 2418 4857 6032 8337 1763
"ENSG00000228084" 0 1 1 2 0 0 1 3 2 1 0 2 1 0 2 1 2 2 2 1 0 1 1 1 1 4 3 2 4 0 1 3
"ENSG00000117620" 2939 5471 3766 4129 5336 2312 2246 6237 3405 6036 1534 406 3705 1702 1301 3200 2832 6829 3072 5219 106 2384 4132 2341 2838 4954 4126 1229 2231 2389 3814 1125
"ENSG00000283761" 34 44 11 16 60 20 28 42 24 44 13 0 27 13 10 28 22 27 13 28 2 30 29 13 16 23 20 7 15 14 14 1
"ENSG00000212248" 0 0 0 0 1 1 1 0 1 2 0 0 2 0 0 0 0 3 0 0 0 0 0 0 0 0 2 0 2 0 1 0
"ENSG00000202259" 1 1 0 0 1 0 0 2 0 0 0 0 0 0 0 0 0 0 0 1 0 0 0 1 0 0 0 0 0 1 0 0
"ENSG00000156875" 294 252 141 320 355 332 241 278 312 287 140 26 243 191 81 256 257 323 289 390 13 291 292 227 226 191 227 91 119 162 281 31
"ENSG00000241073" 0 0 0 1 0 0 0 0 0 3 0 0 0 0 0 0 0 0 0 0 0 0 0 0 2 0 0 0 0 0 0 0
"ENSG00000156876" 2293 2057 1350 2809 1924 1876 1111 2127 2480 2192 698 349 1225 1110 686 1345 2170 2720 1385 3395 34 1870 1991 846 2180 1541 1677 870 987 1805 1991 375
"ENSG00000226952" 1 0 2 3 1 0 0 1 3 0 0 0 0 3 0 2 0 3 3 3 0 2 2 1 4 0 1 0 0 1 0 0
"ENSG00000122435" 1965 2076 2050 2318 2755 1496 1071 2942 1980 2028 883 273 1626 923 750 1673 2134 2987 1787 2728 44 1671 2214 1236 1513 1599 1823 632 1082 1477 1832 689
"ENSG00000122477" 51 51 66 80 108 47 48 130 48 56 20 5 48 31 28 78 38 80 41 94 4 50 80 32 46 28 70 16 43 35 53 35
"ENSG00000137992" 2318 2718 2199 3832 3118 2775 1891 3437 2823 3339 1441 665 2630 1967 1055 2636 2832 3582 2785 3895 76 2926 3031 1785 2169 2217 2720 1037 1826 2531 3348 866
"ENSG00000271415" 2 2 0 1 1 0 4 4 2 3 1 0 3 0 2 0 0 2 1 2 0 1 3 0 2 3 6 0 3 0 3 0
"ENSG00000225169" 2 2 4 2 3 3 1 2 2 4 2 1 3 1 1 1 4 3 5 5 0 4 3 4 1 3 2 4 1 2 1 11
"ENSG00000285530" 0 0 0 2 4 4 0 2 3 1 2 2 2 3 0 2 3 1 1 2 0 2 1 1 6 0 1 0 5 1 2 0
"ENSG00000230287" 0 0 0 0 3 0 2 0 0 0 0 0 1 0 0 0 0 0 0 0 0 1 1 0 0 0 1 0 0 0 1 0
"ENSG00000224616" 33 51 41 45 98 42 35 113 51 57 24 42 67 20 13 70 40 101 52 57 0 29 71 32 30 40 77 10 34 30 44 14
"ENSG00000137996" 9528 6415 9834 8816 9736 7759 6700 9211 9113 7159 3990 2387 7890 4779 3786 7501 9226 7570 8694 7534 319 7872 8898 7230 7639 5621 7568 2459 5245 7004 9956 5833
"ENSG00000207750" 3 5 2 4 8 3 0 5 3 3 1 0 2 0 0 3 3 4 2 4 0 1 4 3 2 2 5 1 4 1 6 0
"ENSG00000215871" 1 1 1 1 0 0 2 1 0 0 0 0 0 2 1 1 0 0 1 1 0 0 2 0 1 0 0 0 0 1 1 0
"ENSG00000223906" 0 0 0 0 0 0 0 0 0 0 0 0 0 0 0 0 0 0 0 0 0 0 0 0 0 0 0 0 0 0 0 0
"ENSG00000079335" 508 502 330 628 712 392 283 700 446 462 153 34 400 233 143 409 478 562 319 661 12 425 481 351 533 405 361 223 301 391 556 168
"ENSG00000234332" 155 143 146 204 154 133 85 168 155 161 72 10 149 93 72 124 128 134 99 157 4 114 97 92 116 92 110 74 105 120 122 71
"ENSG00000228086" 0 1 0 0 0 0 0 0 2 0 0 0 0 0 0 0 0 0 0 0 0 0 0 0 0 0 0 0 0 2 0 0
"ENSG00000181656" 0 0 1 0 0 0 0 0 0 0 0 0 0 0 0 0 0 0 0 0 0 0 0 0 0 0 0 0 0 0 0 0
"ENSG00000213421" 0 0 0 1 1 0 0 0 0 0 0 0 0 0 1 1 2 0 4 0 0 0 0 4 0 1 1 3 0 1 0 6
"ENSG00000230402" 0 0 0 0 0 0 0 0 0 0 0 0 0 0 0 0 0 0 0 0 0 0 0 0 0 0 0 0 0 0 0 0
"ENSG00000285525" 0 0 0 0 0 1 0 0 0 0 0 0 0 0 0 0 0 0 0 0 0 0 1 0 0 0 0 0 0 0 0 0
"ENSG00000224685" 0 0 0 0 0 0 0 0 1 0 0 1 0 0 0 0 0 0 0 0 0 0 0 0 1 0 0 0 0 1 0 0
"ENSG00000162692" 0 2 0 0 0 0 0 0 0 0 0 0 0 0 0 0 0 0 0 0 0 2 0 0 1 0 1 0 0 0 1 2
"ENSG00000162694" 1328 1033 862 1323 1333 896 613 1545 1335 1123 359 175 904 561 315 1113 1306 1219 716 1504 29 794 995 687 1232 632 745 405 541 779 929 374
"ENSG00000273204" 5 3 8 5 5 6 5 8 5 8 2 15 5 12 0 3 8 4 5 16 0 4 10 2 2 6 5 1 2 5 5 2
"ENSG00000162695" 6855 6787 4740 7818 8250 6520 4926 10375 8278 6815 3041 1336 5790 4397 2193 8023 7304 8048 5315 10674 169 6072 8534 5104 7849 4555 6482 2437 4868 5602 9059 2790
"ENSG00000230946" 3 5 5 3 6 3 3 10 3 2 4 7 4 4 2 2 3 3 3 2 0 1 4 3 16 3 3 1 8 3 4 1
"ENSG00000117543" 2154 1512 2696 3251 1955 2165 1428 2011 2089 1746 1122 1405 1820 1301 991 1674 2400 1844 1984 2347 67 2050 1712 1460 1458 1303 1590 942 1114 1818 1749 1445
"ENSG00000235795" 28 29 21 30 29 24 22 29 28 42 6 13 33 18 12 18 36 45 21 36 0 21 23 24 38 19 33 16 32 17 31 24
"ENSG00000233184" 504 256 423 566 970 295 260 650 521 323 159 154 645 222 167 394 471 403 344 646 17 236 398 173 361 141 386 92 382 214 270 168
"ENSG00000252765" 0 0 0 0 0 0 0 0 0 0 0 0 0 0 0 0 0 0 0 0 0 0 0 0 0 0 0 0 0 0 0 0
"ENSG00000271578" 0 0 0 0 0 0 0 1 0 0 0 0 0 0 0 0 0 0 0 0 0 0 0 0 0 0 0 0 0 0 0 0
"ENSG00000225938" 1 0 1 0 9 1 4 2 4 2 0 0 12 6 4 0 8 0 1 2 1 1 6 1 5 2 2 0 4 1 5 0
"ENSG00000170989" 215 35 103 53 665 363 203 120 223 62 62 9 665 237 110 59 226 63 70 73 14 249 237 69 206 49 58 27 321 291 375 97
"ENSG00000228399" 416 150 365 385 264 210 74 200 173 111 162 699 158 97 298 88 324 118 247 133 7 369 105 317 80 429 86 236 82 441 120 504
"ENSG00000173810" 19 2 7 7 5 8 0 5 4 0 1 0 6 0 10 5 3 2 2 5 0 6 1 23 3 11 1 13 2 12 1 25
"ENSG00000231671" 0 0 0 0 0 0 0 1 0 0 0 0 0 0 0 0 0 0 1 0 0 0 0 0 0 0 0 0 0 0 0 2
"ENSG00000226715" 32 10 8 14 13 4 6 11 9 15 17 0 13 9 47 4 8 13 19 10 0 28 16 58 10 24 4 22 5 29 10 26
"ENSG00000252530" 0 0 0 0 0 0 0 0 0 0 0 0 0 0 0 0 0 0 0 0 0 0 0 0 0 0 0 0 0 0 0 0
"ENSG00000183298" 376 335 534 506 273 505 326 316 389 290 244 2313 332 202 290 313 373 279 262 374 4 453 168 347 259 261 224 193 105 337 334 352
"ENSG00000118733" 1 0 0 0 0 0 2 0 0 1 0 0 0 0 0 0 1 0 0 0 0 0 0 0 1 0 0 0 0 0 0 0
"ENSG00000252717" 0 0 0 0 0 0 0 0 0 0 0 0 0 0 0 0 0 0 0 0 0 0 0 0 0 0 0 0 0 0 0 0
"ENSG00000271277" 0 0 0 0 0 0 0 0 0 0 0 0 0 0 0 0 0 0 0 0 0 0 0 0 0 0 0 0 0 0 0 0
"ENSG00000162699" 0 0 0 0 2 0 0 0 0 0 0 0 0 0 0 0 0 2 0 0 0 0 0 0 0 0 0 0 0 0 0 1
"ENSG00000233359" 0 0 0 0 0 0 0 0 0 0 0 0 0 0 0 0 0 0 0 0 0 0 0 0 0 0 0 0 0 0 0 0
"ENSG00000230864" 0 0 0 0 0 0 0 0 0 0 0 0 0 0 0 0 0 0 0 0 0 0 0 0 0 0 0 0 0 0 0 0
"ENSG00000060718" 56 10 20 53 55 36 58 71 44 15 6 2 39 19 24 47 52 23 22 58 1 38 93 34 70 11 23 28 35 41 77 21
"ENSG00000234257" 0 0 0 0 0 0 0 0 0 0 0 0 0 0 0 0 0 0 0 0 0 0 0 0 0 0 0 0 0 0 0 0
"ENSG00000230759" 0 0 0 0 0 0 0 0 0 0 0 1 0 0 0 0 0 0 0 0 0 0 0 0 0 0 0 0 0 0 0 0
"ENSG00000224613" 1 0 4 1 2 2 2 2 4 1 1 2 5 0 1 3 2 4 2 1 0 1 2 1 0 0 1 0 2 1 5 0
"ENSG00000222069" 1 1 0 4 2 1 1 7 4 0 1 0 1 5 1 2 3 2 1 3 0 0 1 1 3 1 3 0 1 0 1 0
"ENSG00000185946" 1395 1800 1424 1759 2626 1272 1218 3484 1439 1898 606 199 1752 937 665 2085 1460 3175 1547 2615 42 1339 2648 919 1252 1109 2434 445 1145 1094 1822 742
"ENSG00000240038" 57 328 146 115 485 47 110 415 73 333 29 33 289 37 44 191 59 448 139 259 3 43 238 69 64 112 292 21 157 42 147 38
"ENSG00000236085" 0 0 0 0 0 0 0 0 0 0 0 0 0 0 0 0 0 0 0 0 0 0 0 0 0 0 0 0 0 0 0 0
"ENSG00000243480" 2 0 2 0 0 1 0 0 0 0 0 0 0 0 0 1 0 0 2 0 0 2 0 3 0 2 0 0 0 0 0 1
"ENSG00000237763" 0 0 0 0 0 0 0 0 0 0 0 0 0 0 0 0 0 0 0 0 0 1 0 1 0 0 5 0 0 0 0 0
"ENSG00000234441" 0 0 0 0 1 0 0 1 0 0 0 0 0 0 0 0 0 0 0 0 0 0 0 0 0 0 1 0 0 0 0 0
"ENSG00000174876" 12 20 21 13 11 5 5 12 8 12 5 6 11 9 14 4 4 22 11 18 0 3 15 8 7 26 30 9 9 6 17 37
"ENSG00000227408" 0 0 0 0 0 0 0 0 0 0 0 0 0 0 0 0 0 0 0 0 0 0 0 0 0 0 0 0 0 1 0 0
"ENSG00000187733" 0 0 0 0 0 0 0 0 0 0 0 0 0 0 0 0 0 2 0 0 0 0 0 0 0 0 0 0 0 0 0 0
"ENSG00000225191" 2 0 2 1 5 0 2 0 2 2 0 0 3 0 4 2 7 1 3 1 0 7 2 2 1 1 3 3 1 5 0 1
"ENSG00000215869" 18 5 21 16 23 17 3 26 21 12 2 5 15 6 7 15 17 14 9 16 1 16 7 17 18 9 9 7 7 10 11 10
"ENSG00000228347" 18 14 8 45 15 31 37 27 27 14 8 12 39 20 29 10 24 7 18 17 1 48 9 37 6 21 6 12 6 38 37 44
"ENSG00000285981" 0 0 0 0 0 0 0 0 0 0 0 0 0 0 0 0 0 0 0 0 0 0 0 0 0 0 0 0 0 0 0 0
"ENSG00000225036" 0 0 0 0 0 0 0 0 0 0 1 2 0 0 0 0 0 0 0 0 0 0 0 0 0 0 0 0 0 0 0 0
"ENSG00000230768" 0 0 1 0 0 0 0 0 0 0 0 1 0 0 0 0 0 0 0 0 0 0 0 0 1 0 0 0 0 0 0 0
"ENSG00000227850" 510 384 377 629 613 477 317 689 549 518 243 12 463 301 177 493 525 481 446 615 15 474 480 395 352 289 374 171 231 382 518 133
"ENSG00000237897" 37 29 32 52 38 28 32 31 41 20 18 6 33 24 33 28 38 29 21 29 2 27 23 36 26 20 21 26 16 36 34 18
"ENSG00000232952" 637 453 481 707 593 489 416 567 687 582 232 38 539 343 207 497 634 603 505 645 13 502 484 391 568 390 472 238 308 449 650 136
"ENSG00000233047" 0 0 0 0 0 0 0 0 0 0 0 0 0 0 0 0 0 0 0 0 0 0 1 0 0 0 0 0 0 0 0 0
"ENSG00000237480" 0 0 0 0 0 0 0 0 0 0 0 1 0 0 0 1 0 2 1 0 0 0 1 0 0 0 2 0 0 0 1 0
"ENSG00000230932" 0 0 0 0 0 0 0 0 0 0 0 0 0 0 0 0 0 0 0 0 0 0 0 0 0 0 0 0 0 0 0 0
"ENSG00000270342" 0 0 0 0 0 0 0 0 0 0 0 0 0 0 0 0 0 0 0 0 0 0 0 0 0 0 0 0 0 0 0 0
"ENSG00000270976" 0 0 0 0 0 0 0 0 0 0 0 0 0 0 0 0 0 0 1 0 0 0 0 0 0 0 0 0 0 0 0 0
"ENSG00000233449" 0 1 0 0 0 0 0 4 0 0 0 0 0 1 0 3 0 0 0 0 1 4 0 0 0 0 1 0 0 2 2 0
"ENSG00000232551" 1 0 0 0 0 0 0 7 3 0 0 0 1 0 1 0 2 0 1 2 0 2 5 0 0 2 1 0 1 1 1 1
"ENSG00000237460" 0 0 1 0 3 0 0 2 1 0 0 0 0 0 0 0 4 1 1 3 0 0 2 0 5 0 3 0 2 0 1 1
"ENSG00000198890" 3361 3284 3227 2977 4408 3465 2435 3682 3646 3748 2011 686 3646 2185 1254 2603 2995 3598 3187 2899 110 2963 2845 1680 2593 2444 2538 837 1973 2232 2827 1270
"ENSG00000162631" 1306 288 451 496 1195 751 925 782 1341 340 227 97 877 497 548 640 1476 436 472 554 19 718 1567 552 1363 326 617 176 618 653 1732 486
"ENSG00000224550" 593 384 666 616 540 483 374 452 432 391 244 281 366 242 296 290 488 415 492 432 16 468 416 464 299 387 308 224 212 453 389 483
"ENSG00000134215" 520 748 918 671 477 745 299 1337 549 1235 568 59 518 572 238 585 455 903 617 523 12 515 346 450 477 1083 811 230 345 658 505 460
"ENSG00000275455" 0 0 0 0 0 0 0 0 0 0 0 0 0 0 0 0 0 0 0 0 0 0 0 0 0 0 0 0 0 0 0 0
"ENSG00000230489" 0 0 0 0 0 0 0 1 0 0 0 0 0 0 0 0 0 2 0 0 0 0 0 0 0 0 0 0 0 0 0 0
"ENSG00000226822" 0 0 0 0 0 0 1 1 1 0 0 0 0 0 0 1 0 0 0 0 0 0 1 0 0 0 0 0 0 0 0 0
"ENSG00000085491" 21410 11057 16565 22608 20573 15030 13045 23015 20745 13620 7270 4981 15983 9765 8521 17544 20007 14185 16043 19121 517 16028 19251 15738 17096 9707 15459 6808 10304 14307 20861 6760
"ENSG00000260879" 0 0 0 0 0 0 0 0 0 0 0 0 0 0 0 0 0 0 0 0 0 0 0 0 0 0 0 0 0 0 0 0
"ENSG00000280186" 4 0 5 4 5 8 5 6 7 9 3 4 3 3 2 5 4 3 1 4 0 1 4 3 7 5 6 2 4 5 4 6
"ENSG00000196427" 0 0 0 0 0 0 0 0 0 0 0 0 0 3 0 1 0 0 0 0 0 7 0 0 0 1 1 0 0 4 0 0
"ENSG00000238122" 0 0 0 0 0 0 0 0 0 0 0 0 0 0 0 0 0 0 0 0 0 0 0 0 0 0 0 0 0 0 0 0
"ENSG00000241361" 0 1 0 0 0 1 0 0 0 0 0 0 0 2 2 0 2 0 2 1 0 1 0 0 1 0 0 0 0 1 0 0
"ENSG00000243967" 0 0 0 0 0 0 0 0 0 0 0 0 0 0 0 0 0 0 0 0 0 0 0 0 0 0 0 0 0 0 0 0
"ENSG00000238118" 0 0 0 0 0 0 0 0 0 0 0 0 1 0 0 0 0 0 0 0 0 0 0 0 0 0 0 0 0 2 0 0
"ENSG00000224698" 0 0 0 0 0 0 0 0 0 0 0 0 0 0 0 0 0 0 0 0 0 1 0 0 1 0 0 0 0 0 0 0
"ENSG00000186086" 0 1 0 0 0 0 0 0 0 0 0 0 0 0 0 0 0 0 0 0 0 0 0 0 0 0 0 0 0 0 0 0
"ENSG00000283354" 0 0 0 0 0 0 0 0 0 0 0 0 0 0 0 0 0 0 0 0 0 0 0 0 0 0 0 0 0 0 0 0
"ENSG00000227832" 2 0 0 1 1 0 1 1 1 0 0 0 0 0 0 0 2 1 1 0 0 3 0 0 1 1 2 2 0 1 1 0
"ENSG00000226483" 1 0 0 3 1 0 0 2 1 0 0 1 1 0 0 0 1 0 0 0 0 3 0 0 0 1 0 1 0 0 1 0
"ENSG00000162636" 518 669 368 601 847 428 392 1053 565 847 246 29 590 276 191 597 540 859 486 778 14 464 678 503 542 555 537 210 365 427 751 203
"ENSG00000162639" 295 163 366 236 368 355 228 317 230 224 146 159 320 207 131 228 202 164 277 163 12 273 216 149 156 130 183 55 149 198 208 135
"ENSG00000285923" 1 2 2 2 6 3 0 3 5 3 0 1 8 2 4 1 3 8 1 1 0 4 3 2 0 1 0 0 0 2 1 1
"ENSG00000134186" 15237 10316 11533 17678 17579 10997 8132 18074 12572 10693 4361 1942 9152 5805 4717 10611 17113 17682 11427 18793 386 12528 16265 10021 11555 9159 11779 5150 6497 10076 13689 4393
"ENSG00000143107" 4 0 6 6 6 4 3 17 3 3 1 0 1 5 2 4 6 3 0 10 0 2 12 6 4 1 5 2 7 2 5 0
"ENSG00000232971" 0 0 0 0 0 0 0 0 0 0 0 0 0 0 0 0 0 0 0 0 0 0 0 0 0 0 0 0 0 0 0 0
"ENSG00000116266" 6701 5915 7179 7328 8845 5569 4364 9644 6184 6622 2589 965 5929 3465 2576 5927 6140 7671 5385 7166 184 5758 6478 5342 5478 5587 5718 2294 3972 5299 6634 3206
"ENSG00000228076" 0 2 0 0 1 0 1 3 1 1 2 0 1 4 0 2 0 2 0 2 0 0 0 2 4 0 1 0 3 3 0 1
"ENSG00000162641" 37 17 34 40 54 33 16 34 16 17 18 23 27 8 10 36 19 16 21 39 0 13 23 10 16 9 25 13 14 21 23 20
"ENSG00000203897" 1 0 0 1 1 0 0 0 0 0 0 0 0 1 0 0 0 1 0 0 0 0 1 0 0 2 0 0 0 0 0 0
"ENSG00000121957" 3475 4435 2137 5235 5250 3368 2631 4135 3812 4786 1135 443 3759 2235 1276 3295 3781 5295 2299 5505 136 3511 3723 2420 3571 4361 2661 1986 2800 3707 4291 1280
"ENSG00000121940" 1014 905 1006 1414 1246 1091 787 1162 1088 1133 641 240 1184 771 436 964 1079 1182 1221 1419 30 1152 1101 740 800 809 1096 375 582 891 1071 395
"ENSG00000085433" 5766 4834 6167 6297 7726 5503 5302 7411 5879 4956 2612 545 5103 3249 2809 5063 6569 6399 6164 5215 189 5191 6855 5073 5023 4846 6038 1819 3791 4997 8854 2168
"ENSG00000237349" 3 3 1 1 1 1 0 0 1 0 1 0 1 1 0 0 0 1 0 1 0 0 0 1 2 3 1 0 1 0 1 0
"ENSG00000244716" 522 457 492 499 344 520 431 263 459 397 232 153 453 371 298 321 528 404 547 419 13 560 338 462 273 296 311 169 202 418 456 681
"ENSG00000228665" 7 4 9 10 8 10 2 6 8 8 7 15 8 8 11 4 13 2 8 1 0 18 6 20 2 15 5 10 4 17 3 15
"ENSG00000228054" 16 7 12 6 8 10 6 9 12 8 1 10 5 4 5 9 16 9 11 6 0 7 9 3 5 3 3 6 2 11 13 2
"ENSG00000197780" 8351 7843 12837 8533 11611 7193 7047 11484 9417 8618 5045 3705 8515 4923 3941 9098 7987 9643 9252 8144 234 7901 10373 7555 7180 6507 9992 2460 5984 7384 11946 6457
"ENSG00000273382" 27 27 45 31 49 37 32 31 21 51 16 15 28 19 7 27 19 43 26 25 2 13 36 12 24 14 40 5 17 15 30 13
"ENSG00000215717" 5252 5059 5490 5930 6952 4747 3825 6655 5019 5577 2259 1079 5087 2883 2332 4721 4784 5376 4763 5115 162 4897 5450 3703 3857 4375 4275 1837 3137 4348 5758 2637
"ENSG00000278249" 0 0 0 0 0 0 0 0 0 0 0 0 0 0 0 0 0 0 0 0 0 0 0 0 0 0 0 0 0 0 0 0
"ENSG00000270066" 0 0 0 0 0 0 0 0 0 0 0 0 0 0 0 0 0 0 0 0 0 0 0 0 0 0 0 0 0 0 0 0
"ENSG00000251484" 10 6 8 8 7 2 2 4 3 6 2 0 3 5 4 3 4 7 8 6 0 8 3 9 5 9 6 2 6 7 4 4
"ENSG00000179902" 3 3 1 1 2 1 0 3 0 4 0 0 1 3 0 0 1 2 2 0 0 3 1 0 1 1 5 0 3 1 0 1
"ENSG00000116299" 179 135 126 207 164 187 174 156 170 170 64 72 118 112 78 84 166 158 132 168 4 159 159 74 125 110 106 51 73 134 162 86
"ENSG00000031698" 20026 23474 25795 21931 16490 20663 13695 14269 16291 24475 12256 15107 15844 10228 8148 14338 22983 28439 20765 14792 576 16635 12667 14785 14578 26514 13557 6635 7409 12312 14837 15752
"ENSG00000143126" 9868 22057 12483 11426 14730 13068 9842 19745 12396 21634 9119 3122 9509 6859 3381 14078 13685 37027 22369 20302 388 12341 16356 11402 11685 19570 21769 3812 5447 9245 12902 4970
"ENSG00000134222" 777 334 255 700 231 897 302 388 546 427 98 393 178 506 175 296 935 710 233 1331 5 957 617 248 941 458 313 467 204 1117 712 538
"ENSG00000221986" 31 28 65 66 54 60 30 66 25 26 17 87 31 40 12 46 33 39 55 64 1 42 52 37 20 14 37 19 31 46 25 55
"ENSG00000134243" 3208 6775 4458 3827 3595 3411 3904 3127 3749 6327 2414 931 3073 2210 1779 2398 4436 8479 5778 3823 125 3585 4921 2584 4270 10003 6647 1531 2744 3447 7094 1772
"ENSG00000143106" 15944 11821 19684 17465 14422 16436 10858 14854 14529 13301 8698 13948 11853 9170 6323 11457 14881 13219 14272 14028 373 13651 13488 9862 10669 9198 10848 4292 6703 11518 13606 13162
"ENSG00000143028" 4 6 6 4 26 4 4 6 6 9 4 6 13 1 3 4 1 11 7 6 0 6 3 6 4 5 8 0 6 3 6 3
"ENSG00000162650" 932 826 806 884 1166 892 536 982 805 936 494 386 754 530 279 721 826 1136 813 1005 25 689 875 494 621 493 616 212 277 562 681 613
"ENSG00000174151" 2059 3055 2752 2326 3262 2446 1884 2954 2080 3132 1490 999 2489 1435 876 2229 2462 3790 3263 2723 84 2372 2608 1732 1931 2861 2520 661 1144 1775 2643 1264
"ENSG00000181754" 102 547 122 83 90 246 151 287 99 637 64 34 102 143 108 304 99 526 129 91 6 168 173 214 78 586 99 25 41 167 216 183
"ENSG00000156097" 9 10 9 4 15 3 3 19 7 9 3 9 8 9 2 17 7 11 8 15 1 7 8 3 4 3 12 3 7 9 5 5
"ENSG00000254942" 0 0 0 0 0 0 0 0 0 0 0 0 0 0 0 0 0 0 0 0 0 0 0 0 0 0 0 0 0 0 0 0
"ENSG00000065135" 24724 21811 25285 25818 21470 21155 18287 20555 26087 24575 12223 5631 22390 13873 10279 20845 24508 21416 21376 17617 641 20740 18439 19179 21139 20043 19363 7748 16408 18762 25823 13557
"ENSG00000206832" 2 2 0 1 4 1 3 4 1 2 0 0 2 0 0 0 0 1 0 5 0 0 3 0 1 0 2 0 0 1 0 1
"ENSG00000225113" 0 0 0 0 0 0 0 0 0 0 0 0 0 0 0 0 0 0 0 0 0 0 0 0 0 0 0 0 0 0 0 0
"ENSG00000284443" 0 0 0 0 0 0 0 0 0 0 0 0 0 0 0 0 0 0 0 0 0 0 0 0 0 0 0 0 0 0 0 0
"ENSG00000134183" 0 0 0 0 0 0 0 0 0 0 0 0 0 0 0 0 0 0 0 0 0 0 0 0 0 0 0 0 0 0 0 0
"ENSG00000116337" 3151 2216 2857 3636 4086 5133 2982 4233 3408 2490 2146 2474 3192 2698 1326 3690 3369 3148 3520 5019 128 4175 4298 2212 2352 1590 2849 1080 1448 3497 3725 2299
"ENSG00000228703" 0 0 0 0 0 0 0 0 0 0 0 0 0 0 0 0 0 0 0 0 0 0 0 0 0 0 0 0 0 0 0 0
"ENSG00000235045" 4 4 6 4 10 2 1 2 4 6 2 8 2 4 5 2 1 1 7 3 0 1 1 2 2 3 1 6 5 6 2 8
"ENSG00000168765" 83 290 295 148 625 393 224 374 96 339 132 70 681 189 114 330 75 370 228 82 19 282 252 289 58 322 147 36 332 236 258 311
"ENSG00000213366" 93 150 52 148 513 65 126 221 102 186 37 23 568 53 35 194 82 141 43 199 19 79 185 50 56 62 62 25 206 59 114 65
"ENSG00000134184" 5 0 11 6 707 3 6 227 1 0 5 0 1044 1 6 246 7 2 4 2 26 2 7 191 7 0 7 3 502 4 14 202
"ENSG00000260246" 0 0 0 0 0 0 0 0 0 0 0 0 0 0 0 0 0 0 0 0 0 0 0 0 0 0 0 0 0 0 0 0
"ENSG00000134201" 0 2 2 0 4 0 0 0 0 0 0 0 7 0 1 3 0 0 0 0 1 0 1 1 1 0 0 0 6 0 0 0
"ENSG00000241720" 0 0 0 0 1 0 0 0 1 0 0 1 0 0 0 0 0 0 0 0 0 0 0 0 0 1 0 0 0 0 0 0
"ENSG00000134202" 192 722 623 1000 1975 178 625 531 183 1027 285 694 2545 109 364 514 163 670 426 527 72 127 542 466 125 515 312 183 1286 102 629 596
"ENSG00000198758" 1 1 0 0 2 0 0 1 1 0 1 0 0 0 0 0 1 0 2 0 0 1 4 0 2 0 0 0 0 1 2 0
"ENSG00000224927" 0 0 0 0 0 0 0 0 0 0 0 0 0 0 0 0 0 0 0 0 0 0 0 0 0 0 0 0 0 0 0 0
"ENSG00000228420" 0 0 0 0 0 0 0 0 0 0 0 0 0 0 0 0 0 0 0 0 0 0 0 0 0 0 0 0 0 0 0 0
"ENSG00000235005" 0 0 0 0 0 1 0 0 0 0 0 0 0 0 0 0 0 0 0 0 0 0 0 0 2 0 0 0 0 0 1 0
"ENSG00000261055" 0 1 0 0 0 0 1 0 0 0 0 0 0 0 0 0 0 0 0 0 0 0 0 0 1 0 0 0 0 0 0 0
"ENSG00000184371" 1243 306 820 1192 1036 1673 1179 1067 979 441 381 337 724 909 498 1288 1414 493 951 1540 33 1725 1798 893 1405 339 881 449 598 2025 3251 1276
"ENSG00000168710" 12862 12738 14595 16213 16179 13409 10465 14860 13880 14222 7586 3000 13378 8093 5396 11469 13686 15581 15095 15111 427 12445 13446 8446 10728 10959 13068 4494 7264 10034 14895 4900
"ENSG00000143093" 5455 5377 6884 5521 8562 5928 3848 7493 4829 6096 3687 920 5583 2975 2039 5056 5921 8345 6544 6330 190 4983 5819 4214 4360 5537 5003 1545 2483 3963 5268 3318
"ENSG00000258634" 774 1205 1105 991 1714 855 693 1530 857 1172 629 305 957 472 283 896 723 1527 1085 1139 25 628 908 458 584 812 907 229 444 452 669 305
"ENSG00000156150" 0 1 0 0 0 0 0 1 0 0 0 0 0 0 0 0 0 0 0 0 0 1 0 0 1 0 0 0 0 0 0 0
"ENSG00000258673" 0 0 0 0 1 1 1 3 1 0 0 0 0 0 0 0 0 3 0 1 0 0 0 0 0 0 4 0 0 0 0 0
"ENSG00000186150" 0 0 1 0 0 0 0 1 0 0 0 0 0 0 0 1 0 0 0 0 0 0 0 0 0 0 0 0 0 0 0 0
"ENSG00000197106" 155 142 120 124 169 151 108 136 151 143 72 70 91 74 47 121 199 217 178 129 3 111 137 86 133 139 119 24 86 91 126 61
"ENSG00000227091" 2 1 0 2 1 1 3 0 3 0 0 0 2 2 0 0 2 1 1 0 0 2 0 3 1 0 1 0 1 1 0 1
"ENSG00000235526" 19 20 14 19 18 7 4 18 19 22 6 0 11 9 3 14 25 21 9 11 2 9 12 6 20 13 15 2 6 12 11 10
"ENSG00000224965" 2 2 1 9 1 2 3 2 3 0 2 6 2 2 0 1 1 5 5 11 0 2 1 0 2 1 5 2 2 2 4 2
"ENSG00000116396" 537 664 793 735 1024 833 535 1265 722 754 547 570 836 519 260 995 659 921 1061 1128 30 653 965 553 560 409 1163 217 519 496 807 468
"ENSG00000282852" 0 0 0 0 1 0 0 0 0 0 0 0 0 0 0 0 0 0 2 1 0 0 0 0 1 0 1 0 0 0 1 0
"ENSG00000200536" 0 0 0 0 0 0 0 0 0 0 0 0 0 0 0 0 0 0 0 0 0 0 0 0 0 0 0 0 0 0 0 0
"ENSG00000227963" 21 17 19 19 11 14 9 29 7 13 10 12 9 6 10 8 13 14 12 18 0 8 19 8 26 4 8 1 3 9 17 14
"ENSG00000162775" 2664 1879 1468 3456 2413 2587 1717 2657 2531 2028 864 1511 1579 1767 738 2125 2899 2417 2178 4212 67 2946 3020 1789 2034 1491 2028 863 1017 2060 2340 659
"ENSG00000224699" 38 51 54 66 81 38 33 71 54 63 24 49 53 49 20 58 57 72 33 70 2 40 43 28 70 24 43 19 42 34 47 34
"ENSG00000168679" 301 450 440 393 707 523 500 896 370 444 243 81 559 337 289 697 325 766 532 592 21 475 670 439 402 643 715 198 485 450 760 268
"ENSG00000273373" 173 163 132 159 316 105 106 363 164 170 45 58 152 97 37 199 134 221 77 239 2 68 159 39 216 89 190 34 109 77 129 58
"ENSG00000134248" 6982 5395 9609 7379 7810 5875 4623 7095 5740 6021 3462 5205 5882 3504 2936 4999 6093 6657 6138 6388 176 5422 6413 4346 4230 4376 5100 1941 3103 4562 5494 6068
"ENSG00000143125" 0 0 0 0 1 0 2 0 0 0 0 0 0 0 0 0 0 0 0 1 0 0 0 0 0 0 0 0 0 0 0 0
"ENSG00000270380" 0 0 0 0 0 0 0 0 0 0 0 0 0 0 0 0 0 0 0 0 0 0 0 0 0 0 0 0 0 0 0 0
"ENSG00000282887" 0 0 0 0 0 0 0 0 1 0 0 0 0 0 0 0 0 0 0 0 0 0 0 0 0 0 0 0 0 0 0 0
"ENSG00000283999" 0 0 0 0 0 0 0 0 0 0 0 0 0 0 0 0 0 0 0 0 0 0 0 0 0 0 0 0 0 0 0 0
"ENSG00000240194" 1 0 1 0 0 0 0 1 0 0 0 0 1 0 0 0 0 0 0 3 0 0 0 0 1 0 0 0 0 0 0 0
"ENSG00000235407" 1 0 0 0 0 2 0 1 0 1 1 0 0 0 0 6 0 0 0 1 0 0 1 1 0 0 0 0 0 2 1 1
"ENSG00000143105" 0 0 1 1 0 0 4 2 1 1 0 0 3 0 1 1 1 0 2 1 0 0 1 2 0 0 1 0 1 1 3 1
"ENSG00000177301" 0 6 1 2 3 1 6 20 0 2 3 0 5 3 0 18 1 0 4 3 0 1 5 5 2 0 5 0 3 1 6 3
"ENSG00000259834" 0 0 0 2 0 0 2 0 0 0 0 5 0 0 1 0 0 0 0 0 0 0 0 0 0 0 0 0 0 0 0 0
"ENSG00000177272" 0 1 0 0 0 0 0 0 0 0 0 1 0 0 1 0 0 1 0 0 0 0 1 0 0 0 0 0 0 0 1 0
"ENSG00000199710" 0 0 0 0 0 0 0 0 0 0 0 0 0 0 0 0 0 0 0 0 0 0 0 0 0 0 0 0 0 0 0 0
"ENSG00000237415" 35 49 30 42 59 29 43 41 33 33 9 0 34 14 24 51 34 67 30 38 1 42 35 55 24 47 28 16 14 28 38 17
"ENSG00000232791" 0 0 0 0 0 0 0 0 0 0 0 0 0 0 0 0 0 0 0 0 0 0 0 0 0 0 0 0 0 0 0 0
"ENSG00000143119" 1 2 5 0 6 1 4 1 4 3 4 1 3 1 0 0 0 0 3 1 0 1 1 0 1 0 3 1 4 0 4 0
"ENSG00000261654" 35 57 34 48 75 30 31 61 53 66 15 6 53 28 20 38 28 58 44 44 4 39 53 34 34 40 29 16 41 34 39 10
"ENSG00000232811" 90 142 92 113 152 87 60 127 91 124 34 14 101 39 30 100 81 130 93 98 1 85 89 57 59 109 74 11 84 57 99 50
"ENSG00000121931" 2810 2937 2579 3467 3484 2117 1684 3464 2590 2897 1014 303 2477 1271 1040 2511 3135 3710 2234 2665 88 2405 2659 1957 2344 2483 2247 878 1768 2023 2920 1262
"ENSG00000273010" 5 8 6 3 7 8 4 15 4 6 3 5 13 2 0 5 6 14 12 9 0 5 6 5 5 2 9 3 8 4 5 3
"ENSG00000225672" 0 0 0 0 0 0 0 0 0 0 0 0 0 0 0 1 0 1 0 0 0 0 0 0 0 0 0 0 0 0 0 0
"ENSG00000252760" 0 0 0 0 0 0 0 0 0 0 0 1 0 0 0 0 0 0 0 0 0 0 0 0 0 0 0 0 0 0 0 0
"ENSG00000156171" 2787 2384 3655 3481 3460 2586 2266 3708 2901 2829 1601 944 3039 1673 1241 2909 2668 2893 2739 2915 87 2030 2799 2316 2342 1941 2650 916 1852 1856 3062 2114
"ENSG00000134255" 2706 3020 2446 3387 4327 2882 2393 4270 3445 3452 1602 174 3420 2052 1183 3227 3229 4225 3118 4018 99 3019 3727 2227 2878 2468 3308 1083 2210 2596 4267 1234
"ENSG00000272982" 0 0 0 0 0 0 0 0 0 0 0 0 0 0 0 0 0 0 0 0 0 0 0 0 0 0 0 0 0 0 0 0
"ENSG00000273221" 0 0 0 0 0 0 0 0 0 0 0 0 0 0 0 0 0 0 0 0 0 0 0 0 0 0 0 0 0 0 0 0
"ENSG00000162777" 896 1109 940 1609 1016 1421 805 1197 1136 1328 639 705 1122 936 427 1233 1161 1536 928 1416 33 1021 891 842 901 1158 799 474 672 924 1103 867
"ENSG00000064886" 52 63 120 21 65 78 38 121 40 43 76 20 74 23 16 109 34 33 115 25 3 43 39 95 19 31 49 6 33 40 29 101
"ENSG00000236040" 0 0 0 0 0 0 0 0 0 0 0 0 0 0 0 1 0 0 0 0 0 0 0 0 0 0 0 0 0 0 0 0
"ENSG00000203878" 2 0 0 0 0 0 0 0 0 0 1 0 0 0 0 0 0 0 0 0 0 0 0 0 0 0 0 0 0 0 0 0
"ENSG00000134216" 0 0 0 0 0 0 0 1 0 0 0 0 0 0 0 0 0 1 0 3 0 0 0 0 0 0 0 0 0 0 0 0
"ENSG00000229283" 0 0 0 0 0 0 0 0 0 0 0 0 0 0 0 0 0 0 0 0 0 0 0 0 0 0 0 0 0 0 0 0
"ENSG00000232240" 0 0 0 0 0 0 0 0 0 0 0 0 0 0 0 0 0 0 0 0 0 0 0 0 0 0 0 0 0 0 0 0
"ENSG00000173947" 48 37 101 99 86 61 45 66 59 55 54 38 86 44 19 65 58 70 100 77 4 74 46 60 44 47 77 21 56 51 65 60
"ENSG00000234020" 0 0 0 0 0 0 0 1 0 0 1 0 0 2 0 0 1 0 1 0 0 0 0 0 0 1 0 0 0 0 1 0
"ENSG00000236012" 4 1 0 0 1 1 0 1 1 1 3 1 1 1 5 1 0 1 4 0 0 3 0 5 0 4 1 0 0 0 0 0
"ENSG00000227179" 0 0 0 0 0 0 0 0 0 1 0 0 0 0 0 1 0 0 0 0 0 0 1 0 0 0 1 0 0 0 0 0
"ENSG00000085465" 141 150 295 207 609 120 130 550 141 114 87 77 240 58 52 317 102 167 227 200 3 100 225 123 106 77 214 28 106 70 118 195
"ENSG00000260948" 178 173 209 258 533 124 96 512 207 220 102 125 294 61 38 311 162 236 193 260 8 96 197 150 121 113 209 35 165 60 118 114
"ENSG00000233337" 78 86 97 107 158 69 58 233 100 108 40 17 96 39 28 153 72 133 96 129 2 58 120 64 66 44 93 23 61 43 80 25
"ENSG00000243960" 53 59 53 58 74 47 24 113 57 50 26 49 54 30 12 60 47 62 38 71 1 38 51 33 46 36 46 16 25 22 33 22
"ENSG00000116455" 9078 6792 9563 9735 8430 9123 5892 8512 8626 7626 4787 4991 6984 5282 3099 7428 8804 7520 7844 8688 184 7567 6823 5538 5842 4329 5992 2279 3219 5936 6557 5028
"ENSG00000199890" 7 4 1 6 10 7 2 6 7 7 0 1 6 4 1 6 3 7 2 10 0 1 7 3 5 2 7 4 3 5 5 1
"ENSG00000116459" 16521 11910 19578 19369 14757 14164 10876 13320 14759 13658 7994 5741 13228 8387 6743 11662 15333 13611 14756 13986 460 13690 12394 11582 11124 11238 11484 5342 7901 11547 13780 11393
"ENSG00000143110" 12 13 24 23 36 10 8 30 22 10 14 22 15 6 7 29 31 21 15 32 1 5 28 7 15 8 15 4 8 16 11 23
"ENSG00000121933" 0 0 1 0 0 0 0 1 1 0 1 0 2 0 0 0 0 1 0 0 0 0 0 1 0 1 2 0 0 0 1 0
"ENSG00000200360" 0 0 0 0 0 0 0 0 0 0 0 0 0 0 0 0 0 0 0 0 0 0 0 0 0 0 0 0 0 0 0 0
"ENSG00000282608" 1 0 1 0 1 0 1 1 0 0 0 0 1 0 0 0 0 0 2 0 1 0 0 0 0 0 0 0 0 1 0 0
"ENSG00000116473" 7786 8585 10099 10085 10531 7150 6412 10220 8452 9492 3984 2451 8663 4830 3829 7559 7217 10242 7661 8598 231 6916 8319 6015 6357 7392 8127 2650 5208 5986 8913 4672
"ENSG00000231346" 6 7 16 6 10 4 10 10 2 3 6 0 6 2 3 9 9 7 5 10 0 6 4 5 7 8 9 3 6 2 10 4
"ENSG00000215867" 2 4 4 1 2 4 4 4 2 6 3 10 3 4 2 1 6 7 0 1 0 3 3 3 6 8 4 5 6 3 7 6
"ENSG00000201028" 0 0 0 0 0 0 0 0 1 0 0 0 1 0 0 1 0 0 0 0 0 0 0 0 2 1 1 0 4 0 0 0
"ENSG00000197852" 2570 1769 3186 2859 2551 2970 1723 2964 2539 2088 1459 1470 2175 1615 883 1745 2832 2097 2698 2479 56 2390 1861 1703 1934 1318 1807 677 920 1675 2015 1568
"ENSG00000227811" 6 1 4 12 2 7 7 8 13 0 0 2 3 8 4 7 14 2 5 6 1 9 6 5 2 0 3 0 3 9 5 4
"ENSG00000284830" 7 9 3 4 7 5 3 7 11 8 4 0 5 5 1 3 4 10 6 6 0 6 8 2 11 4 10 1 4 8 7 3
"ENSG00000064703" 5466 4711 5083 6799 6231 4978 3878 5639 5999 5264 2442 1199 4770 3131 2038 4738 4849 4772 4486 4984 153 4686 4400 3324 3910 3138 3707 1569 2685 3626 4800 2070
"ENSG00000171385" 64 96 120 82 95 129 71 154 79 69 92 11 68 95 25 130 56 75 143 67 2 111 87 78 57 53 165 23 64 102 133 33
"ENSG00000232558" 0 0 0 0 0 0 0 0 0 0 0 0 0 0 1 0 0 0 0 1 0 0 0 1 0 0 0 0 0 0 0 0
"ENSG00000237556" 0 0 0 0 0 0 0 0 0 0 0 1 1 0 0 0 0 0 0 0 0 0 0 0 0 0 0 0 0 0 0 0
"ENSG00000231437" 0 1 2 1 0 0 3 7 2 1 1 2 0 0 1 1 1 1 3 4 0 3 3 1 0 1 6 1 1 2 1 4
"ENSG00000231246" 1 7 1 1 0 1 1 0 2 2 1 0 0 1 1 1 0 3 0 0 0 0 1 1 1 2 2 0 0 1 1 1
"ENSG00000234388" 0 0 0 0 0 0 0 0 0 0 0 0 0 0 1 0 0 0 3 0 0 0 2 1 0 0 0 0 1 0 0 1
"ENSG00000238761" 0 0 0 0 0 0 0 0 0 0 0 0 0 0 0 0 0 0 0 0 0 0 0 0 0 0 0 0 0 0 0 0
"ENSG00000143079" 8895 10690 7462 9859 10670 9090 6585 9902 8105 9895 3984 1049 7680 4652 2567 7063 9797 12230 9394 9293 328 8452 7888 7683 8541 10803 9235 3307 6014 8563 11362 3625
"ENSG00000283296" 3 6 2 5 5 3 4 2 16 1 2 0 3 1 0 4 10 6 6 9 0 3 6 5 10 7 8 2 1 3 5 4
"ENSG00000134245" 306 500 310 332 447 247 167 614 338 458 120 70 228 163 63 369 406 808 435 483 10 294 481 270 353 388 544 90 201 197 291 148
"ENSG00000273483" 7 7 17 28 20 11 13 22 17 3 8 21 9 6 5 13 6 7 11 10 0 11 10 3 9 4 9 3 2 8 10 11
"ENSG00000007341" 1418 955 1081 1320 1092 1112 552 1424 1358 984 551 310 794 789 357 1094 1467 1113 1127 1301 25 1171 1012 833 1177 728 1058 377 582 1013 1076 588
"ENSG00000116489" 33862 31926 30690 38235 31846 32685 25980 34378 40756 36996 16445 4598 30729 21876 12948 32098 33841 33785 26256 30074 904 29862 27217 23961 32359 25999 28373 11069 22129 27964 38518 15291
"ENSG00000235299" 2 5 4 1 2 3 2 1 3 7 3 3 4 3 2 0 1 5 1 3 0 2 2 2 4 4 0 0 3 1 5 0
"ENSG00000252750" 0 0 0 0 0 1 1 0 1 0 0 0 0 0 0 0 0 0 0 1 0 0 0 0 0 0 0 0 0 0 0 0
"ENSG00000155363" 3541 3508 3824 4966 5168 5017 2604 4126 2893 3796 1670 3798 3204 2582 1420 2948 3553 5406 3946 5982 115 4203 4091 2172 2539 2795 3377 1331 1775 3288 3496 2372
"ENSG00000225075" 18 28 27 26 39 18 12 40 16 25 12 2 17 6 6 14 17 44 22 49 0 19 36 12 16 5 27 6 12 17 15 7
"ENSG00000155366" 23323 11869 26163 20165 19786 27007 16104 15745 16473 13630 10845 32893 20689 11470 9252 17507 22099 13134 18087 12522 767 18700 14530 18605 13892 10498 10466 5116 9766 15091 16572 33104
"ENSG00000271810" 5 1 9 3 8 4 6 17 5 0 4 0 5 3 2 8 2 5 5 7 0 5 3 6 6 3 0 2 1 4 2 12
"ENSG00000155367" 245 278 364 310 559 330 291 850 221 250 130 175 288 173 109 476 235 382 225 656 7 235 548 268 186 105 282 77 159 208 340 377
"ENSG00000261595" 1 1 0 0 3 0 1 4 1 0 0 0 3 0 0 0 0 0 0 0 0 0 1 0 3 0 1 0 0 0 0 0
"ENSG00000184599" 4 0 5 12 4 2 1 5 3 2 1 3 4 2 1 3 8 2 2 15 1 7 5 2 0 0 0 0 1 1 6 5
"ENSG00000234790" 2 6 7 3 2 4 1 1 3 3 10 1 2 4 4 0 8 5 7 1 1 1 2 0 4 0 1 3 3 4 2 18
"ENSG00000215866" 17 1 11 18 4 22 12 21 18 10 7 4 12 20 13 30 12 3 17 13 1 17 26 14 13 0 21 1 4 13 8 13
"ENSG00000224167" 21 2 18 16 5 29 14 25 12 7 8 39 12 9 4 24 13 2 10 7 0 20 15 16 13 2 13 1 6 14 11 26
"ENSG00000228040" 8 4 3 6 6 6 2 8 5 7 1 5 5 1 6 7 11 1 5 1 0 8 6 4 0 8 1 3 3 5 2 19
"ENSG00000155380" 37244 20528 29773 37684 29550 33180 27390 30821 41383 24981 15513 7100 29967 22430 16069 32261 33025 18952 25150 24995 905 29300 26455 22779 26837 13566 20358 9282 16139 23709 34684 12023
"ENSG00000229020" 42 10 24 29 51 21 24 42 34 31 16 16 30 17 10 11 36 22 23 26 0 25 31 19 43 12 26 16 12 25 29 28
"ENSG00000226419" 890 522 499 1028 915 572 426 1123 830 505 210 216 497 402 237 746 892 931 467 1560 13 544 963 414 871 349 589 243 373 468 701 288
"ENSG00000287807" 3 1 1 3 3 2 1 5 7 0 1 2 2 0 1 2 0 7 1 1 0 1 0 1 6 4 2 0 2 0 4 0
"ENSG00000238198" 7 15 14 12 14 4 11 27 16 16 1 1 7 13 4 13 12 8 7 17 0 8 15 11 23 4 21 1 16 4 12 6
"ENSG00000198799" 2242 2469 2364 2401 4024 2235 1761 3911 2583 2599 1098 404 2431 1421 774 2533 2365 2974 2320 3247 85 2195 3153 1716 2010 1433 2368 676 1546 1875 3006 912
"ENSG00000237278" 0 0 0 0 0 0 0 0 0 0 0 0 0 0 0 0 0 0 0 0 0 0 0 0 0 0 0 0 0 0 0 0
"ENSG00000233839" 150 58 115 106 128 82 44 89 95 72 22 202 109 102 56 69 74 81 168 62 2 113 97 97 32 87 53 51 37 128 61 844
"ENSG00000236887" 7 4 10 5 3 4 6 9 4 5 3 26 3 2 4 3 3 5 7 5 0 11 5 15 2 5 3 5 2 4 5 14
"ENSG00000081026" 2197 2402 1523 2794 2644 2184 1790 3273 2511 2225 1046 255 1700 1298 643 1977 2851 3416 2628 3223 69 2397 2582 2066 2657 3079 2544 895 1514 2151 3333 617
"ENSG00000232499" 753 552 684 816 563 467 316 531 565 573 275 56 438 291 265 439 663 663 691 573 24 576 448 508 457 546 479 211 199 426 483 265
"ENSG00000238256" 0 0 0 0 0 0 0 0 0 0 0 0 0 0 0 0 0 0 0 0 0 0 0 1 0 0 0 0 0 0 0 0
"ENSG00000116793" 1368 1371 1463 1811 2317 1994 1738 2286 1278 1246 676 355 1349 1191 745 1488 1430 1781 1599 1787 58 1978 2346 1296 1194 1295 1590 475 1076 1884 2573 830
"ENSG00000232450" 46 39 17 53 24 28 35 73 29 21 13 2 20 17 18 33 50 50 18 70 0 22 51 13 24 33 19 12 10 29 41 26
"ENSG00000081019" 2648 2686 2075 2867 3503 2179 1832 3468 3152 2813 1132 305 2591 1595 957 2567 2976 3126 2267 3331 70 2442 2788 1960 2930 1909 2637 988 1982 2348 3661 898
"ENSG00000231128" 0 0 0 0 0 0 0 1 0 0 0 0 0 1 0 0 0 1 0 0 0 0 0 0 0 0 0 0 0 0 0 0
"ENSG00000134242" 10 28 7 15 17 9 7 16 18 20 3 1 6 10 1 12 15 22 10 22 0 19 26 3 22 16 23 8 10 18 24 4
"ENSG00000226167" 32 12 23 43 78 24 25 81 40 33 3 1 28 25 9 33 36 65 24 76 1 28 43 20 44 21 23 6 22 18 43 6
"ENSG00000188761" 34 29 26 18 47 16 14 33 22 39 5 12 15 11 5 17 30 28 26 35 1 16 22 13 13 13 20 11 17 11 30 7
"ENSG00000134262" 1612 930 1314 1732 1426 1347 992 1327 1381 1015 591 1320 1033 736 567 945 1742 1288 986 1507 36 1204 1257 685 1253 831 778 461 558 1040 1346 863
"ENSG00000118655" 3768 2769 2544 4126 3026 3347 2094 2831 3482 2978 1527 593 2164 1811 1013 2132 3463 3195 2740 3150 70 2640 2177 1740 2318 2066 2110 888 1002 1955 2168 931
"ENSG00000235527" 7 8 10 8 6 1 4 9 1 6 5 0 5 3 3 4 4 13 3 6 0 4 5 0 4 4 5 1 9 7 8 2
"ENSG00000163349" 10398 12313 7890 11042 15043 10421 7429 14241 12674 12159 5103 1097 9980 6828 3149 9859 13049 17767 11548 14196 325 10303 12256 7569 10556 11247 10287 3455 5832 8733 11797 2099
"ENSG00000116774" 88 90 201 209 334 383 180 215 82 101 112 121 304 177 86 117 96 79 174 120 6 292 161 114 58 78 110 43 122 238 173 136
"ENSG00000270780" 0 0 0 0 1 0 0 0 0 0 0 0 0 0 0 0 1 0 0 0 0 0 0 0 0 0 0 0 0 0 0 0
"ENSG00000282048" 0 0 0 0 0 1 0 0 0 0 0 0 0 0 1 0 0 1 0 0 0 0 0 0 1 0 0 0 0 0 0 0
"ENSG00000134207" 0 0 0 0 0 0 1 0 0 0 0 0 0 0 0 0 0 0 0 0 0 0 0 0 0 0 1 0 0 0 0 0
"ENSG00000232895" 0 0 0 0 0 0 0 0 0 0 0 0 0 0 0 0 0 0 0 0 0 0 0 0 0 0 0 0 0 0 0 0
"ENSG00000273698" 0 0 0 0 0 0 0 0 0 0 0 0 0 0 0 0 0 0 0 0 0 0 0 0 0 0 0 0 0 0 0 0
"ENSG00000271419" 0 0 0 0 0 0 0 0 0 0 0 0 0 0 0 0 0 1 0 0 0 0 0 0 0 0 0 0 0 0 0 0
"ENSG00000197323" 10203 10665 8925 10768 14061 9230 6989 13204 11353 11442 4590 1344 8870 5879 3556 8790 9791 12659 9077 11152 274 8540 10082 5757 8650 8070 8770 2964 4996 7432 10518 2116
"ENSG00000226984" 4 1 1 1 2 0 0 3 2 2 3 5 2 0 3 4 1 1 3 1 0 3 1 1 1 7 2 3 1 5 1 24
"ENSG00000225650" 2 0 1 2 0 0 0 1 0 1 1 0 3 0 1 0 4 3 0 0 0 1 0 0 3 5 0 2 2 4 0 1
"ENSG00000201114" 0 0 1 0 0 0 0 0 1 0 0 0 0 0 0 1 0 0 0 0 0 0 0 0 0 1 0 0 0 0 0 0
"ENSG00000236480" 848 233 378 707 524 373 207 278 441 227 136 24 348 203 505 193 810 241 676 266 15 890 278 748 212 488 198 336 177 780 315 606
"ENSG00000116752" 4378 3480 4793 5242 4282 4001 2843 4441 4566 4041 2002 1326 3706 2582 1784 3476 3801 3967 3140 3871 107 3529 3066 2463 3054 2318 2860 1311 1951 2914 3302 2324
"ENSG00000175984" 7476 19242 10960 8879 14784 7967 6961 14787 10357 20396 5931 1642 10922 5648 3149 9269 7799 20167 10995 10657 237 6874 9246 6724 7571 13410 11763 2722 5400 6326 9706 2943
"ENSG00000116748" 1 0 1 4 1 3 1 5 0 1 2 0 3 0 0 1 0 1 1 10 0 2 2 2 1 1 1 1 1 0 4 3
"ENSG00000242769" 0 0 0 0 1 0 0 0 0 0 0 0 0 2 0 0 0 0 0 0 0 0 0 0 0 0 0 0 0 0 1 0
"ENSG00000213281" 19936 16064 14487 18451 17813 19509 15763 18488 26091 19562 8166 4138 19016 14019 7802 18913 20148 16521 14235 15568 471 17753 16493 14558 20145 11990 14637 5855 11499 16959 23548 7262
"ENSG00000009307" 84686 79753 80850 101826 91697 84365 63427 83574 95024 89428 47102 29344 81888 51760 34265 77770 87157 82136 84690 76324 2683 79188 69551 63422 72807 71000 73542 28969 49223 70060 93939 39107
"ENSG00000201900" 5 3 1 5 4 5 2 6 2 4 2 0 1 2 1 2 1 5 3 4 1 4 3 1 8 1 4 1 4 4 5 0
"ENSG00000052723" 7010 7231 5190 7881 9329 5399 4343 11141 7168 8065 2878 1130 6100 3837 2290 6524 7839 10873 6714 10898 186 6525 8689 5082 6853 6182 7364 2515 4076 5562 7458 2124
"ENSG00000227970" 0 0 0 0 0 0 0 0 0 1 0 0 0 0 0 0 0 0 0 1 0 0 0 0 0 0 0 0 0 0 0 0
"ENSG00000198765" 1 0 0 0 3 2 2 4 0 0 0 0 2 0 0 0 0 0 0 2 0 1 1 0 0 0 0 0 2 3 1 0
"ENSG00000134200" 0 0 0 0 1 0 0 0 1 0 0 0 0 0 0 0 0 0 0 0 0 0 1 0 0 0 2 0 2 0 0 0
"ENSG00000134198" 261 68 336 268 188 136 201 428 218 102 120 43 135 107 122 308 186 76 328 192 5 133 283 286 151 58 278 66 110 134 339 156
"ENSG00000233730" 0 0 0 0 0 0 0 0 0 0 0 0 0 0 0 0 0 0 0 0 0 0 0 0 0 0 0 0 0 0 0 0
"ENSG00000285698" 0 0 0 0 1 2 2 4 0 0 0 0 0 0 2 1 1 0 1 0 0 1 1 2 1 2 0 0 3 2 0 1
"ENSG00000228035" 0 0 0 0 0 0 2 0 0 0 0 0 0 0 0 1 0 1 0 1 0 0 0 0 0 0 0 0 0 0 0 0
"ENSG00000134259" 909 319 380 372 1141 466 557 451 533 334 155 104 493 172 222 374 695 543 306 307 27 289 646 298 456 371 231 85 335 260 627 324
"ENSG00000287103" 0 0 0 0 0 0 0 0 0 0 0 0 0 0 0 0 0 0 0 0 0 0 0 0 0 0 0 0 0 0 0 0
"ENSG00000226973" 1 0 1 7 14 7 2 11 5 8 0 0 0 0 3 8 2 3 1 11 0 11 4 3 0 0 3 2 5 4 5 0
"ENSG00000274468" 0 0 0 0 0 2 0 2 0 1 0 0 0 0 0 0 0 1 0 0 0 2 1 0 0 0 0 0 1 1 2 0
"ENSG00000229101" 0 2 2 3 1 0 1 0 0 0 2 5 4 0 1 2 0 2 0 1 0 2 1 1 0 0 0 0 1 1 0 1
"ENSG00000232185" 2 3 2 6 2 2 2 3 1 1 0 0 4 2 3 0 5 2 1 1 0 7 1 3 2 3 0 1 1 1 0 1
"ENSG00000270631" 0 0 0 0 0 0 0 0 0 0 0 0 0 0 0 0 0 0 0 0 0 0 0 0 0 0 0 0 0 0 0 0
"ENSG00000239984" 0 0 0 0 0 0 0 0 0 0 0 0 0 0 0 0 0 0 0 0 0 0 0 0 0 0 1 0 0 0 0 0
"ENSG00000207502" 0 0 0 0 0 0 0 0 0 0 0 0 0 0 0 0 0 0 0 0 0 0 0 0 0 0 0 0 0 0 0 0
"ENSG00000173218" 10937 11696 11081 14359 14612 14725 10899 15429 13378 13695 8340 2335 13529 8912 4917 13993 10987 11728 14918 13906 433 12885 13029 10492 9674 8528 13036 4184 7379 10741 14911 4719
"ENSG00000118729" 12 23 22 25 20 17 16 23 12 23 17 5 14 8 9 15 11 21 17 13 0 17 12 8 10 19 29 3 4 16 16 5
"ENSG00000177551" 34 127 148 102 544 264 166 341 28 149 72 54 531 211 96 177 25 139 93 155 12 178 186 80 34 70 100 24 174 175 161 92
"ENSG00000214204" 20 12 13 21 14 9 3 13 19 10 6 0 9 2 15 4 19 13 28 8 1 28 3 30 4 27 5 16 7 24 3 28
"ENSG00000228127" 4 5 6 17 34 6 12 23 4 14 8 2 7 2 2 17 2 7 14 5 1 7 13 9 2 11 5 5 18 4 13 5
"ENSG00000271143" 0 0 1 0 3 1 0 3 0 0 0 0 0 0 1 0 1 0 1 1 0 1 0 0 0 0 1 0 0 0 0 0
"ENSG00000163393" 2254 1918 1785 2288 4493 1905 1654 4917 2169 2157 848 196 2306 1233 802 2251 2394 3196 1760 2911 82 1804 3471 1674 2114 1738 2378 769 1542 1717 3144 911
"ENSG00000237993" 1 0 0 2 1 0 1 1 2 2 1 4 2 4 1 0 0 1 1 0 0 0 0 1 10 1 3 0 5 0 0 0
"ENSG00000173212" 96 127 144 197 211 134 117 177 93 122 103 5 92 71 48 116 93 145 184 233 3 127 206 92 64 191 213 37 60 92 112 22
"ENSG00000235933" 0 0 0 0 0 0 0 0 0 0 0 0 1 0 0 0 0 0 0 0 0 0 0 0 0 0 0 0 0 1 0 0
"ENSG00000221040" 0 0 0 0 0 0 0 0 0 0 0 0 0 0 0 0 0 0 0 0 0 0 0 0 0 0 0 0 0 0 0 0
"ENSG00000287217" 0 0 0 0 0 0 0 0 0 0 0 0 0 0 0 0 0 0 0 0 0 0 0 0 0 0 0 0 0 0 2 2
"ENSG00000163399" 39620 25754 37661 51130 35589 50547 33983 39581 38222 30175 24118 13225 33898 28286 17101 37010 41728 27032 41156 40327 1145 44167 35884 31654 29084 20147 30137 13625 16977 36385 42859 21993
"ENSG00000203865" 85 82 90 91 120 85 52 105 72 103 47 51 69 83 22 60 82 127 90 87 0 116 89 62 77 85 94 28 60 82 88 30
"ENSG00000212385" 3 0 9 4 3 0 6 7 0 2 1 27 2 1 0 1 2 0 4 4 0 1 3 4 0 2 2 3 1 3 2 4
"ENSG00000233154" 1 0 5 1 3 3 1 2 0 2 1 0 2 1 0 5 1 3 0 2 0 6 2 1 3 4 3 1 5 0 3 3
"ENSG00000230381" 0 0 0 0 0 0 0 0 0 0 0 0 0 0 0 0 0 0 0 0 0 0 0 0 0 0 0 0 0 0 0 0
"ENSG00000200547" 0 0 0 0 0 1 0 0 0 0 0 0 0 0 0 0 0 0 0 0 0 0 0 0 0 0 0 0 0 0 0 0
"ENSG00000224950" 60 48 48 103 148 68 60 163 65 44 15 14 54 30 30 151 108 170 87 187 4 92 266 110 79 23 120 28 60 53 139 76
"ENSG00000286276" 16 10 5 21 24 10 11 39 14 9 4 6 16 11 2 32 31 32 9 36 0 19 44 11 17 10 29 5 9 16 23 2
"ENSG00000116815" 2497 2558 2757 2364 3593 2141 1693 3747 2320 2905 1046 885 2323 1282 985 2238 2019 3533 1876 2835 63 1991 2791 1597 1984 1898 2046 769 1387 1805 2454 1332
"ENSG00000177173" 481 362 379 545 472 357 307 510 505 404 179 36 401 294 175 422 469 437 381 417 10 397 413 294 398 273 342 128 239 321 447 165
"ENSG00000264419" 2 10 3 5 4 4 4 7 1 12 0 0 1 3 1 3 3 4 4 6 0 2 8 3 6 6 4 0 9 0 5 0
"ENSG00000143061" 16962 23187 16803 16624 23250 22752 16769 23792 17527 24806 10983 2422 17533 12444 7138 17855 19116 28721 21721 19038 571 21121 20418 16112 16022 20937 18046 5809 9803 17373 23595 7505
"ENSG00000211543" 0 0 0 0 0 0 0 0 0 0 0 0 0 0 0 0 0 0 0 0 0 0 0 0 0 0 0 0 0 0 0 0
"ENSG00000203864" 0 8 2 1 0 1 2 3 2 2 2 3 1 1 0 1 2 7 4 2 0 0 1 4 0 8 5 0 0 1 2 2
"ENSG00000231072" 7 6 4 10 6 5 4 1 6 4 6 8 3 3 14 3 13 2 8 3 0 8 2 14 2 6 2 11 0 12 6 41
"ENSG00000223489" 0 3 0 1 0 1 0 1 0 0 2 0 0 2 2 2 3 0 1 2 0 5 0 3 0 0 0 0 1 1 3 1
"ENSG00000116824" 0 0 4 0 0 1 0 0 0 0 0 1 0 1 0 0 1 0 0 1 0 0 0 0 0 0 0 0 0 0 0 0
"ENSG00000225079" 0 0 0 1 0 0 0 0 0 0 0 0 0 0 0 0 0 0 0 0 0 1 0 0 0 0 0 0 0 0 0 0
"ENSG00000272715" 7 6 8 7 24 15 9 18 7 5 8 12 10 4 3 14 4 9 7 11 1 10 8 5 9 1 13 0 8 6 8 11
"ENSG00000134247" 78076 49469 56488 75428 82854 80016 60643 81432 78122 58111 32540 19708 72257 49529 27709 67186 77245 57761 58529 72577 2185 68269 67262 52969 56113 35120 47157 18768 33400 52387 69826 26049
"ENSG00000252510" 0 0 0 2 0 1 0 1 1 1 1 0 0 0 0 2 0 1 0 1 0 0 0 0 0 0 0 0 1 0 0 0
"ENSG00000134256" 468 291 426 546 621 484 315 683 421 306 212 137 265 286 157 571 568 466 617 596 13 505 672 445 308 176 537 110 186 343 403 354
"ENSG00000236137" 17 17 25 19 24 20 18 46 20 20 13 9 11 8 7 21 17 35 28 40 0 23 25 11 21 22 27 8 9 18 18 10
"ENSG00000116830" 5136 3869 2863 7548 5099 5257 3187 5966 5566 4113 2139 545 3379 3320 1729 3764 5862 5744 4656 9759 124 5473 5348 2881 4696 3377 4485 2540 2228 4907 5226 1206
"ENSG00000215930" 0 0 0 0 0 0 0 3 0 1 0 0 0 1 0 1 0 1 1 0 0 0 0 0 2 1 1 0 0 0 0 0
"ENSG00000134253" 290 277 278 306 438 311 229 532 241 279 126 100 274 209 91 323 296 425 280 481 7 237 385 190 232 180 334 76 122 186 249 105
"ENSG00000228453" 0 0 0 0 0 0 0 4 0 0 1 0 1 2 1 1 0 0 1 1 0 2 0 1 0 0 0 0 0 0 0 0
"ENSG00000134258" 82 178 412 429 371 146 120 205 67 184 144 100 203 60 62 110 69 229 428 402 15 158 159 136 79 248 442 154 311 166 209 141
"ENSG00000277141" 0 0 0 0 0 0 0 0 0 0 0 0 0 0 0 0 0 0 0 1 0 0 0 0 1 0 0 0 0 0 0 0
"ENSG00000235202" 0 1 0 0 0 0 0 0 0 0 0 0 0 0 0 0 0 0 0 0 0 0 0 0 0 0 0 0 0 0 0 0
"ENSG00000271427" 6 13 11 12 20 4 4 26 10 19 7 1 15 6 2 11 4 17 4 20 0 1 14 1 10 8 10 1 4 4 4 0
"ENSG00000198162" 10449 10942 6128 10825 13016 9636 7846 14162 13091 11892 4454 1120 9955 6718 3691 11281 11055 13410 8889 12495 306 9738 11561 7659 10665 10420 9693 3488 6603 8878 12582 2478
"ENSG00000279513" 4 4 4 3 4 4 0 8 8 3 4 0 3 3 1 3 6 8 2 4 1 1 1 2 5 0 4 0 2 1 2 1
"ENSG00000226755" 1 0 0 0 1 0 1 1 0 0 1 0 1 0 0 0 0 0 0 1 0 1 4 1 0 0 1 0 0 1 0 0
"ENSG00000236866" 0 0 1 0 0 0 0 1 0 1 0 0 0 0 0 0 0 0 0 0 0 0 0 0 0 0 0 0 0 0 0 0
"ENSG00000183508" 109 252 110 205 245 111 115 164 108 234 35 33 144 72 46 66 124 164 117 128 9 107 148 60 91 88 114 31 88 85 176 64
"ENSG00000213262" 3 2 0 1 2 0 0 0 0 1 0 0 1 1 4 0 1 0 9 0 0 1 3 1 0 4 1 2 2 5 0 20
"ENSG00000212266" 0 0 0 0 0 0 0 0 0 0 0 0 0 0 0 0 0 0 0 0 0 0 0 0 0 0 0 0 0 0 0 0
"ENSG00000270719" 0 0 0 0 0 0 0 0 0 0 0 0 0 0 0 0 0 0 0 0 0 0 0 0 0 0 0 0 0 0 0 0
"ENSG00000228217" 92 51 30 84 73 68 38 73 60 48 40 4 57 39 45 61 82 50 76 71 1 84 49 79 38 55 46 43 19 66 72 11
"ENSG00000196505" 2005 2193 1993 2172 2260 1668 1485 2089 2271 2332 1073 390 2098 1445 791 1780 2329 2607 2129 2050 59 1939 2246 1583 2159 2356 2179 801 1946 1865 2914 1046
"ENSG00000065183" 8483 6588 7187 10605 6471 7456 4245 6501 10097 8323 5167 1410 7277 5472 2729 7044 9071 6993 7338 7438 215 7209 4734 4362 5689 5612 5715 2965 3428 6560 5878 2255
"ENSG00000155761" 35 22 28 51 99 53 29 109 28 31 19 10 47 37 13 48 31 56 38 63 1 59 54 39 53 35 63 12 27 52 28 14
"ENSG00000287980" 0 1 0 0 0 0 0 0 0 0 0 0 0 0 0 0 0 0 0 0 0 0 0 0 0 0 0 0 0 0 0 0
"ENSG00000222209" 0 0 0 0 0 0 0 0 0 0 0 0 0 0 0 0 0 0 0 0 0 0 0 0 0 0 0 0 1 0 0 0
"ENSG00000226126" 23 24 19 29 31 24 23 23 30 22 14 26 23 15 14 23 28 37 31 24 1 26 16 36 25 29 12 14 14 24 35 34
"ENSG00000229911" 7 2 0 0 3 0 0 0 0 2 1 0 2 2 0 0 1 2 5 1 0 1 3 2 1 1 1 1 0 1 2 12
"ENSG00000092607" 12 27 6 8 8 7 5 19 13 34 3 4 6 5 0 6 6 23 6 7 0 7 4 2 6 16 8 0 1 2 8 1
"ENSG00000226172" 0 0 0 0 0 0 0 0 0 0 0 0 0 0 0 0 0 0 0 0 0 0 0 0 0 0 0 0 0 0 0 0
"ENSG00000239216" 0 0 0 0 0 0 0 0 0 1 0 0 0 0 0 0 0 0 0 0 0 0 0 0 0 0 0 0 0 0 0 0
"ENSG00000116874" 2610 2131 2983 2624 2774 1759 1543 1549 2741 2538 1420 863 2529 1160 863 1330 2401 2179 2183 1875 71 1630 1573 1041 1937 1662 1847 683 1281 1298 1987 941
"ENSG00000224238" 2 0 2 2 5 0 0 3 1 0 0 0 4 6 1 1 2 2 1 0 0 5 2 2 3 1 0 1 5 1 1 0
"ENSG00000223575" 5 3 10 2 5 4 4 4 7 5 4 1 4 3 1 6 4 1 6 8 0 3 2 3 1 4 3 0 1 6 1 1
"ENSG00000236804" 12 9 6 6 10 4 8 4 4 7 2 2 5 6 11 5 11 1 5 4 0 7 4 15 8 13 0 7 4 9 5 23
"ENSG00000231365" 1604 1549 1481 2137 3390 1453 1154 2219 1580 1706 830 396 2181 1024 534 1354 1793 2523 1692 2841 68 1422 2219 927 1442 1241 1777 578 1166 1213 1767 413
"ENSG00000227056" 3 5 1 11 4 1 1 5 2 4 5 3 3 4 5 2 0 3 6 2 0 9 4 7 6 4 4 3 4 1 5 18
"ENSG00000227712" 5 1 9 6 12 7 6 10 6 2 4 5 11 5 4 5 8 8 3 9 0 2 13 4 10 3 9 1 5 4 5 6
"ENSG00000232650" 3 0 1 1 4 0 3 3 4 1 0 0 2 0 1 1 2 1 1 3 0 1 5 0 0 0 2 0 1 2 1 1
"ENSG00000194297" 3 0 2 0 0 0 0 1 0 0 1 0 1 0 0 0 1 0 0 0 0 1 0 0 0 0 0 0 0 0 0 0
"ENSG00000116882" 0 0 0 0 2 0 0 0 1 0 0 1 0 0 0 0 1 0 0 0 0 3 0 0 0 0 1 1 1 0 1 0
"ENSG00000230921" 0 0 0 0 0 0 0 0 0 0 0 0 0 0 0 0 0 0 0 0 0 0 0 0 0 0 0 0 0 0 0 0
"ENSG00000203859" 1 0 0 1 0 0 0 0 0 0 0 2 1 1 0 0 0 0 0 1 0 0 2 0 1 0 1 0 0 2 0 0
"ENSG00000232780" 1 0 0 0 1 0 0 1 1 0 0 0 0 0 0 0 0 0 0 0 0 2 0 0 0 0 0 0 1 0 0 2
"ENSG00000203858" 0 2 0 0 0 0 0 0 0 0 0 0 0 0 0 0 0 0 0 0 0 0 0 0 0 0 0 0 0 0 0 0
"ENSG00000235595" 0 2 0 4 2 1 0 1 1 1 3 0 1 1 2 0 3 0 0 1 0 4 4 8 0 3 1 8 2 3 1 5
"ENSG00000187481" 0 0 0 0 0 0 0 0 0 0 0 1 0 0 0 0 0 0 0 0 0 0 0 0 0 0 0 0 0 0 0 0
"ENSG00000229570" 19 4 5 11 5 11 2 3 7 7 3 0 5 1 17 1 8 5 7 2 0 13 8 14 5 7 3 5 1 14 3 15
"ENSG00000203857" 0 0 0 0 0 0 2 0 0 0 0 2 0 0 0 0 0 0 0 1 0 0 0 0 0 1 1 0 0 0 1 0
"ENSG00000226443" 6 1 0 1 4 1 0 3 1 3 0 0 3 0 3 1 8 3 6 1 0 10 10 10 2 4 3 6 4 6 6 5
"ENSG00000249798" 1 0 1 0 1 1 0 1 0 0 0 0 0 0 0 0 2 3 0 2 0 2 4 1 0 0 0 0 2 0 0 0
"ENSG00000239873" 3 0 0 0 1 3 0 2 2 3 0 1 1 0 3 1 7 0 6 1 0 4 7 2 2 1 1 5 2 4 4 3
"ENSG00000203855" 2 1 1 0 3 2 2 3 1 1 0 0 0 0 0 0 2 2 2 2 0 6 7 7 1 1 2 0 0 2 2 0
"ENSG00000240244" 10 1 3 6 25 14 6 13 16 2 0 0 1 5 6 25 19 10 6 4 1 11 47 15 7 3 2 3 3 7 9 3
"ENSG00000260941" 73 14 11 30 103 71 55 69 54 9 1 3 25 36 20 82 89 55 15 50 5 60 144 49 69 17 8 12 48 26 78 20
"ENSG00000198857" 92 26 10 54 93 88 46 78 59 20 5 0 19 37 14 117 147 70 29 54 1 130 185 79 63 25 20 8 32 64 53 3
"ENSG00000143067" 5547 1896 1151 2340 4627 3997 3102 3418 4355 1691 482 363 2514 2162 1021 4387 5976 2699 1201 2943 113 4119 4320 3004 5554 1653 1277 976 2670 4479 6101 1488
"ENSG00000092621" 3508 8480 2071 3336 1754 7601 5230 2322 3059 7309 1926 2638 2990 4290 2147 3115 6840 14996 1942 3046 56 4483 3374 1679 5304 13715 1429 1651 1099 3234 4063 2367
"ENSG00000134240" 0 0 0 0 0 0 0 0 0 0 0 0 0 1 0 0 0 0 0 0 0 0 0 0 0 0 0 0 0 0 0 0
"ENSG00000134193" 0 0 0 0 0 0 0 0 0 0 0 0 1 1 0 0 0 0 0 0 0 2 0 0 0 0 0 0 2 0 0 0
"ENSG00000215864" 1 0 0 1 0 0 0 0 1 0 0 0 1 0 0 1 0 2 1 2 0 1 1 0 1 0 0 0 2 1 1 0
"ENSG00000227205" 28 5 14 10 22 13 6 11 7 7 2 0 4 11 22 7 20 3 17 8 0 20 6 10 4 15 1 8 10 17 7 23
"ENSG00000226446" 0 0 0 0 0 0 0 0 0 0 0 0 0 0 0 0 0 0 0 1 0 0 0 0 0 0 0 0 0 0 0 0
"ENSG00000134249" 0 0 0 0 0 0 0 2 0 0 0 1 1 0 0 0 0 0 0 0 0 0 1 0 0 0 0 0 0 0 1 0
"ENSG00000134250" 15551 23607 10465 16739 23162 17920 13340 18215 20231 24656 9786 2681 19600 10907 5221 18466 21804 29493 19782 20361 647 17794 19155 15839 18992 25501 18406 6285 11976 15895 23578 4259
"ENSG00000273406" 0 0 0 0 0 0 0 0 0 0 0 0 0 0 0 0 0 0 0 0 0 0 0 0 0 0 0 0 0 0 0 0
"ENSG00000207149" 0 0 0 0 0 0 0 0 0 0 0 0 0 0 0 0 0 0 0 0 0 0 0 0 0 0 0 0 0 0 0 0
"ENSG00000265808" 2925 2649 2891 2978 2834 3267 2314 3387 3523 2708 1510 399 2711 2090 1119 3123 3058 3001 2737 2668 72 2835 2719 2479 2783 2152 2718 836 1713 2496 3580 1292
"ENSG00000274642" 5 1 4 3 4 6 6 17 5 3 2 1 8 7 6 3 1 2 3 7 0 23 3 5 3 2 5 3 3 3 3 0
"ENSG00000277313" 0 0 0 0 0 0 0 0 0 0 0 0 0 0 0 0 0 0 0 0 0 0 0 0 0 0 0 0 0 0 0 0
"ENSG00000223804" 64 20 59 52 57 73 43 66 26 30 16 13 97 36 47 86 45 46 30 81 1 29 74 71 36 35 24 10 39 42 52 68
"ENSG00000273727" 0 1 0 0 0 0 1 0 1 0 1 0 0 2 0 0 0 1 0 1 0 0 0 2 1 0 1 0 1 0 0 0
"ENSG00000270231" 976 1167 562 567 2049 1009 279 947 1094 1242 294 37 1351 838 181 594 1127 1858 638 1001 36 1041 704 350 901 495 901 166 625 745 431 159
"ENSG00000270392" 22 21 13 12 50 21 17 16 26 27 4 4 29 9 7 22 19 52 11 16 1 14 29 15 31 27 14 4 16 26 21 7
"ENSG00000275131" 333 118 146 286 411 266 195 561 268 122 66 10 204 131 119 369 532 223 204 444 14 274 319 322 331 122 211 91 174 313 368 120
"ENSG00000273694" 0 0 0 0 0 0 0 0 0 1 1 2 1 0 0 1 0 0 0 0 0 0 0 0 0 1 0 0 3 0 0 0
"ENSG00000275933" 0 0 0 0 0 0 0 0 0 0 0 0 0 0 0 0 0 0 0 0 0 0 0 0 0 0 0 0 0 0 0 0
"ENSG00000286106" 11 0 13 14 8 13 3 0 18 0 11 28 4 7 1 0 5 0 10 6 0 8 3 1 6 0 6 5 4 12 9 0
"ENSG00000273136" 227 179 220 259 545 252 97 160 346 134 145 28 352 179 52 78 382 189 268 438 10 280 258 79 274 83 310 93 175 259 199 13
"ENSG00000287979" 1 3 0 1 2 2 0 0 5 0 2 1 5 8 0 0 1 0 1 3 0 1 0 0 0 0 2 0 2 0 0 0
"ENSG00000275538" 0 0 0 0 0 0 0 0 0 0 0 0 0 0 0 0 0 0 0 0 0 0 0 0 0 0 0 0 0 0 0 0
"ENSG00000263353" 17 2 6 7 22 12 7 13 11 9 5 1 9 7 17 9 15 13 15 9 0 11 12 23 5 12 8 10 0 12 7 17
"ENSG00000281741" 3 0 0 5 1 2 1 2 2 0 1 8 1 1 0 1 3 0 2 10 0 0 1 1 1 0 0 3 1 0 1 1
"ENSG00000226067" 163 92 98 213 120 142 116 169 126 92 40 125 112 69 64 189 141 122 82 199 1 121 160 161 108 55 41 45 60 100 141 158
"ENSG00000277610" 6 2 19 9 18 6 5 26 12 13 4 22 7 7 0 13 10 3 7 17 0 5 7 4 9 1 5 1 11 5 2 2
"ENSG00000285215" 0 3 0 2 0 0 2 3 0 1 1 0 0 0 2 5 0 0 0 1 0 0 1 0 0 0 1 0 0 0 0 0
"ENSG00000275585" 0 0 0 0 1 0 0 0 0 0 0 0 1 0 0 0 0 0 1 2 0 1 2 2 0 1 0 0 0 2 0 4
"ENSG00000273516" 0 0 0 0 0 0 0 0 0 0 0 0 0 0 0 0 0 0 0 0 0 0 0 0 0 0 0 0 0 0 0 0
"ENSG00000275296" 0 0 0 0 0 0 0 0 0 0 0 0 0 0 0 0 0 0 0 0 0 0 0 0 0 0 0 0 0 0 0 0
"ENSG00000198019" 2 0 1 2 7 0 2 3 3 0 0 1 4 0 1 7 3 1 1 0 1 0 8 0 11 2 5 0 6 2 8 2
"ENSG00000234998" 4 1 1 4 4 3 6 2 4 0 0 2 3 3 2 1 10 1 1 6 0 6 6 0 2 1 5 3 1 8 4 0
"ENSG00000233029" 3 3 1 6 6 2 4 6 5 4 1 0 3 1 1 3 1 2 3 4 0 6 7 0 10 2 7 0 2 2 13 4
"ENSG00000223345" 6 0 4 10 10 2 2 4 4 3 9 0 4 7 2 4 7 2 6 13 0 8 6 2 8 3 9 3 12 4 7 1
"ENSG00000227193" 2 0 0 0 1 0 0 0 0 2 0 0 0 1 0 0 0 1 0 0 0 0 2 0 0 0 0 0 0 0 1 0
"ENSG00000213244" 0 0 0 2 1 3 0 1 2 1 0 0 2 0 1 1 3 4 1 7 0 2 2 0 6 1 2 1 1 1 0 0
"ENSG00000268993" 0 0 0 0 0 0 0 0 0 0 0 0 0 0 0 0 0 0 0 0 0 0 0 0 0 0 0 0 0 0 0 0
"ENSG00000188610" 128 42 32 175 79 89 48 96 111 63 15 10 25 57 31 65 144 76 41 250 2 127 91 59 130 64 84 74 48 144 100 33
"ENSG00000171943" 211 128 113 256 206 202 180 265 214 151 60 29 135 133 66 182 250 178 177 317 5 176 182 157 254 117 143 90 113 170 249 100
"ENSG00000275129" 0 0 0 0 0 0 0 0 0 0 0 0 0 0 0 0 0 0 0 0 0 0 0 0 0 0 0 0 0 0 0 0
"ENSG00000230806" 0 0 0 0 0 0 0 0 0 2 0 0 0 0 0 0 0 0 0 0 0 0 0 0 2 0 0 0 1 0 1 0
"ENSG00000227082" 2 1 2 5 2 0 4 2 3 0 0 0 1 0 2 2 3 5 1 6 0 3 5 2 6 2 2 2 0 2 1 0
"ENSG00000228826" 0 0 0 0 0 0 0 0 0 0 0 0 0 0 0 0 0 0 0 0 0 0 0 0 0 0 0 0 0 0 0 0
"ENSG00000233432" 53 36 132 70 50 90 37 116 62 48 57 11 52 65 31 80 67 63 76 52 0 64 32 52 33 54 72 26 23 68 56 60
"ENSG00000272583" 0 2 1 1 4 1 2 7 6 4 1 2 5 1 0 2 3 5 0 4 0 1 1 2 2 3 1 1 1 1 2 0
"ENSG00000231752" 419 494 78 154 182 112 192 163 378 551 50 13 145 51 174 92 364 589 111 164 7 173 266 309 329 567 84 173 63 180 334 43
"ENSG00000224857" 4 5 1 2 7 2 1 3 2 0 0 0 5 0 0 1 0 0 1 6 0 1 1 0 1 2 0 1 2 6 0 2
"ENSG00000276118" 1 1 0 1 0 0 0 1 0 0 0 0 0 0 0 1 0 1 0 3 0 0 1 1 0 0 1 0 0 0 1 0
"ENSG00000277095" 0 0 0 0 0 0 0 0 0 0 0 0 0 0 0 0 0 0 0 0 0 0 0 0 0 0 0 0 0 0 0 0
"ENSG00000277702" 15 113 3 10 14 25 73 12 95 12 24 3 13 4 2 12 26 19 3 4 2 30 11 11 3 13 2 1 13 7 19 8
"ENSG00000252830" 0 0 0 0 0 0 0 0 0 0 0 0 0 0 0 0 0 0 0 0 0 0 0 0 0 0 0 0 0 0 0 0
"ENSG00000264145" 0 0 0 0 0 0 0 0 0 0 0 0 0 0 0 0 0 0 0 0 0 0 0 0 0 0 0 0 0 0 0 0
"ENSG00000274927" 0 0 0 1 0 0 0 0 0 0 0 0 0 0 0 0 0 0 0 0 0 0 0 0 0 0 0 0 0 0 0 0
"ENSG00000242943" 0 0 0 0 0 0 0 0 0 0 0 0 0 0 0 0 0 0 0 0 0 0 0 0 0 0 0 0 0 0 0 0
"ENSG00000223495" 0 0 0 0 0 0 0 0 0 0 0 0 0 0 0 0 0 0 0 0 0 0 0 0 0 0 0 0 0 0 0 0
"ENSG00000235887" 0 0 0 0 0 0 0 0 0 0 0 0 0 0 0 0 0 0 0 0 0 0 0 0 0 0 0 0 0 0 0 0
"ENSG00000203825" 0 0 0 0 1 0 0 0 0 0 0 0 0 0 0 0 1 2 0 1 0 0 0 1 0 0 0 0 0 0 0 1
"ENSG00000179571" 3 2 0 4 9 2 1 6 8 1 3 2 2 0 1 2 3 3 4 3 0 4 2 8 9 5 3 4 1 7 2 1
"ENSG00000226028" 0 0 0 0 0 0 0 0 0 0 1 0 0 0 0 0 0 0 2 0 0 0 1 0 0 0 0 1 0 1 0 3
"ENSG00000202167" 0 0 0 0 0 0 0 0 0 0 0 0 0 0 0 0 0 0 0 0 0 0 0 0 0 0 0 0 0 0 0 0
"ENSG00000207349" 0 0 0 0 0 0 0 0 0 0 0 0 0 0 0 0 0 0 0 0 0 0 0 0 0 0 0 0 0 0 0 0
"ENSG00000252826" 0 0 0 0 0 0 0 0 1 0 0 0 0 0 0 0 0 0 0 0 0 0 0 0 0 0 0 0 0 0 0 0
"ENSG00000206737" 0 0 0 0 0 0 0 0 0 0 0 0 0 0 0 0 0 0 0 0 0 0 0 0 0 0 0 0 0 0 0 0
"ENSG00000232721" 0 0 0 0 0 0 0 0 0 0 0 0 0 0 0 0 0 0 0 0 0 0 0 0 0 0 0 0 0 0 0 0
"ENSG00000223779" 0 0 0 0 0 0 0 0 0 3 0 1 0 0 0 0 0 1 0 0 0 0 0 0 0 0 0 0 0 0 0 0
"ENSG00000242352" 44 45 24 50 62 37 26 46 57 48 20 3 33 29 14 38 61 55 51 66 3 42 46 33 25 43 33 24 20 51 43 6
"ENSG00000270962" 0 0 0 0 0 0 0 0 0 0 0 0 0 0 0 0 0 0 0 0 0 0 0 0 0 0 0 0 0 0 0 0
"ENSG00000263590" 0 0 0 1 0 0 0 0 0 0 0 0 0 0 0 0 0 0 0 0 0 0 0 0 0 0 0 0 0 0 0 1
"ENSG00000252105" 0 0 0 0 0 0 0 0 0 0 0 0 0 0 0 0 0 0 0 0 0 0 0 0 0 0 0 0 0 0 0 0
"ENSG00000233430" 0 0 0 0 0 0 0 0 0 0 0 0 0 0 0 0 0 0 0 0 0 0 0 0 1 0 0 0 0 0 0 0
"ENSG00000237503" 0 0 0 0 0 0 0 0 0 0 0 0 0 0 0 0 0 0 0 0 0 0 0 0 0 0 0 0 0 0 0 1
"ENSG00000265531" 1 0 0 0 1 1 3 0 1 0 0 0 0 0 0 0 2 0 0 0 0 0 0 0 1 0 0 0 0 0 8 0
"ENSG00000234571" 8 3 0 0 10 0 1 0 3 0 1 0 6 1 0 1 2 0 4 2 0 0 3 0 5 1 2 1 2 2 4 2
"ENSG00000273213" 52 12 6 35 22 31 25 16 76 14 4 13 27 14 15 18 70 15 16 54 0 22 53 8 78 8 5 15 8 19 39 1
"ENSG00000230186" 0 0 0 0 0 0 0 0 0 0 0 0 0 0 0 0 0 0 0 0 0 0 0 0 0 0 0 0 0 0 0 0
"ENSG00000268074" 0 0 0 0 0 0 0 0 0 0 0 0 0 0 0 0 0 0 0 0 0 0 0 0 0 0 0 0 0 1 0 0
"ENSG00000263513" 55 6 9 46 23 10 21 17 44 11 1 26 9 8 12 7 61 20 11 65 2 20 28 9 54 14 19 24 17 22 30 7
"ENSG00000270872" 24 18 11 34 6 3 18 1 6 12 5 1 33 13 6 1 49 18 11 8 0 19 3 2 56 14 2 10 18 10 6 2
"ENSG00000276674" 0 0 0 0 0 0 0 0 0 0 0 0 0 0 0 0 0 0 0 0 0 0 0 0 0 0 0 0 0 0 0 0
"ENSG00000275075" 0 0 0 0 0 0 0 0 0 0 0 0 0 1 0 0 0 0 0 0 0 0 0 0 0 0 0 0 0 0 0 0
"ENSG00000275767" 0 0 0 0 0 0 0 0 0 0 0 0 0 0 0 0 0 0 0 0 0 0 0 0 0 0 0 0 0 0 0 0
"ENSG00000232527" 0 0 0 1 1 2 0 0 0 1 17 0 3 2 0 2 7 0 0 0 0 13 0 3 0 19 2 0 0 1 0 2
"ENSG00000276442" 0 0 0 0 0 0 0 0 0 0 0 0 0 0 0 0 0 0 0 0 0 0 0 0 0 0 0 0 0 0 0 0
"ENSG00000175658" 0 0 0 0 0 0 0 0 0 0 0 0 0 0 0 0 0 0 0 0 0 0 0 0 0 0 0 0 0 0 0 0
"ENSG00000276756" 0 0 0 0 0 0 0 0 0 0 0 0 0 0 0 0 0 0 0 0 0 0 0 0 0 0 0 0 0 0 0 0
"ENSG00000271567" 0 0 0 1 0 0 0 0 1 1 0 0 0 1 5 0 0 0 1 0 0 1 0 0 0 1 1 2 0 0 0 11
"ENSG00000271439" 0 0 0 0 0 0 0 0 0 0 0 0 0 0 0 0 0 0 0 0 0 0 0 0 0 0 0 0 0 0 0 0
"ENSG00000207205" 0 1 1 4 2 1 2 4 2 1 7 4 2 9 1 2 5 1 0 1 1 0 2 1 9 0 2 1 15 1 5 1
"ENSG00000237343" 0 0 0 0 0 0 0 0 0 0 0 0 0 0 0 0 0 0 0 0 0 0 0 0 0 0 0 0 0 0 0 0
"ENSG00000233586" 0 0 0 0 0 0 0 3 0 0 0 0 0 1 0 0 0 0 0 1 0 0 1 0 0 0 0 0 0 0 1 0
"ENSG00000266338" 1320 363 963 925 2277 995 856 2318 1295 399 525 84 1347 720 391 1530 1402 642 1011 1449 50 920 1790 814 1085 243 1098 269 611 687 1212 325
"ENSG00000227212" 5 2 2 8 25 6 7 24 18 1 7 0 13 4 3 12 15 5 17 18 0 5 28 10 13 2 5 1 2 4 15 0
"ENSG00000229002" 0 1 0 0 0 0 0 0 0 0 0 0 0 0 0 0 0 0 0 0 0 0 0 0 0 0 0 0 0 0 0 0
"ENSG00000275291" 2 0 0 1 2 0 1 0 0 0 0 1 1 3 0 0 0 0 0 0 0 0 1 0 0 0 0 0 2 2 0 0
"ENSG00000278099" 0 6 2 0 1 5 5 0 1 12 46 1 10 65 0 7 0 2 0 1 0 0 9 0 16 1 30 0 48 0 0 0
"ENSG00000277918" 0 2 1 0 4 6 19 4 0 0 19 7 25 87 0 10 0 0 0 0 0 0 2 1 0 0 16 0 140 0 6 1
"ENSG00000279782" 3 0 1 0 4 0 0 2 2 1 0 0 0 0 1 0 1 0 0 0 0 1 3 1 0 2 0 0 1 2 1 4
"ENSG00000277199" 0 1 0 0 0 0 0 0 0 0 0 0 0 0 0 0 0 0 0 0 0 0 0 0 0 0 0 0 0 0 0 0
"ENSG00000224363" 0 0 0 0 0 0 0 0 0 0 0 0 0 0 0 0 0 0 0 1 0 0 0 0 0 0 0 0 0 0 0 0
"ENSG00000278273" 1 3 0 1 4 1 2 1 0 0 0 0 0 2 1 1 1 2 1 2 0 4 2 2 2 3 1 1 0 1 1 0
"ENSG00000222854" 0 0 0 1 0 0 0 0 0 0 0 0 0 0 0 0 0 0 0 0 0 0 0 0 0 0 0 0 0 0 0 0
"ENSG00000273825" 0 0 1 0 0 0 0 0 1 0 0 0 0 0 1 0 0 0 0 0 0 0 0 0 0 1 0 0 0 1 0 0
"ENSG00000287607" 0 0 0 0 0 1 0 0 0 0 0 0 0 0 2 0 0 1 0 0 0 0 0 1 0 0 0 1 1 0 0 0
"ENSG00000196369" 237 155 76 232 185 224 129 188 353 153 59 22 149 145 88 149 338 209 116 243 4 198 153 147 347 122 107 126 110 230 268 65
"ENSG00000271644" 0 0 0 1 0 1 0 0 0 0 0 1 0 0 1 0 2 1 0 0 0 1 0 0 0 0 1 3 0 2 0 0
"ENSG00000215784" 57 17 24 102 33 34 13 42 56 7 3 28 20 26 30 30 75 22 16 95 0 50 35 25 62 24 29 60 18 106 33 26
"ENSG00000283752" 0 0 0 0 0 0 0 0 0 1 0 0 0 0 0 0 0 0 0 0 0 0 0 0 0 0 0 0 0 0 0 0
"ENSG00000272419" 93 51 52 58 97 63 48 103 69 38 32 13 73 37 36 107 100 61 77 92 3 60 74 84 80 34 47 22 33 50 73 38
"ENSG00000277678" 1 1 1 0 5 0 1 6 3 1 1 0 1 0 0 1 4 1 2 2 0 1 5 0 1 0 0 0 2 1 1 0
"ENSG00000281571" 5 0 1 3 2 3 4 6 6 3 2 1 6 3 5 5 5 4 0 5 0 6 4 3 3 1 3 0 2 5 5 3
"ENSG00000223612" 271 120 179 252 196 250 223 191 312 151 93 12 266 172 89 196 345 184 195 215 14 293 173 203 184 111 161 82 109 247 259 83
"ENSG00000256374" 0 0 0 0 0 0 0 0 0 0 0 0 0 0 0 0 0 0 1 0 0 1 0 0 0 0 0 1 0 1 0 1
"ENSG00000271291" 0 0 0 0 0 0 0 0 0 0 0 0 0 0 0 0 0 0 0 0 0 0 0 0 0 0 0 0 0 0 0 0
"ENSG00000207501" 0 0 0 0 0 0 0 0 0 0 0 0 0 0 0 0 0 0 0 0 0 0 0 0 0 0 0 0 0 0 0 0
"ENSG00000276216" 0 1 0 1 1 0 0 0 0 0 1 0 0 3 0 1 1 0 1 1 0 0 1 0 0 0 1 0 6 0 1 3
"ENSG00000236140" 0 0 0 0 0 0 1 0 1 1 0 0 0 0 0 0 0 0 0 1 0 0 0 0 0 1 1 0 0 0 1 1
"ENSG00000162825" 412 173 181 292 448 204 215 323 337 150 126 50 197 146 73 284 394 276 164 418 10 115 350 213 385 168 221 90 121 115 314 142
"ENSG00000234367" 10 6 4 5 9 4 8 6 15 11 8 1 3 2 1 4 14 13 3 16 0 9 15 12 16 8 4 2 8 4 15 0
"ENSG00000270384" 0 0 0 0 0 0 0 0 0 0 0 0 0 0 0 0 0 0 0 0 0 0 0 0 0 0 0 0 0 0 0 0
"ENSG00000286620" 1 0 0 0 4 0 3 0 0 0 1 0 0 0 0 0 0 1 0 0 0 1 1 0 2 2 2 0 0 0 1 0
"ENSG00000270722" 0 0 0 0 3 19 37 7 8 5 47 20 14 448 0 8 0 0 1 2 0 0 7 1 50 0 13 1 155 0 20 0
"ENSG00000287374" 0 0 0 0 0 0 0 0 0 0 1 1 0 0 0 0 0 0 0 0 0 0 0 0 0 0 0 0 0 0 0 0
"ENSG00000278182" 0 0 0 0 0 0 0 0 0 0 0 0 0 0 0 0 0 0 0 0 0 1 0 0 0 0 0 0 0 0 0 0
"ENSG00000275064" 0 0 0 5 4 2 0 1 1 0 0 1 1 2 1 0 0 0 0 0 2 1 1 1 0 0 0 0 1 1 1 0
"ENSG00000272150" 143 90 90 176 306 120 91 149 138 72 57 38 203 77 41 91 160 112 79 160 4 142 153 71 111 57 77 38 91 87 128 38
"ENSG00000117262" 598 457 624 747 707 533 383 606 574 501 296 484 532 313 190 444 541 494 553 631 15 418 462 298 483 304 493 168 305 359 457 295
"ENSG00000174827" 102 99 208 206 203 152 57 270 108 133 61 34 114 111 34 102 130 153 201 215 6 161 113 85 79 59 205 67 74 139 70 69
"ENSG00000117281" 94 80 78 98 196 73 72 192 126 94 47 7 124 56 19 119 87 94 116 141 4 93 122 68 79 64 108 23 75 40 84 12
"ENSG00000265491" 5599 4337 6274 6944 7947 5895 4631 6477 6254 4935 3072 2412 6401 3533 2302 4975 5491 4698 5446 5690 172 4890 5050 3888 4758 3367 4799 1814 3659 4477 6325 3145
"ENSG00000186141" 6736 5890 6214 7097 7019 6125 4123 5446 6067 6458 3405 3660 5858 3374 2099 4724 6546 5989 5699 5000 216 5467 4546 4152 4796 4708 4305 1885 3109 4494 5269 3669
"ENSG00000186364" 110 111 140 143 206 90 77 173 71 101 48 18 106 50 59 162 149 194 148 169 0 97 154 82 70 52 126 21 38 43 69 61
"ENSG00000131788" 4471 10138 5679 5473 8430 5574 4337 8607 4025 9277 3052 350 5264 3090 1997 5132 4897 14156 8240 7724 215 5444 6862 3716 4029 9505 7949 1748 3254 4556 6215 2621
"ENSG00000278549" 2 3 3 2 6 0 1 2 2 5 2 0 0 0 0 1 2 7 0 1 0 0 0 2 1 1 1 0 1 1 1 3
"ENSG00000198483" 114 1510 696 203 280 143 108 319 86 1349 208 129 118 58 79 165 129 2232 612 358 8 200 234 130 90 2320 715 94 91 149 154 162
"ENSG00000143127" 99 120 138 143 291 118 119 322 113 94 42 36 119 70 40 154 159 313 174 337 5 131 323 91 89 76 173 44 87 76 134 67
"ENSG00000244619" 0 3 0 0 0 1 0 0 0 0 0 0 0 0 1 0 1 1 0 0 0 0 0 0 1 0 0 0 0 0 0 0
"ENSG00000131779" 2608 2083 4144 3241 3719 3113 1991 3790 2207 2411 1653 1072 2985 1564 1214 2544 2332 2691 3184 2903 125 2601 2616 2067 1746 2436 2624 1027 1571 2082 2450 2049
"ENSG00000265241" 9942 9414 10942 12300 10488 9410 6759 9214 10106 10994 4490 8011 9089 5334 3737 7930 8923 10441 8206 9666 312 7971 7438 6752 7179 7573 7123 3081 5272 6510 8053 6066
"ENSG00000211451" 15 30 35 32 51 37 28 42 24 35 13 18 24 11 10 25 20 45 22 33 2 19 31 10 19 20 33 13 13 20 26 11
"ENSG00000234222" 10 9 17 9 26 14 12 12 15 8 2 0 25 12 13 6 10 18 13 7 0 7 15 11 9 10 17 2 5 12 18 12
"ENSG00000280778" 0 0 0 0 0 0 0 0 0 0 0 0 0 0 0 0 0 0 0 0 0 0 0 0 0 0 0 0 0 0 0 0
"ENSG00000271601" 1535 566 954 1744 1722 1210 1107 1802 1476 844 454 564 1576 1041 611 1594 1498 679 808 1736 46 1365 1520 1143 1207 405 596 512 712 1262 1633 825
"ENSG00000272031" 46 39 22 63 101 58 41 108 36 44 17 13 64 30 20 70 54 77 47 118 4 47 79 37 54 39 70 17 45 48 58 35
"ENSG00000278431" 0 0 0 0 0 0 0 0 0 0 0 0 0 0 0 0 0 0 0 0 0 0 0 0 0 0 0 0 0 0 0 0
"ENSG00000121851" 161 129 337 244 222 248 182 215 165 173 115 178 177 146 110 206 170 161 157 158 9 188 178 170 150 155 151 85 136 164 223 217
"ENSG00000265972" 58129 60045 66126 47706 50172 32996 25098 25544 50982 64058 25488 6213 35931 18445 14442 10001 39868 60883 35839 39828 679 19163 24463 5409 31255 45237 29186 11143 13491 15662 25915 6159
"ENSG00000168509" 0 0 0 0 0 0 0 0 0 1 0 0 0 0 0 0 0 0 0 0 0 0 0 0 0 1 0 0 0 0 0 0
"ENSG00000287190" 1 3 2 2 2 1 0 2 4 3 4 2 2 3 0 4 0 2 2 1 0 1 3 2 1 0 3 0 3 1 1 1
"ENSG00000201558" 0 0 0 0 0 0 0 0 0 0 0 0 0 0 0 0 0 0 0 0 0 0 0 0 0 0 0 0 0 0 0 0
"ENSG00000233396" 29 55 23 51 65 33 23 57 32 42 11 1 60 27 19 43 63 74 30 30 1 41 33 32 29 53 34 16 36 45 40 22
"ENSG00000271425" 146 227 107 154 340 158 182 260 141 263 73 17 165 97 73 178 182 454 120 218 7 167 327 131 147 307 112 52 118 158 260 60
"ENSG00000264343" 2 4 2 2 5 1 5 8 1 13 0 0 9 2 2 11 2 8 3 0 0 0 5 2 1 5 2 1 5 0 7 2
"ENSG00000276509" 0 0 0 0 0 0 0 0 0 0 0 0 0 0 0 0 0 0 0 0 0 0 0 0 0 0 0 0 0 0 0 0
"ENSG00000201789" 0 0 0 0 0 0 0 0 0 0 0 0 0 0 0 0 0 0 0 0 0 0 0 0 0 0 0 0 0 0 0 0
"ENSG00000271121" 0 0 1 0 0 0 0 0 0 0 0 0 0 0 0 0 0 0 0 0 0 0 0 0 0 0 0 0 0 0 0 0
"ENSG00000277406" 9 8 6 13 59 8 8 6 12 7 1 2 35 3 3 4 6 16 10 17 2 2 9 14 15 10 14 0 32 4 14 3
"ENSG00000270339" 8 2 3 7 5 0 0 3 0 0 0 1 1 0 7 0 8 2 3 1 0 4 0 5 0 2 1 1 0 2 0 5
"ENSG00000273768" 0 1 1 0 0 0 0 1 0 0 0 1 0 1 0 0 1 0 0 0 0 0 0 0 0 0 0 0 0 0 0 0
"ENSG00000287978" 3 4 11 3 7 8 7 3 4 4 7 1 6 4 6 7 5 6 6 5 0 4 10 1 3 7 10 2 11 4 1 3
"ENSG00000274428" 10 5 5 17 78 10 10 10 21 8 3 15 53 7 2 11 18 23 15 14 2 3 13 8 24 20 19 1 35 7 9 7
"ENSG00000277655" 0 0 0 0 0 0 0 0 0 0 0 0 0 0 0 0 0 0 0 0 0 0 0 0 0 0 0 0 0 0 0 0
"ENSG00000276975" 6 25 18 9 11 10 9 70 3 15 9 1 5 11 7 27 7 52 23 15 1 22 17 23 5 16 29 2 4 6 20 9
"ENSG00000274408" 0 0 0 0 0 0 0 0 0 0 0 0 0 0 0 0 0 0 0 0 0 0 0 0 0 0 0 0 0 0 0 0
"ENSG00000274450" 0 0 0 0 0 0 0 0 0 0 0 0 0 0 0 0 0 0 0 0 0 0 0 0 0 0 0 0 0 1 0 0
"ENSG00000268043" 578 285 596 612 1136 691 470 1448 677 313 346 56 652 345 224 854 625 390 747 878 15 547 928 593 558 227 666 192 260 488 772 190
"ENSG00000244371" 1 2 0 4 5 1 3 0 3 0 0 1 1 3 1 4 2 1 3 1 1 1 3 0 3 0 0 2 0 2 0 1
"ENSG00000234225" 0 1 0 0 0 0 1 0 1 0 0 0 2 1 0 0 0 0 0 0 0 0 0 1 0 0 1 0 0 1 0 0
"ENSG00000227242" 6 2 6 8 10 12 13 28 7 5 0 0 9 4 5 8 4 4 3 13 0 10 6 10 9 4 4 3 2 6 11 9
"ENSG00000225603" 69 26 27 60 57 22 19 52 41 40 21 3 33 21 25 27 57 51 50 42 3 64 42 61 27 42 33 29 13 51 29 19
"ENSG00000201142" 0 0 0 0 0 0 0 0 0 0 0 0 0 0 0 0 0 0 0 0 0 0 0 0 0 0 0 0 0 0 0 0
"ENSG00000230832" 241 140 305 302 196 204 135 212 193 202 93 21 190 111 137 192 221 173 194 182 3 213 175 165 130 148 163 83 92 140 178 120
"ENSG00000286172" 1 1 0 0 0 1 0 0 1 2 2 4 1 6 0 0 0 0 0 0 0 0 4 1 1 0 1 0 5 0 0 0
"ENSG00000283342" 0 2 2 0 3 0 0 4 1 6 0 0 3 0 0 3 3 1 1 0 0 1 1 2 3 2 1 1 2 0 0 0
"ENSG00000131791" 4745 2651 3688 6026 7503 4040 3131 7531 5287 3230 2000 814 4952 2846 1824 4338 5080 3854 3644 7440 131 4025 6137 3063 4418 2352 4075 1707 2892 4014 5999 1893
"ENSG00000180867" 4639 2985 4200 4203 3230 3721 3167 3033 4324 3419 1591 456 2894 2411 1986 2712 4093 3045 2963 2760 102 3422 3158 2130 2994 2348 2297 1084 1755 2863 3896 1757
"ENSG00000237188" 0 0 1 1 1 0 1 3 3 3 0 1 2 0 0 2 0 0 3 1 0 1 4 1 3 1 3 1 0 0 0 1
"ENSG00000131781" 81 65 99 81 143 97 59 243 83 110 45 4 96 46 27 109 79 84 89 90 1 93 94 75 65 88 115 16 53 81 111 35
"ENSG00000226015" 3494 2520 3501 3969 3002 2663 2102 2790 3415 3004 1479 329 2585 1764 1337 2232 3184 2566 2574 2927 71 2596 2452 1902 2385 1844 2272 1040 1470 2170 2891 1466
"ENSG00000236806" 0 0 2 0 2 1 0 4 0 1 3 0 0 1 3 1 0 0 2 0 0 0 0 2 0 0 1 0 1 2 1 13
"ENSG00000131778" 214 174 194 250 270 183 145 321 213 173 71 11 157 127 85 187 200 288 233 264 4 167 227 141 170 114 189 56 92 117 195 42
"ENSG00000278811" 61 87 76 102 127 57 75 257 80 64 39 5 77 61 31 125 76 132 101 93 5 56 130 71 94 54 150 20 42 35 87 11
"ENSG00000213226" 3 10 3 22 4 16 21 10 4 11 1 3 3 13 26 9 4 6 5 9 0 28 16 8 1 28 4 10 1 31 30 16
"ENSG00000226653" 0 1 0 0 0 0 0 0 0 0 0 0 0 0 0 0 0 0 0 0 0 0 0 0 0 0 0 0 0 0 0 0
"ENSG00000207209" 0 0 0 0 0 0 0 0 0 0 0 0 0 0 0 0 0 0 0 0 0 0 0 0 0 0 0 0 0 0 0 0
"ENSG00000272443" 0 0 0 0 0 0 0 0 0 0 0 0 0 0 0 0 0 0 0 0 0 0 0 0 0 0 0 0 0 0 0 0
"ENSG00000272480" 0 0 0 0 0 0 0 0 0 0 0 0 0 0 0 0 0 0 0 0 0 0 0 0 1 0 0 0 0 0 0 0
"ENSG00000116128" 1669 1748 1796 2204 2431 2389 1454 2395 1859 2003 1072 419 1984 1393 652 2004 1560 1626 2087 1959 48 1826 1750 1280 1222 1067 1434 464 851 1338 1630 575
"ENSG00000162836" 661 423 820 1034 463 1039 594 1291 680 482 394 736 300 646 324 711 692 621 670 1090 2 860 855 472 577 311 633 232 187 714 801 597
"ENSG00000277762" 0 1 0 0 0 0 0 0 0 0 0 0 0 0 0 0 0 0 0 0 0 0 0 0 0 0 0 0 0 0 0 0
"ENSG00000227139" 0 0 0 0 0 0 0 0 0 0 0 0 0 0 0 0 0 0 0 1 0 0 0 0 0 0 0 0 0 0 0 0
"ENSG00000265107" 18 8 25 36 35 57 36 29 22 18 20 13 23 35 26 26 6 11 31 17 2 85 49 32 16 14 35 7 27 63 67 27
"ENSG00000274415" 0 0 0 0 0 0 0 0 0 0 0 0 0 0 0 0 0 0 0 0 0 0 0 0 0 0 0 0 0 0 0 0
"ENSG00000234190" 0 0 0 0 0 0 0 0 0 0 0 0 0 0 0 0 0 0 0 0 0 0 0 0 0 0 0 0 0 0 0 0
"ENSG00000223728" 0 0 0 0 0 0 0 0 0 0 0 0 0 0 0 0 0 0 0 0 0 0 0 0 0 0 0 0 0 0 0 1
"ENSG00000121634" 0 0 0 0 0 0 0 0 0 0 0 0 0 0 0 1 0 1 0 0 0 0 1 0 0 0 0 0 2 0 1 0
"ENSG00000188092" 262 306 277 277 459 192 137 388 264 272 242 193 265 134 87 185 238 399 179 338 9 159 270 125 216 187 227 117 147 174 188 126
"ENSG00000215859" 42 61 49 48 98 25 17 94 35 59 25 8 46 27 6 39 50 82 42 64 1 28 31 17 30 25 65 11 22 25 27 16
"ENSG00000273059" 1 4 3 0 3 0 0 3 2 2 0 0 1 0 0 0 0 2 3 1 0 0 0 0 0 0 0 0 2 0 0 0
"ENSG00000274372" 11 9 17 10 32 8 12 6 8 7 8 0 3 4 3 4 2 15 3 5 0 2 8 1 9 8 7 0 1 4 10 5
"ENSG00000206791" 0 1 0 2 1 0 0 0 0 0 0 0 0 0 0 0 1 2 0 0 0 0 0 0 0 0 0 0 0 0 0 1
"ENSG00000206585" 0 8 1 0 0 3 3 3 0 3 18 3 0 38 0 8 0 0 1 2 0 0 0 0 18 0 7 0 1 0 1 0
"ENSG00000229828" 0 0 0 1 2 4 0 1 0 1 0 0 0 1 0 3 1 0 0 1 0 4 2 3 0 1 0 1 4 3 0 3
"ENSG00000263956" 283 495 293 345 652 225 223 607 278 561 193 62 393 145 106 314 324 658 307 534 10 237 454 209 302 312 333 94 170 196 368 114
"ENSG00000225080" 0 0 0 0 0 0 0 0 0 0 0 0 0 0 0 0 0 1 0 1 0 0 0 0 0 0 0 0 0 0 0 0
"ENSG00000198658" 91 55 97 77 93 69 52 115 90 54 36 88 64 48 37 58 97 84 109 92 2 84 89 69 53 77 78 35 36 68 81 146
"ENSG00000232265" 1 0 0 1 0 0 1 0 0 0 0 0 1 0 0 0 0 1 0 3 1 1 0 1 1 2 0 0 0 0 0 0
"ENSG00000227733" 1 3 6 1 4 1 4 30 2 3 2 5 0 2 1 8 0 8 3 3 0 2 4 6 1 8 2 0 0 2 3 3
"ENSG00000238765" 0 0 0 0 0 0 0 0 0 0 0 0 1 0 0 0 0 0 0 0 0 0 0 0 0 0 0 0 0 0 0 0
"ENSG00000224335" 0 0 0 0 0 0 0 0 0 0 0 0 0 0 0 0 0 0 0 0 0 0 0 0 0 0 0 0 0 0 0 0
"ENSG00000227700" 0 0 0 0 0 0 0 0 0 0 0 0 0 0 0 0 0 0 0 0 0 1 0 0 0 0 0 0 0 0 0 0
"ENSG00000199879" 0 3 0 0 0 2 2 1 0 2 0 1 0 11 0 1 0 1 1 1 0 0 1 0 3 0 3 1 3 0 0 0
"ENSG00000234283" 1 0 1 3 0 2 2 3 2 0 1 26 2 0 0 3 1 2 1 2 0 0 0 1 2 1 0 1 1 0 1 4
"ENSG00000228626" 20 56 4 9 2 3 3 2 8 59 4 1 1 1 1 2 94 81 1 36 0 6 1 1 84 70 11 32 4 6 2 0
"ENSG00000274020" 164 135 116 138 129 146 97 222 108 110 43 89 103 74 41 179 235 252 83 215 3 128 175 120 215 151 105 94 65 118 134 117
"ENSG00000238107" 0 4 0 5 0 0 0 1 1 1 0 0 1 0 1 0 14 31 0 15 0 0 0 1 8 9 0 6 0 0 0 0
"ENSG00000224481" 4 1 1 1 0 1 0 1 0 0 1 0 0 0 0 0 1 1 0 3 0 1 1 1 0 0 0 0 0 2 1 1
"ENSG00000235988" 0 0 0 1 2 0 0 0 0 0 0 0 0 0 0 0 0 0 1 0 0 0 0 0 0 0 0 0 0 0 0 0
"ENSG00000252744" 0 0 0 0 0 0 0 0 0 0 0 0 0 0 0 0 0 0 0 0 0 0 0 0 0 0 0 0 0 0 0 0
"ENSG00000283676" 0 0 3 1 0 0 0 0 0 0 0 1 1 2 0 2 0 0 0 0 0 0 2 0 0 1 0 0 2 1 0 0
"ENSG00000202408" 0 0 0 0 0 0 0 0 0 0 0 0 0 2 0 0 0 1 0 0 0 0 0 0 0 0 0 0 0 0 0 0
"ENSG00000272824" 5 2 10 5 15 6 6 10 7 4 2 8 6 3 0 3 4 7 9 5 0 2 11 4 4 5 10 3 6 10 18 4
"ENSG00000207340" 2 3 2 3 8 3 0 1 2 0 1 0 4 11 1 4 8 4 4 8 0 5 6 4 3 2 12 1 8 2 5 0
"ENSG00000252135" 0 0 0 0 0 0 0 0 0 0 0 0 0 0 0 0 0 0 0 0 0 0 0 0 0 0 0 0 0 0 0 0
"ENSG00000278596" 0 0 0 0 0 0 0 0 0 0 0 0 0 0 0 0 0 0 0 0 0 0 0 0 0 0 0 0 2 0 0 0
"ENSG00000238825" 0 1 1 0 0 0 0 0 0 1 8 0 0 3 0 0 0 0 0 1 0 0 1 0 2 0 2 0 3 0 0 0
"ENSG00000231551" 26 29 25 23 34 22 26 65 34 30 9 9 11 26 8 51 36 65 24 34 1 22 35 20 47 22 28 5 28 25 42 9
"ENSG00000201183" 3 6 3 1 5 2 4 6 4 8 0 0 0 2 0 4 2 12 6 1 0 0 4 1 1 1 2 0 5 3 4 1
"ENSG00000225871" 82 72 29 77 95 56 51 97 90 87 22 2 56 46 34 63 97 112 79 108 3 61 121 53 96 69 64 35 61 77 83 4
"ENSG00000285062" 0 0 0 0 0 0 0 0 0 0 0 0 0 0 0 0 0 0 0 0 0 0 0 0 0 0 0 0 0 0 0 0
"ENSG00000280649" 14 4 17 11 13 21 13 24 12 3 7 30 12 14 14 20 10 9 14 17 0 16 23 15 20 3 7 3 6 12 35 27
"ENSG00000236334" 1 2 5 4 3 1 1 4 5 1 1 0 3 2 1 4 2 3 1 3 0 2 0 3 3 0 2 0 4 1 3 3
"ENSG00000274210" 5 10 3 4 0 7 13 6 10 7 8 6 5 19 2 1 3 2 2 2 1 1 6 1 11 3 5 1 26 6 4 2
"ENSG00000270629" 278 520 318 498 964 428 227 588 260 490 232 37 519 273 82 349 301 817 448 627 16 390 427 287 358 441 381 176 278 297 343 161
"ENSG00000286019" 0 1 0 0 1 0 0 0 0 0 0 0 0 0 0 0 0 0 0 0 0 0 0 0 0 0 0 0 0 0 0 0
"ENSG00000252515" 0 0 0 0 0 0 0 0 0 0 0 0 0 0 0 0 0 0 0 0 0 0 0 0 0 0 0 0 0 0 0 0
"ENSG00000177144" 2 1 0 0 0 0 2 2 1 1 0 0 0 0 1 1 2 0 2 2 0 0 3 6 0 1 0 1 0 2 0 0
"ENSG00000275140" 1 3 2 0 3 8 2 2 5 6 1 0 4 1 1 1 4 4 4 0 0 4 2 4 3 5 5 23 4 4 0 0
"ENSG00000271546" 0 0 0 0 0 0 0 0 0 0 0 0 0 0 0 0 0 0 0 0 0 0 0 0 0 0 0 0 0 0 0 0
"ENSG00000178104" 2264 1000 1414 2641 2887 2924 1868 2811 2209 1081 748 620 2272 1746 1057 2319 2867 1319 1476 2132 78 2876 2604 2124 2152 983 1306 678 1766 2579 3304 1646
"ENSG00000252656" 0 0 0 0 0 0 0 0 0 0 0 0 0 0 0 0 0 0 0 0 0 0 0 0 0 0 0 0 0 0 0 0
"ENSG00000222788" 0 0 0 0 0 0 0 0 0 0 0 0 0 0 0 0 0 0 0 0 0 0 0 0 0 0 0 0 0 0 0 0
"ENSG00000254913" 0 0 0 0 0 0 0 0 0 0 0 0 0 0 0 0 0 0 0 0 0 0 0 0 0 0 0 0 0 0 0 0
"ENSG00000255148" 0 0 0 0 0 0 0 0 0 0 0 0 0 0 0 0 1 0 0 0 0 0 0 0 0 0 0 0 0 0 0 0
"ENSG00000254539" 0 0 0 0 0 0 0 0 0 0 0 0 0 0 0 0 0 0 0 0 0 1 0 0 0 0 0 0 0 0 0 0
"ENSG00000269713" 1260 582 525 765 1200 817 510 1158 1219 665 274 64 621 452 284 852 1385 996 599 954 17 698 958 529 1056 409 488 181 316 601 712 230
"ENSG00000274019" 0 0 0 0 0 0 0 0 0 0 0 0 0 0 0 0 0 0 0 0 0 0 0 0 2 0 1 0 0 0 0 0
"ENSG00000201699" 0 0 1 1 1 0 0 1 0 0 0 3 2 0 1 0 4 0 3 4 0 0 1 0 1 2 0 0 0 0 1 1
"ENSG00000274265" 113 22 100 37 53 37 37 93 77 24 32 15 64 25 8 32 90 33 60 30 3 26 43 42 84 20 53 7 41 17 58 22
"ENSG00000215861" 17 18 39 29 32 59 31 18 14 23 16 3 16 27 20 18 21 26 32 13 2 45 42 26 15 20 21 5 16 24 40 14
"ENSG00000272755" 2 2 3 1 10 4 0 6 3 0 1 0 9 0 2 2 2 2 0 1 0 0 5 1 0 0 4 0 3 0 1 0
"ENSG00000273591" 0 0 0 0 0 0 0 0 0 0 0 0 0 0 0 0 0 0 0 0 0 0 0 0 0 0 0 0 0 0 0 0
"ENSG00000274423" 39 40 26 29 40 30 18 24 31 39 19 0 35 14 25 10 42 48 53 11 2 66 13 36 21 98 18 30 19 54 34 11
"ENSG00000286219" 14 15 24 12 44 19 20 52 21 31 13 1 37 16 11 22 15 23 21 26 0 16 48 28 34 14 36 8 24 25 66 3
"ENSG00000286185" 0 0 0 0 0 0 0 0 0 0 0 0 0 0 0 0 0 0 0 0 0 0 0 0 0 0 0 0 0 0 0 0
"ENSG00000271383" 2 1 1 1 4 6 2 2 4 0 1 0 2 6 1 3 4 5 3 1 0 2 2 5 1 0 3 0 0 2 6 0
"ENSG00000263464" 1 0 3 1 4 2 2 0 3 1 1 0 4 0 2 2 0 3 1 1 0 6 0 3 1 0 1 2 5 2 1 4
"ENSG00000277147" 101 73 79 88 118 85 85 124 87 71 40 31 85 43 61 123 83 105 50 103 2 62 102 89 90 48 75 25 36 43 107 92
"ENSG00000284964" 0 0 0 0 0 0 0 0 0 0 0 0 0 0 0 0 0 0 0 0 0 0 0 0 0 0 0 0 0 0 0 0
"ENSG00000275557" 3 0 2 1 4 3 2 2 2 2 1 7 2 1 2 3 3 2 4 2 0 0 1 0 4 1 2 2 3 4 2 1
"ENSG00000206828" 9 23 22 15 18 6 9 36 17 17 11 26 13 10 6 25 5 10 13 19 0 14 17 4 2 2 13 4 10 5 14 13
"ENSG00000284842" 0 0 0 0 0 0 0 0 1 0 0 2 0 0 0 0 0 1 0 0 0 1 0 0 0 0 0 0 0 0 0 0
"ENSG00000234232" 0 0 0 0 0 0 0 0 0 0 0 1 0 0 0 0 0 0 0 0 0 0 0 0 0 0 0 0 0 0 0 0
"ENSG00000275229" 0 0 0 0 0 0 0 0 0 0 0 0 0 0 0 0 0 0 0 0 0 0 0 0 0 0 0 0 0 0 0 0
"ENSG00000226500" 0 0 0 0 0 0 0 0 0 0 0 0 0 0 0 0 0 0 0 0 0 0 0 0 0 0 0 0 0 0 0 0
"ENSG00000150337" 5 2 1 10 4 4 2 7 7 2 0 0 4 0 1 2 14 11 4 21 1 3 6 2 5 4 11 1 0 1 17 0
"ENSG00000203814" 21 13 15 186 43 17 27 45 48 15 38 21 32 81 9 43 31 28 29 312 3 23 51 8 109 17 57 59 142 21 67 11
"ENSG00000233030" 17 16 10 53 44 6 5 21 21 17 8 2 28 4 5 12 19 27 13 61 0 13 25 12 29 12 25 9 14 16 46 15
"ENSG00000183598" 2 5 0 18 1 6 2 1 0 0 5 7 6 34 0 4 1 1 4 44 0 2 5 0 20 0 9 3 45 1 14 2
"ENSG00000270882" 2 0 1 3 2 1 0 2 8 0 2 0 2 0 4 1 2 2 0 1 0 1 2 7 6 2 1 7 2 16 4 6
"ENSG00000203811" 0 0 0 1 0 0 0 0 1 0 0 0 1 0 1 0 0 0 0 1 0 0 0 0 1 1 0 0 1 1 1 0
"ENSG00000203812" 12 2 26 11 24 21 10 14 12 7 14 45 20 9 10 12 13 12 12 10 0 17 17 18 14 5 20 3 7 21 20 15
"ENSG00000220323" 69 98 80 70 164 57 67 246 106 94 41 1 90 75 23 174 68 160 94 161 5 79 205 62 112 36 184 18 83 89 160 26
"ENSG00000261716" 260 170 296 257 468 254 263 686 347 224 125 37 261 184 166 470 390 338 309 491 7 265 632 176 378 158 541 113 222 313 678 114
"ENSG00000272196" 6 1 4 2 11 2 4 5 1 1 1 8 4 2 14 2 8 4 4 2 0 6 2 18 1 3 0 3 1 12 1 7
"ENSG00000203852" 3 2 2 0 2 2 0 1 1 0 3 2 0 0 0 0 1 0 0 0 0 1 0 0 2 2 0 1 1 2 0 0
"ENSG00000270276" 9 13 17 11 9 8 0 13 11 7 14 7 15 9 2 7 10 5 4 11 0 7 6 6 19 6 10 6 7 6 25 12
"ENSG00000264207" 1 0 0 0 0 4 0 0 0 0 0 0 0 0 0 0 0 0 1 0 0 0 1 0 0 0 0 0 0 0 0 0
"ENSG00000184678" 980 664 1805 755 2157 757 954 1478 996 748 1040 310 1739 647 480 1178 900 761 1431 823 40 605 1315 645 906 515 1385 222 993 586 1609 936
"ENSG00000184260" 12 16 16 36 12 21 30 23 23 12 45 53 23 125 9 20 10 13 10 25 0 22 21 8 90 12 36 6 177 13 29 27
"ENSG00000184270" 5 2 1 5 9 9 10 10 7 6 15 18 10 59 1 9 5 8 4 7 0 4 11 3 31 5 22 2 63 9 13 11
"ENSG00000178096" 438 375 643 539 525 461 272 434 355 462 321 623 414 260 179 273 421 599 462 522 11 344 348 180 337 384 368 118 163 281 347 530
"ENSG00000159164" 221 186 92 247 173 304 94 115 210 257 52 88 144 163 40 95 227 276 104 180 6 185 103 67 221 235 78 61 99 143 92 42
"ENSG00000143368" 12845 9937 9154 12876 12392 14931 9488 10845 13074 11114 5942 3154 10120 8073 4027 10129 12497 11424 11343 12350 294 11531 10237 7385 9066 6896 8378 2931 4507 8931 10556 7503
"ENSG00000014914" 1611 1353 1320 1602 2040 1805 1295 2882 1423 1474 554 308 1506 977 592 1971 1648 1846 1278 1890 51 1464 1977 1598 1435 842 1146 506 825 1443 2072 1530
"ENSG00000264522" 3975 3691 4856 5421 4863 5066 3933 5038 4457 3846 2674 1888 4651 3003 1610 4346 4462 3939 4394 4604 136 4212 4365 4207 4125 3232 4071 1547 2972 4016 6662 2350
"ENSG00000285184" 41 58 40 40 42 21 9 37 30 58 12 5 19 18 11 18 33 60 28 47 6 26 7 18 35 47 32 20 19 31 11 19
"ENSG00000223945" 5 1 1 4 0 1 1 0 0 1 1 0 4 1 2 5 2 1 2 2 0 1 2 2 0 2 1 0 2 1 0 1
"ENSG00000136631" 3062 3342 4134 4084 4596 3408 2696 4926 3114 3621 1757 1144 3441 2101 1436 2999 2991 4584 3519 4034 100 3227 3903 2414 2376 3122 3302 1178 2085 2828 3663 2207
"ENSG00000023902" 1752 522 1896 1077 1303 1636 1257 1191 1423 626 687 2084 1123 733 597 1066 1508 568 1108 817 49 1044 1146 965 984 331 651 280 476 813 1214 1782
"ENSG00000285554" 2 0 1 0 3 0 2 2 1 1 0 0 1 3 0 1 1 2 1 0 0 0 1 1 2 1 2 0 0 0 1 0
"ENSG00000266187" 0 0 0 0 0 0 0 0 0 0 0 0 0 0 0 0 0 0 0 0 0 0 0 0 0 0 0 0 0 1 0 0
"ENSG00000143401" 8313 4741 5740 11480 5469 7758 5564 5951 8628 5920 2085 2505 4462 5306 3310 4916 8341 6275 4588 9955 158 8617 6975 4382 8699 5190 4917 4056 4192 8149 9934 2781
"ENSG00000222222" 1 0 0 0 0 0 0 0 0 0 0 0 0 0 0 0 1 2 0 0 0 0 0 0 1 0 2 0 1 0 0 0
"ENSG00000276110" 0 0 0 1 0 0 0 1 1 2 0 0 0 0 0 1 0 2 0 1 0 0 0 0 0 0 0 0 0 0 1 0
"ENSG00000118298" 55 80 93 70 93 91 64 78 75 79 52 24 111 48 25 76 47 70 77 53 4 47 72 58 68 43 61 14 47 58 53 36
"ENSG00000117362" 18651 14483 21436 19258 19925 19294 12729 16572 15575 15427 9716 5476 15574 9562 7219 13420 18095 17026 18998 15833 558 15689 15065 13178 11854 13506 12763 5084 7803 12433 15072 13626
"ENSG00000118292" 130 186 194 135 293 137 112 317 92 159 74 89 131 67 55 157 117 237 148 174 7 112 232 136 89 114 168 32 71 98 147 143
"ENSG00000159208" 239 374 602 297 693 234 205 439 144 360 218 74 395 132 129 241 321 1092 636 549 15 363 587 258 318 1565 839 185 411 361 584 448
"ENSG00000266472" 5320 3766 7074 6071 6009 5583 3948 6952 4266 4021 2646 7643 4437 2815 2515 4461 4559 5318 4761 6413 137 4912 5644 3889 3184 2903 4326 1549 2257 3450 4109 5163
"ENSG00000117360" 8108 6662 9035 8470 9751 6879 4652 9233 6998 6635 3431 3141 6195 3630 2663 6120 8792 9213 7684 8230 239 6751 7863 5386 5746 4745 7067 2134 3467 5330 7113 4337
"ENSG00000163125" 5767 7150 3643 6618 6250 6374 4458 5965 7523 7805 2963 865 5664 4062 1810 4888 6746 7907 5298 6322 176 5363 5156 3283 5961 5745 5027 1843 3342 4571 6938 1707
"ENSG00000143374" 2458 3380 3518 3405 3180 3130 2110 3194 2414 3994 1981 1150 2638 1629 1192 2371 2698 4723 3147 2913 89 2402 2328 1871 1840 3541 2232 760 1185 1929 2328 2069
"ENSG00000283933" 0 0 0 0 0 0 0 0 0 0 0 0 0 0 0 0 0 0 0 0 0 0 0 0 0 0 0 0 0 0 0 0
"ENSG00000143369" 3510 12985 3094 3242 4836 1946 2047 3971 3748 13278 1781 2812 4301 1174 1041 3457 4035 17939 3924 2790 139 1649 2112 2584 2973 14015 3840 787 2004 1301 2511 3887
"ENSG00000228126" 8 94 31 10 39 6 3 45 9 97 12 6 27 1 3 13 7 103 30 7 0 4 8 14 7 64 36 1 13 1 8 11
"ENSG00000237781" 45 140 109 9 173 24 34 131 44 133 31 5 82 10 15 48 36 273 123 46 2 37 85 41 58 130 176 9 53 19 57 41
"ENSG00000143382" 2032 9778 6344 1180 8910 1620 2535 7388 2199 10321 3641 293 5191 819 1188 3968 2926 19597 9282 2547 208 1405 4831 2645 3309 9713 12059 449 3376 1287 3586 2671
"ENSG00000264553" 9 63 23 3 59 4 8 61 9 49 8 0 18 4 8 15 23 149 61 14 2 7 27 13 26 70 84 0 27 4 11 8
"ENSG00000203804" 29 61 50 22 64 19 26 66 55 64 16 19 53 20 11 52 32 99 52 27 0 14 56 27 43 70 65 5 37 16 21 9
"ENSG00000277452" 4 7 9 1 12 3 2 5 5 19 5 0 4 3 2 3 3 21 8 4 0 2 6 2 7 17 16 0 0 1 2 0
"ENSG00000274963" 8 20 17 1 8 2 5 15 12 35 13 1 13 2 0 7 7 29 8 1 0 2 5 6 5 17 14 0 6 1 1 1
"ENSG00000143384" 100228 86782 76621 92668 116836 81421 62949 110747 92950 78137 29831 18033 69090 45543 29797 83987 96757 96729 72140 91929 2169 72515 86335 57173 69357 54450 63667 23360 40930 56494 77602 29980
"ENSG00000253047" 5 6 1 3 6 0 1 5 0 2 1 0 6 0 1 1 0 4 3 2 0 2 1 1 2 0 2 0 0 3 1 0
"ENSG00000143420" 15065 10393 18405 17487 14961 14147 9477 11827 12684 11829 6766 14082 10838 7179 5983 9365 15331 13839 13383 13875 418 12976 11781 10435 10379 12076 10257 4920 6601 11071 12546 12900
"ENSG00000276103" 2 2 0 4 2 0 0 4 4 2 1 0 1 3 1 2 1 5 2 4 0 0 2 0 2 1 4 0 1 1 2 0
"ENSG00000143457" 1822 2066 2271 2754 2591 2169 1715 2213 1784 2164 854 548 2155 1450 1025 1838 2485 3089 2379 2647 83 2720 2336 1981 2089 2253 2070 961 1888 2458 3339 1501
"ENSG00000143452" 0 508 1 517 0 0 0 1 2 564 0 41 0 1 0 2 0 693 0 710 0 0 1 0 3 335 3 168 1 0 4 1
"ENSG00000206931" 0 6 0 3 0 0 0 0 0 3 0 0 0 0 0 0 0 11 0 13 0 0 0 0 0 4 0 3 0 0 0 0
"ENSG00000163131" 525 351 162 772 596 511 334 300 567 468 76 132 504 358 225 237 505 497 167 791 18 483 612 275 510 325 155 280 320 517 902 214
"ENSG00000236713" 3 1 2 3 4 1 0 6 2 2 2 4 4 2 3 0 9 2 2 3 0 5 2 10 3 7 2 4 1 5 1 0
"ENSG00000143387" 713 642 548 704 964 521 484 1058 757 723 277 133 970 291 337 760 677 737 479 712 24 450 650 558 409 398 411 154 460 325 537 586
"ENSG00000224690" 1 2 4 0 2 2 1 0 1 1 2 2 1 0 0 0 3 1 2 0 1 0 1 1 0 0 1 1 1 1 3 0
"ENSG00000143437" 4320 3345 4074 4305 6050 4403 3415 5937 4243 3430 2224 1059 3824 2587 1618 3680 4659 4412 5226 4616 155 4136 4771 3335 3424 3485 4022 1310 2328 3604 4797 1745
"ENSG00000200175" 0 0 0 0 0 0 0 2 0 0 1 0 0 0 0 0 0 0 0 0 0 0 0 0 0 1 0 0 0 0 0 0
"ENSG00000224800" 64 27 75 72 40 33 27 37 38 23 12 175 39 14 38 28 57 31 33 24 0 71 12 48 25 58 36 29 10 51 28 58
"ENSG00000283324" 0 0 1 1 0 1 0 0 0 0 0 0 1 0 0 0 0 0 0 0 0 0 0 0 0 0 1 0 0 1 1 0
"ENSG00000229357" 16 8 7 11 15 3 1 14 7 12 0 0 5 4 18 10 5 2 15 4 0 6 8 15 2 5 1 11 3 16 6 7
"ENSG00000143379" 3106 2815 3044 3424 4424 3500 2160 3753 2945 2890 1753 382 3049 1877 1159 2546 3165 3440 3513 3215 112 3024 3065 1983 2466 2234 2610 923 1593 2472 3104 1225
"ENSG00000143418" 14701 8947 8131 13330 11800 15031 10887 12159 16065 10551 6633 1011 12101 8887 4853 11876 15942 10057 10835 12019 355 12417 11167 9319 11683 6234 7806 3593 5610 9907 13215 5824
"ENSG00000259357" 0 0 0 0 0 0 0 0 0 0 0 0 0 0 0 0 0 0 0 0 0 0 0 0 0 0 0 0 0 0 0 0
"ENSG00000231073" 8 6 6 7 18 9 11 22 9 5 4 4 8 8 4 12 9 16 16 17 0 10 13 8 12 1 10 1 8 9 11 2
"ENSG00000143412" 113 316 368 225 278 146 110 262 147 303 122 106 158 82 79 208 146 508 353 328 1 159 222 164 121 678 406 114 148 140 200 198
"ENSG00000143409" 491 653 890 631 967 689 552 964 536 689 460 271 703 400 235 717 719 1028 1057 815 29 628 860 585 615 849 1080 258 469 590 816 511
"ENSG00000143363" 1090 1297 1425 1232 1437 1239 848 1236 1159 1500 844 238 1321 770 529 897 1204 1524 1502 1079 39 1120 928 765 873 1202 1085 400 643 952 1131 562
"ENSG00000200759" 0 1 0 0 0 0 0 1 0 0 0 1 0 0 0 0 1 0 0 0 0 0 1 0 0 1 0 0 0 0 1 0
"ENSG00000163141" 58 1748 689 187 209 79 117 304 43 1542 244 99 110 26 57 134 87 2521 588 253 10 88 232 130 58 3051 773 84 91 47 148 115
"ENSG00000143443" 118 135 166 153 149 147 118 161 157 168 85 122 131 97 59 147 133 155 128 117 7 115 101 73 122 127 142 42 110 86 130 129
"ENSG00000197622" 18684 26446 22639 26564 29246 29429 20437 28869 19651 25328 12654 2376 20494 15359 8836 25298 21646 29895 28359 24284 798 24997 26496 17977 16284 21805 23887 7559 13560 21395 28114 10927
"ENSG00000213190" 1147 1077 1236 1371 1976 2285 2042 2486 1116 1169 629 206 1227 1379 958 1533 1234 1808 1519 1811 43 2079 3319 1241 1043 1081 1728 446 982 2083 3730 1121
"ENSG00000143458" 1511 1775 1709 2242 2066 1219 978 2334 1588 1962 727 308 1459 926 555 1534 1950 2644 1793 2905 41 1697 1982 1226 1510 1565 1550 630 860 1340 1721 472
"ENSG00000233717" 0 1 0 0 0 1 0 1 0 0 0 0 0 1 0 0 0 0 0 1 0 0 0 0 0 0 0 0 0 0 0 0
"ENSG00000261168" 5 8 11 9 22 4 7 12 7 5 3 0 5 0 4 10 6 31 4 6 0 6 29 7 2 9 9 2 6 4 4 7
"ENSG00000143434" 360 653 433 281 759 318 362 819 250 588 161 136 380 202 120 367 350 1405 447 534 21 298 733 250 345 363 464 63 216 225 411 289
"ENSG00000163154" 6 6 6 3 10 6 8 4 7 10 6 4 12 11 2 8 6 27 7 8 0 1 18 7 6 7 13 1 4 3 4 0
"ENSG00000163156" 3674 2508 5111 3355 3204 3155 1940 2458 2615 2705 1972 4890 2573 1435 1264 2091 3230 2980 3165 2379 101 2516 2178 2127 2210 2472 2221 824 1319 1839 2170 3030
"ENSG00000163155" 910 815 1046 1054 1062 1001 796 794 864 858 439 302 948 504 396 588 1230 1249 871 916 31 966 1057 743 838 893 836 312 788 973 1388 857
"ENSG00000163157" 0 0 0 0 0 0 0 0 0 0 0 0 0 0 0 0 0 0 0 0 0 0 0 0 0 0 0 0 0 0 0 0
"ENSG00000163159" 4271 3471 6253 4963 4384 4784 2892 3757 3397 3915 2683 2678 3649 2426 1602 2787 4380 4384 4784 3802 137 4194 3375 3096 2715 3245 3215 1217 1855 3184 3531 4002
"ENSG00000143398" 21676 18256 16021 21540 25218 17219 13379 20234 21586 18303 8621 1458 15730 10280 6267 13484 20513 20683 18537 19610 447 15685 17514 11313 15715 14592 15818 4786 8670 12609 17987 6081
"ENSG00000159352" 9998 5747 14371 11439 7978 11276 5936 7033 6911 6477 5372 11637 6705 5070 4190 6228 9194 6747 9255 6857 227 9503 6163 6878 5174 5826 5430 2685 3300 7042 6567 8978
"ENSG00000232671" 5 5 9 8 6 14 6 13 6 8 1 13 15 5 3 9 6 12 8 12 1 8 7 9 5 5 6 3 7 6 7 6
"ENSG00000143373" 2407 2457 2917 3058 3438 3417 2413 2502 2695 3122 2049 483 3051 2001 1042 2267 2620 3200 3254 2765 83 2522 2481 1964 2125 2522 2377 823 1288 2166 2835 1815
"ENSG00000143393" 9891 7639 10362 10266 12365 10909 7050 10037 8383 7989 5317 3765 8265 5325 3551 8779 10588 10338 10925 9720 340 9732 9470 7946 6983 7079 7579 2655 4173 7607 9406 7554
"ENSG00000265753" 2 5 0 2 3 0 0 0 3 6 0 0 1 2 2 1 1 1 1 0 0 0 5 1 4 1 0 0 0 3 3 2
"ENSG00000273481" 1 1 0 0 3 3 0 3 1 0 0 0 1 2 1 1 1 2 4 2 0 1 1 0 0 0 1 0 0 0 3 0
"ENSG00000143390" 4254 2068 2949 4425 6095 6104 4379 7564 4215 2742 2115 506 4501 3691 2084 5533 4092 2891 3590 5391 153 5431 6132 4122 3343 1479 3150 1333 2422 4660 5755 2376
"ENSG00000224645" 0 0 0 0 0 0 0 0 0 0 0 0 0 0 0 0 0 0 0 0 0 0 0 0 0 0 0 0 0 0 0 0
"ENSG00000237976" 17 7 15 21 11 20 12 19 9 7 4 14 22 8 7 19 10 7 4 13 1 12 17 10 10 2 12 4 10 20 22 16
"ENSG00000143416" 144 219 278 321 107 171 142 167 168 248 228 227 137 98 80 169 151 179 231 213 4 147 122 109 86 148 125 63 50 91 109 127
"ENSG00000159377" 21094 13100 26870 21971 18901 21415 13090 16750 15631 14123 10878 16938 15120 10446 8068 13585 18456 15940 18815 17702 466 18124 16313 13316 12616 11349 12794 5555 7478 14555 15991 19949
"ENSG00000143442" 6021 5397 4914 6442 9916 5751 4475 9709 6037 5500 2734 964 6167 3548 2097 6111 6827 7290 5420 8055 153 4995 7772 4061 5389 3934 5135 1817 3011 4467 6844 2212
"ENSG00000238711" 2 0 1 0 2 2 1 1 3 1 1 0 2 1 0 0 1 0 1 2 0 1 0 2 2 0 0 1 0 0 0 0
"ENSG00000143375" 7529 15131 11159 7528 14913 5673 4574 7161 7355 15894 5490 1160 10664 3027 2626 4409 8646 17418 12121 9290 351 5562 6934 3461 6347 11504 9729 2132 4588 4494 6090 2794
"ENSG00000252840" 0 1 0 0 4 0 0 0 0 3 0 0 0 0 0 1 1 2 0 1 0 0 1 1 1 1 1 0 0 0 1 1
"ENSG00000143367" 25765 21642 33510 24499 32195 18987 17637 25224 21010 22392 14729 5354 22243 9084 9297 18714 21490 23382 30504 17390 726 14957 19836 15281 11653 18503 19985 5003 9249 9953 15511 7742
"ENSG00000232536" 29 35 40 25 37 29 31 59 24 38 26 2 31 21 11 39 28 53 47 43 1 19 36 26 34 19 22 5 11 11 32 2
"ENSG00000207606" 0 2 3 4 5 2 3 7 5 2 0 5 3 1 1 1 5 4 3 3 0 0 3 2 2 3 5 0 1 0 1 1
"ENSG00000223861" 53 45 56 32 52 38 20 46 25 41 23 27 31 16 39 25 37 48 43 27 1 50 27 63 26 72 27 32 12 42 16 64
"ENSG00000143376" 2538 2613 2729 3225 3331 2616 2033 3762 2639 2665 1623 469 2611 2090 1032 2807 3249 3116 3143 3479 92 2786 3377 2040 2464 2252 2752 980 1862 2580 3464 1216
"ENSG00000250734" 0 0 2 1 6 1 2 1 0 0 0 0 1 0 0 0 1 1 0 0 0 0 0 0 2 1 0 0 0 0 0 0
"ENSG00000206635" 2 0 0 0 0 0 0 0 0 0 0 0 0 0 0 0 0 0 0 0 0 0 0 0 0 0 0 0 0 0 0 0
"ENSG00000227045" 0 1 0 0 0 1 0 1 0 1 0 2 1 1 0 0 0 1 1 0 0 1 1 0 0 2 1 0 0 0 0 0
"ENSG00000159409" 0 1 0 0 4 1 1 0 0 1 0 2 1 0 1 1 1 2 1 0 0 0 2 2 1 1 3 2 2 0 0 1
"ENSG00000178796" 0 0 0 1 0 0 1 1 0 1 0 0 0 1 0 0 0 3 0 1 0 0 2 0 0 0 1 0 0 0 0 2
"ENSG00000206980" 0 0 0 0 2 0 0 0 0 1 0 0 0 0 0 0 0 0 0 0 0 0 0 0 0 0 0 0 0 0 0 0
"ENSG00000269621" 0 0 0 0 0 0 0 0 0 2 0 0 0 1 0 0 0 0 0 0 0 0 2 0 0 0 0 0 2 0 0 0
"ENSG00000236940" 1 0 1 1 0 1 0 0 0 3 1 0 0 0 1 2 0 2 0 3 0 0 1 1 0 0 1 0 0 0 1 0
"ENSG00000143436" 4003 2677 4321 4245 3367 3909 2601 3062 3574 3108 2191 709 2992 2141 1486 2823 3527 2707 3269 2935 87 3013 2745 2475 2563 1892 2233 978 1397 2457 2752 2868
"ENSG00000143450" 44 48 66 54 55 55 32 50 32 52 28 45 48 56 13 40 45 78 38 45 1 54 34 35 28 39 37 13 30 40 50 33
"ENSG00000249602" 1 6 5 2 2 3 3 4 4 7 2 1 3 0 0 5 0 3 2 2 0 1 1 0 0 2 2 1 1 1 1 2
"ENSG00000232937" 0 0 0 0 0 0 0 0 0 0 0 0 0 0 0 0 0 0 0 0 0 0 0 0 0 0 0 0 0 0 0 0
"ENSG00000268288" 0 0 0 2 1 0 0 2 0 3 0 0 2 0 0 1 1 1 0 1 0 1 0 0 0 0 2 0 0 0 0 0
"ENSG00000182134" 147 252 296 207 251 271 194 212 145 253 161 23 250 172 78 212 143 263 250 139 8 212 170 154 122 235 201 64 151 172 233 118
"ENSG00000203288" 5 5 6 6 4 6 7 6 2 8 3 12 6 7 1 7 6 7 6 11 0 2 8 9 8 11 12 3 1 3 10 5
"ENSG00000269489" 0 2 6 1 4 2 3 4 1 5 1 0 1 2 0 2 0 5 0 6 0 1 3 2 0 1 2 1 0 1 4 1
"ENSG00000213171" 0 2 0 0 0 0 1 1 0 0 2 0 0 0 0 0 0 1 0 2 0 1 0 0 0 0 2 0 3 0 0 0
"ENSG00000143365" 3 12 9 9 12 3 5 5 9 23 13 14 4 5 1 1 2 10 29 11 0 5 3 0 1 24 14 7 3 1 2 1
"ENSG00000225556" 47 35 46 42 57 49 25 49 34 48 26 40 54 37 9 33 50 56 56 63 1 45 30 31 40 33 34 14 22 26 28 23
"ENSG00000201134" 14 4 13 9 9 13 9 8 9 3 2 0 12 4 2 8 11 2 8 8 0 7 6 5 6 5 11 4 9 8 7 0
"ENSG00000234614" 60 30 85 63 90 85 18 75 61 44 45 7 102 47 18 63 86 42 79 69 1 73 37 54 54 38 62 26 49 63 45 29
"ENSG00000196407" 28 81 68 66 92 70 23 79 45 52 31 13 91 28 8 50 50 71 70 56 3 67 38 36 51 116 64 12 45 41 34 30
"ENSG00000159445" 1337 1794 2491 2013 1394 1324 1371 2135 1650 2104 1363 716 1345 856 694 1946 1112 1642 2221 1432 31 962 1276 1168 1022 1242 1728 464 624 710 1291 738
"ENSG00000285651" 5 3 3 1 2 2 2 2 2 0 2 4 7 7 0 1 4 9 0 5 0 0 5 5 5 3 3 1 2 3 6 4
"ENSG00000286581" 0 0 0 0 0 1 0 0 0 2 0 0 2 0 0 0 0 0 0 0 0 0 0 0 1 0 0 0 0 0 0 0
"ENSG00000223810" 1 1 0 0 0 0 0 0 0 0 0 0 0 0 0 0 0 0 0 0 0 0 0 1 3 0 0 0 0 1 0 1
"ENSG00000197747" 86060 98687 132149 101922 89281 66185 63435 85591 86373 105771 50897 73100 85475 43465 36286 71446 76258 97184 84404 81497 2399 60507 72538 54964 60392 68383 81526 24021 46643 51035 77590 87262
"ENSG00000229021" 29 27 18 47 24 19 19 48 19 24 24 4 25 24 5 20 28 49 43 88 0 25 50 9 23 45 59 17 12 11 26 6
"ENSG00000240667" 0 0 0 0 0 0 0 0 0 0 0 0 0 0 0 0 0 0 0 0 0 0 0 0 0 0 0 0 0 0 0 0
"ENSG00000163191" 109838 121373 135351 109605 125693 98491 69972 101914 85063 123397 71542 80195 97753 47698 41368 78655 97776 139015 125391 93407 3298 84250 89851 80536 68590 124706 88484 28876 47653 68955 78489 116161
"ENSG00000232678" 3 1 1 3 2 1 1 3 5 0 0 1 2 1 1 0 0 5 3 5 0 1 5 4 0 3 4 1 1 0 1 0
"ENSG00000285818" 1 1 0 0 0 0 1 0 0 0 0 0 0 1 0 1 0 0 0 1 0 1 1 1 0 0 0 0 0 0 1 0
"ENSG00000182898" 0 2 12 0 5 3 3 11 2 1 3 0 1 1 2 3 0 2 17 3 0 2 3 6 0 0 16 0 3 4 6 4
"ENSG00000159450" 70 161 245 126 235 109 67 147 80 162 112 18 149 56 42 56 82 201 201 164 3 110 114 39 69 148 296 42 116 65 110 35
"ENSG00000226716" 1 0 0 0 0 0 0 0 0 0 0 0 0 0 0 0 0 0 1 0 0 0 0 0 0 0 1 0 0 0 0 0
"ENSG00000233792" 0 0 0 0 0 0 0 0 0 1 0 0 0 0 0 0 0 0 0 0 0 0 0 0 0 0 0 0 0 0 0 0
"ENSG00000215853" 44 815 910 96 161 32 40 161 21 473 389 14 105 26 38 72 30 832 926 122 3 62 109 105 39 3256 1095 49 93 69 147 77
"ENSG00000237975" 353 768 1130 390 414 215 245 1620 376 712 508 84 164 135 84 803 334 957 887 543 7 171 391 452 402 847 1237 106 161 177 313 324
"ENSG00000236427" 8 9 65 22 17 13 14 24 4 14 22 36 15 6 10 15 2 15 27 22 1 9 21 12 5 20 32 9 14 11 20 7
"ENSG00000197915" 110 122 212 194 312 281 174 268 87 100 213 16 137 126 48 174 94 196 324 444 2 193 273 120 165 258 354 59 101 159 242 33
"ENSG00000143631" 432 1437 694 451 459 421 365 1710 579 1156 926 51 252 202 80 1219 642 2241 1693 984 8 297 645 728 620 1777 1693 158 163 231 404 83
"ENSG00000143520" 15 47 30 15 27 19 8 73 17 32 25 3 9 8 2 25 18 101 48 33 0 10 16 16 37 98 69 6 4 11 16 0
"ENSG00000183586" 10 3 5 3 4 2 1 4 1 4 1 2 3 3 5 0 8 2 11 1 3 7 7 6 1 5 1 7 1 12 1 18
"ENSG00000143536" 5 41 281 22 4 9 9 46 7 33 131 12 11 1 3 43 4 49 229 10 0 7 9 29 7 209 117 7 7 9 7 29
"ENSG00000186207" 11 6 19 6 10 4 3 12 9 7 4 14 4 0 0 5 2 5 10 13 0 3 8 4 2 3 21 2 4 3 7 5
"ENSG00000169509" 1518 5515 13099 2229 2326 1295 1122 2470 1374 4761 5311 6625 2058 595 521 1672 1796 8817 9151 2445 78 1318 1494 2284 1772 8268 8850 685 1351 1152 1431 5131
"ENSG00000185966" 8 7 50 2 10 6 5 3 6 18 22 10 11 4 1 9 12 20 26 3 1 6 6 13 9 37 16 5 3 1 5 22
"ENSG00000163202" 51 87 177 30 43 21 25 68 26 74 69 100 31 13 5 47 43 129 105 19 1 29 20 74 35 416 64 4 20 36 43 266
"ENSG00000244057" 2 0 1 0 0 1 0 0 1 0 1 0 0 0 0 5 0 0 2 0 0 1 0 3 3 1 1 0 0 2 0 8
"ENSG00000187238" 0 0 0 0 0 0 0 0 0 0 0 0 0 0 0 0 0 0 0 0 0 0 0 0 0 0 0 0 0 0 0 0
"ENSG00000185962" 1 0 2 1 5 0 2 2 2 1 2 2 5 0 3 3 0 5 1 0 0 3 4 4 2 4 0 4 2 1 4 6
"ENSG00000226947" 0 0 0 0 0 0 0 0 0 0 0 0 0 0 0 0 0 0 0 0 0 0 0 0 1 0 0 0 1 0 0 0
"ENSG00000285753" 3 3 3 1 0 5 0 2 0 1 2 2 4 1 1 6 1 1 3 0 0 5 0 5 2 3 0 1 0 3 1 14
"ENSG00000187223" 0 0 0 0 0 0 0 0 0 1 0 0 0 0 0 0 0 0 0 0 0 0 0 0 0 0 1 0 0 0 0 0
"ENSG00000187180" 0 0 0 0 0 0 1 0 0 0 0 0 0 0 0 0 0 0 1 1 0 0 0 0 0 0 0 0 0 0 0 0
"ENSG00000159455" 0 0 0 0 0 0 0 0 0 0 0 0 0 0 0 0 0 0 0 0 0 0 0 0 1 0 0 0 0 0 0 0
"ENSG00000187173" 0 0 0 1 0 3 0 0 0 0 0 2 1 3 0 0 0 0 0 0 0 1 1 0 0 0 0 0 1 0 5 3
"ENSG00000187170" 0 0 0 0 0 0 0 0 0 0 0 0 0 0 0 0 0 0 0 0 0 0 0 0 0 0 0 0 0 0 0 0
"ENSG00000198854" 20 6 18 21 19 8 12 23 18 8 4 34 21 6 5 41 15 4 6 7 1 1 7 44 12 3 6 7 6 9 14 51
"ENSG00000229713" 0 0 0 0 0 0 0 0 0 0 0 0 0 0 0 0 0 0 0 0 0 0 0 0 0 0 0 0 0 0 0 0
"ENSG00000233819" 0 0 0 0 0 0 0 0 0 0 0 0 0 1 0 0 1 0 0 0 0 0 0 0 0 0 0 0 0 0 0 0
"ENSG00000203786" 12 275 94 88 39 14 13 50 7 354 63 58 27 5 5 19 18 540 137 104 1 11 19 24 11 509 210 26 16 9 13 13
"ENSG00000240386" 1 7 5 2 2 1 9 1 0 7 2 2 1 0 1 2 0 5 2 0 0 3 7 3 2 3 1 0 3 1 3 1
"ENSG00000186226" 11 15 22 13 15 12 10 21 2 6 8 15 8 8 1 7 6 26 7 18 0 13 9 9 12 11 15 5 3 7 15 10
"ENSG00000172155" 0 0 0 0 0 0 0 0 1 0 0 0 0 0 0 2 0 1 0 0 0 1 1 0 0 0 0 0 0 1 0 3
"ENSG00000197084" 15 33 39 25 13 33 22 40 20 31 16 33 9 20 10 39 12 52 22 11 1 17 33 44 11 34 10 5 6 32 42 83
"ENSG00000196734" 2 5 13 3 1 8 4 5 5 9 9 3 6 2 5 7 4 11 6 6 0 3 5 4 0 3 15 1 1 6 8 6
"ENSG00000186844" 0 0 0 0 0 0 0 0 0 0 0 0 0 0 0 0 0 0 0 0 0 0 0 0 0 0 0 0 0 0 0 0
"ENSG00000235942" 0 0 0 0 0 0 0 0 1 0 0 0 0 0 0 0 0 0 0 0 0 0 0 0 0 0 0 0 0 0 0 0
"ENSG00000285946" 0 1 1 0 0 0 1 0 0 1 1 0 0 0 0 1 2 2 1 1 0 0 1 3 0 0 0 0 0 0 0 1
"ENSG00000163206" 0 1 1 1 0 1 0 0 0 2 0 0 0 0 0 0 0 1 1 0 0 2 0 4 0 0 1 0 0 1 0 2
"ENSG00000163207" 10043 43999 61008 22151 18615 15691 11558 18707 7809 41474 25334 9012 14318 6011 6683 16542 10347 51779 58634 16692 797 17747 12248 21448 7776 81141 43692 8346 10850 14987 15172 27894
"ENSG00000224308" 0 9 5 3 3 1 0 6 0 22 5 0 3 0 1 2 0 19 1 6 0 0 4 2 3 11 6 2 0 0 0 0
"ENSG00000283227" 1 41 14 7 3 10 5 10 4 32 3 5 1 2 2 6 1 56 9 15 0 8 5 5 4 37 11 7 1 6 11 17
"ENSG00000184148" 2 33 31 12 3 5 13 11 1 27 1 17 8 3 2 12 5 55 12 9 0 8 9 9 8 46 21 3 3 11 10 29
"ENSG00000169474" 452 8690 2929 1850 435 465 679 870 265 8165 1394 1176 352 202 321 741 398 13088 3137 2189 18 444 756 949 402 21145 2346 741 226 380 1060 2461
"ENSG00000163209" 91 3786 6901 1100 665 824 518 614 99 3192 3300 1200 778 370 362 613 102 6602 5627 728 21 750 579 508 67 21201 3661 319 455 649 586 558
"ENSG00000252920" 0 0 0 0 0 0 0 0 0 0 0 0 0 0 0 0 0 2 0 0 0 0 0 0 0 2 0 0 0 0 0 0
"ENSG00000234262" 1 3 4 0 0 1 0 0 0 2 2 0 0 0 0 3 0 3 3 0 0 1 0 0 0 9 0 0 0 0 2 0
"ENSG00000169469" 3125 60778 24452 10886 7741 6852 4855 10560 2856 56308 11394 25117 6280 2842 2317 7204 3696 82539 21785 11682 308 6684 7136 7712 4002 96002 21269 3945 4581 7188 8168 17633
"ENSG00000163216" 4740 23666 10351 8183 5319 3989 4308 5308 4018 22150 4078 12269 5172 2069 2494 5059 5680 23951 9333 7790 272 6405 6530 6522 4937 30721 8428 3999 4607 7788 10722 17378
"ENSG00000241794" 9063 16244 10682 8293 15507 10918 11414 10275 9304 15920 4319 18534 20651 5831 5081 10812 9856 14761 8983 7088 782 12389 11065 12251 10257 17108 7100 3568 14756 13716 22366 27921
"ENSG00000196805" 13 7 5 12 13 3 7 5 3 7 4 0 3 2 18 4 7 21 15 4 0 15 6 15 3 79 2 12 2 20 17 32
"ENSG00000203785" 3403 12918 2973 2842 2532 2254 3601 1139 3236 11235 1138 7656 2613 1148 1715 1056 3370 9559 2350 2447 116 2936 4348 1392 3880 14943 1669 1626 1862 3655 8606 4439
"ENSG00000244094" 175 462 91 84 55 67 126 40 207 802 39 900 73 36 181 68 174 261 93 54 4 261 134 99 207 492 76 62 57 193 390 450
"ENSG00000229035" 91 151 38 39 52 43 83 60 62 122 19 9 39 23 46 67 133 131 55 25 1 96 128 129 79 263 22 21 29 114 150 205
"ENSG00000159516" 60 355 152 60 45 101 100 104 56 285 44 108 43 35 36 57 53 196 97 29 1 91 78 95 47 576 76 17 37 86 139 275
"ENSG00000229699" 5 9 10 3 10 3 3 6 7 18 2 5 5 5 4 4 4 6 6 8 0 3 6 2 4 6 12 0 1 3 5 2
"ENSG00000203784" 0 0 0 0 0 0 0 0 0 0 0 0 0 0 0 0 0 2 0 0 0 0 0 0 0 0 0 0 0 0 0 1
"ENSG00000203783" 21 13 44 3 5 22 10 5 12 8 11 4 1 15 6 5 18 11 36 0 0 32 7 8 11 19 36 0 2 35 16 14
"ENSG00000230779" 58 19 14 40 41 11 3 8 11 11 4 29 10 3 35 8 43 11 71 7 0 38 14 35 3 42 2 24 5 38 8 135
"ENSG00000203782" 0 0 0 0 0 1 0 1 1 2 1 0 0 0 0 1 1 1 0 0 0 0 0 0 0 2 3 0 0 0 1 0
"ENSG00000159527" 60 281 303 95 87 97 95 133 50 256 145 11 78 32 46 143 83 407 410 119 1 105 113 142 86 571 414 62 50 95 188 165
"ENSG00000163218" 242 163 544 166 155 179 401 586 227 146 284 96 127 71 204 457 257 223 593 312 5 264 820 450 299 229 558 104 103 255 875 653
"ENSG00000207321" 1 2 2 0 2 1 0 2 1 0 0 0 0 0 0 1 0 0 0 0 0 0 0 0 1 0 2 0 0 3 1 1
"ENSG00000163220" 33973 29256 111563 26474 34942 32161 25611 21333 21528 28199 39216 62870 35350 14062 15724 20757 28927 27995 82975 17304 1677 35945 28138 30452 24055 54644 42978 9377 26932 36625 39436 76655
"ENSG00000163221" 46 55 130 29 90 39 44 50 44 79 50 27 55 25 20 54 37 78 106 30 2 63 57 36 45 89 61 12 61 53 60 98
"ENSG00000237008" 17 9 11 28 21 11 11 15 15 9 5 2 11 9 14 11 17 5 12 7 0 24 10 22 6 19 8 7 6 31 12 8
"ENSG00000143546" 8577 16791 49054 8096 17384 12432 9826 13188 7149 16953 18156 16955 18050 5642 5942 8782 7115 15663 31458 6545 660 11929 13275 9707 5926 20991 18958 2722 11984 11665 14304 20067
"ENSG00000224784" 0 7 0 0 0 0 0 4 0 1 0 1 0 0 0 1 0 9 1 1 0 0 0 2 0 4 2 1 0 0 0 1
"ENSG00000184330" 60 17 176 70 275 234 174 229 62 27 142 42 220 86 71 190 48 2 264 72 10 234 221 175 67 8 162 39 228 286 334 191
"ENSG00000203781" 0 0 0 0 0 0 0 0 0 0 0 0 0 0 0 1 0 0 0 0 0 0 0 0 0 0 0 0 0 0 0 0
"ENSG00000197364" 0 0 0 0 0 0 0 0 0 0 0 2 0 0 0 0 0 0 0 0 0 0 0 0 0 0 0 0 0 0 0 1
"ENSG00000143556" 472 50 1796 308 1070 591 593 343 292 72 595 826 851 263 346 329 389 39 1332 216 45 704 683 564 327 62 742 140 950 814 1317 1937
"ENSG00000263841" 0 0 1 0 0 0 0 0 0 0 0 1 0 0 0 0 0 0 0 0 0 0 0 0 0 0 0 0 0 0 0 0
"ENSG00000238279" 69 35 122 76 97 69 52 147 51 43 26 44 50 33 28 35 80 79 84 131 1 65 146 67 95 54 104 36 66 99 168 195
"ENSG00000197956" 113428 83757 236772 177113 76499 129948 88772 91815 98229 95170 102671 450791 120687 59696 57835 104344 108294 68578 152797 89105 4143 104433 71594 107201 61027 65395 88782 36468 48963 74817 77751 170976
"ENSG00000196420" 11 2 13 7 4 9 2 7 5 1 5 25 6 4 3 7 8 1 12 9 0 6 5 4 7 4 7 2 3 8 6 14
"ENSG00000196154" 689 328 1969 1517 577 481 582 587 534 345 649 4443 674 223 395 546 618 334 1181 886 21 386 591 499 365 295 805 380 357 333 628 1015
"ENSG00000188015" 2206 1386 4953 2130 4331 1815 1707 4564 1901 1514 1532 7166 1975 863 1039 3081 1640 2308 3101 3223 67 1373 3446 1454 1148 653 2539 387 792 825 1334 2105
"ENSG00000196754" 1079813 478590 1576035 934358 688979 1011610 479566 571216 649388 546932 493023 3659258 566278 394209 396747 506821 993303 501107 903815 456387 26955 864299 493016 716651 449460 523093 449105 206732 274851 633603 476367 1197067
"ENSG00000285867" 448 654 892 460 645 360 310 762 501 696 260 104 537 273 157 545 398 799 677 529 16 358 577 308 407 354 725 83 334 190 389 305
"ENSG00000188643" 116146 141050 216747 107814 103955 112262 68560 76348 88057 148025 79367 117956 94058 53794 41143 71437 109763 160468 150934 76802 3772 101803 72503 81482 74159 151882 102350 29090 49006 80431 78870 127299
"ENSG00000189334" 73181 85575 147913 124026 77062 95166 71203 81037 59404 89657 51188 236788 64946 44560 42809 73253 73241 96681 97074 87059 2794 82094 75246 79698 50449 93823 70672 33324 41214 66166 82953 118534
"ENSG00000189171" 2759 1740 3900 3696 3381 3048 2039 2730 1785 2007 1198 24630 2108 1390 1313 1935 2569 2406 2136 3022 81 2338 2655 1982 1597 1890 1482 902 1346 2033 2452 4454
"ENSG00000271853" 0 0 0 0 0 0 0 0 0 0 0 0 0 0 0 0 0 0 0 0 0 0 0 0 0 0 0 0 0 0 0 0
"ENSG00000160678" 401 390 679 379 663 503 216 585 332 419 192 59 293 215 129 289 476 818 508 477 7 426 394 205 254 264 387 66 103 249 240 193
"ENSG00000272030" 31 56 34 23 58 48 18 78 30 45 18 1 32 27 11 32 33 62 27 56 0 30 49 15 40 15 48 9 14 16 19 16
"ENSG00000160679" 10435 8530 11078 10540 11653 7869 6055 9563 8898 9842 4637 6075 7732 4697 3516 6908 9642 10625 8322 9571 242 7450 8112 5936 6669 6846 6788 2695 3748 6239 7928 5561
"ENSG00000143553" 2098 2298 2781 2589 2556 2615 1944 2272 2107 2573 1525 1328 2393 1417 941 1893 1804 2446 2205 2080 66 1944 2033 1627 1439 1799 1646 642 1176 1439 2216 1839
"ENSG00000143621" 33942 20265 36265 37373 26368 28544 18593 23052 27971 22750 14062 14035 21722 15782 11528 19786 30970 21541 25620 23682 790 26336 19727 19930 20406 18360 18313 10239 12319 21362 23364 21768
"ENSG00000169418" 4 1 4 1 4 1 1 4 0 4 2 3 8 1 3 5 2 4 7 6 0 3 12 5 8 0 4 1 2 3 27 4
"ENSG00000274940" 0 0 0 0 0 0 0 0 0 0 0 0 0 0 0 0 0 0 0 0 0 0 0 0 0 0 0 0 0 0 0 0
"ENSG00000242565" 0 0 0 0 0 0 0 0 0 0 0 0 0 0 0 0 0 0 0 0 0 0 0 0 0 0 0 0 0 0 0 0
"ENSG00000235015" 2 0 1 2 0 0 0 1 0 1 0 0 0 0 1 0 0 0 0 0 0 0 0 0 0 0 2 0 0 0 0 1
"ENSG00000199565" 0 0 0 0 0 0 0 0 0 0 0 0 0 0 0 0 0 0 0 0 0 0 0 0 0 0 0 0 0 0 0 0
"ENSG00000143624" 5069 5712 6416 6737 6995 6993 4851 6883 5901 6763 4129 4485 6452 4377 2274 5881 7054 8245 7263 6496 198 5773 6409 4441 4826 5128 5457 1779 2976 4788 6149 3784
"ENSG00000243613" 0 0 0 0 0 0 0 0 0 0 0 0 0 0 0 0 0 1 0 0 0 0 0 0 0 0 1 0 0 0 1 0
"ENSG00000233222" 0 0 0 0 0 0 0 0 0 0 0 0 0 0 0 0 0 0 0 0 0 0 0 0 0 0 0 0 0 0 0 0
"ENSG00000143554" 1146 584 1007 1207 1231 1061 712 1033 957 655 398 850 726 539 365 831 1148 980 877 1069 31 751 969 550 744 416 560 234 380 511 659 676
"ENSG00000207039" 0 0 0 0 0 0 0 0 0 0 0 0 0 0 0 0 0 0 0 0 0 0 0 0 0 0 0 0 0 0 0 0
"ENSG00000143614" 3110 3644 3621 3862 4002 3555 2567 4042 3657 4371 2313 785 3971 2467 1283 3347 3710 3685 3021 3230 104 2584 2834 2469 3425 2798 2922 1227 2322 2569 4358 1573
"ENSG00000231827" 2 4 2 5 1 1 3 6 6 0 1 1 2 1 2 2 1 6 2 5 0 2 6 0 4 0 2 1 1 4 0 1
"ENSG00000223599" 3 4 2 6 8 7 3 7 7 7 6 0 6 1 1 5 8 4 6 7 0 5 3 7 14 9 10 3 3 10 5 1
"ENSG00000236327" 0 0 0 0 2 0 2 0 0 2 1 0 2 0 0 1 0 1 0 0 0 0 0 0 4 0 0 0 3 0 0 1
"ENSG00000284738" 19 17 18 21 28 28 15 27 11 18 8 9 19 13 8 15 15 40 21 24 2 7 19 7 27 9 18 7 9 11 13 7
"ENSG00000198837" 5702 4682 4178 5452 8105 5788 3857 7026 5844 5061 2634 1869 5065 3307 1612 4771 6567 7712 5232 8130 138 4748 6258 2999 4989 3254 4296 1449 2210 3803 4925 2136
"ENSG00000160741" 5894 4223 6123 6170 7513 6699 4788 5916 4844 4659 2821 3613 4647 3157 2000 4989 6712 6757 6316 6439 169 5200 6371 4198 4985 3469 4510 1536 2390 4365 6235 5422
"ENSG00000143570" 225 163 209 273 327 243 210 334 202 183 104 40 194 129 117 217 257 268 266 340 13 227 320 166 186 146 238 56 98 158 245 107
"ENSG00000285779" 0 0 0 0 0 0 0 0 0 0 0 0 0 0 0 0 0 0 0 0 0 0 0 0 0 0 0 0 0 0 0 0
"ENSG00000276584" 1 0 0 1 0 0 1 0 0 0 0 0 0 1 0 0 1 2 1 0 0 0 0 0 0 0 0 1 0 0 0 0
"ENSG00000282386" 41 21 32 30 67 38 35 59 49 28 16 4 48 22 12 50 37 50 31 63 0 30 64 18 48 23 61 8 31 26 49 15
"ENSG00000273026" 23 7 21 10 43 8 20 42 25 16 5 13 34 13 8 25 18 16 20 20 0 12 22 12 12 18 16 7 11 13 21 25
"ENSG00000143578" 298 160 390 461 358 438 226 244 257 193 129 180 238 204 139 174 315 247 242 321 14 318 281 146 200 173 179 107 130 275 255 213
"ENSG00000143543" 1973 1504 3197 2369 1682 2111 1261 1836 1648 1651 1417 9795 1628 1068 708 1394 1767 1458 1758 1591 46 1439 1294 1059 1257 1263 1539 682 904 1326 1527 2186
"ENSG00000285641" 2 0 4 1 3 3 1 3 2 1 1 0 1 1 1 4 6 3 4 6 0 2 6 3 0 2 3 1 2 0 2 3
"ENSG00000272654" 45 28 61 63 116 53 49 140 30 48 20 4 48 49 29 86 51 63 52 76 2 39 104 22 35 34 41 13 37 39 74 26
"ENSG00000143545" 711 401 934 1002 704 1102 887 681 679 513 409 1806 697 623 414 579 605 475 517 609 23 758 710 528 482 364 437 261 377 637 939 942
"ENSG00000177954" 18376 16613 23847 21814 13662 23104 14955 15313 18444 18223 14499 44788 19149 11962 8518 16097 18088 16211 17445 14852 518 17982 12652 13559 12162 13838 13529 5959 8390 14297 15535 19944
"ENSG00000143552" 9 9 17 5 14 7 13 22 18 20 1 0 14 13 1 12 7 9 12 10 1 10 17 10 5 8 9 2 18 2 8 2
"ENSG00000231416" 27 4 16 24 28 14 2 7 7 12 15 8 8 17 32 6 21 4 29 7 1 17 8 48 5 12 1 16 3 27 5 52
"ENSG00000200220" 0 0 0 0 0 0 0 0 0 1 0 0 0 0 0 0 0 0 0 0 0 0 0 0 0 0 0 0 0 0 0 0
"ENSG00000231837" 0 0 0 0 0 0 0 0 0 0 0 0 0 0 0 0 0 0 0 1 0 0 1 0 0 0 0 0 0 0 0 0
"ENSG00000263987" 0 0 0 0 0 0 0 0 0 0 0 0 0 0 0 0 0 0 0 0 0 0 0 0 0 0 0 0 0 0 0 0
"ENSG00000143549" 71772 44558 53568 65166 51194 59928 42698 42422 63136 51547 26898 11884 52211 31410 24130 43954 72095 47500 50786 43732 1901 56425 43248 48599 51485 41363 38746 17973 30044 46524 58455 33401
"ENSG00000264384" 0 0 0 0 0 0 0 0 0 0 0 0 0 0 0 0 0 0 0 0 0 0 0 0 0 0 0 0 0 0 0 0
"ENSG00000215938" 0 0 0 0 0 0 0 0 0 0 0 1 0 0 0 0 0 0 0 0 0 0 0 0 1 0 0 0 0 0 0 0
"ENSG00000163263" 3 3 9 3 3 4 2 2 3 5 3 13 7 1 2 0 2 2 3 3 0 4 3 3 1 2 2 0 1 3 2 1
"ENSG00000143612" 19841 14924 19304 22173 16247 17726 13055 14155 18990 16703 10338 7271 16476 10115 7626 13238 21052 16824 17329 15592 562 15906 14057 12419 14098 14135 12914 5923 8828 13714 16434 12569
"ENSG00000143569" 30482 24308 26724 35613 30481 36376 22887 28409 31164 27766 18099 8205 27214 19376 11080 25331 33789 28989 33082 29493 913 30281 26299 20787 21071 19978 22862 8625 11954 22627 27554 12298
"ENSG00000201129" 0 0 0 0 0 0 0 0 1 0 0 0 0 1 0 0 0 0 0 0 0 0 1 1 0 1 0 0 2 0 0 0
"ENSG00000143575" 5306 7112 6632 6046 4227 6646 3730 3698 4540 6730 3355 2951 4272 3236 1853 3423 5771 8438 5561 4478 130 5007 3579 3026 4188 7409 3900 1682 2125 3730 4252 4091
"ENSG00000252682" 0 0 0 0 0 0 0 0 0 0 0 0 0 0 0 0 0 0 0 0 0 0 0 0 0 0 0 0 0 0 0 0
"ENSG00000212292" 0 0 0 0 0 0 0 0 0 0 0 0 0 0 0 0 0 0 0 0 0 0 0 0 0 0 0 0 0 0 0 0
"ENSG00000222457" 0 0 0 0 0 0 0 0 0 0 0 0 0 0 0 0 0 0 0 0 0 0 0 0 0 0 0 0 0 0 0 0
"ENSG00000278694" 0 0 1 0 0 0 0 0 0 0 0 0 0 0 1 0 0 0 0 0 0 0 0 0 0 0 0 0 0 0 0 0
"ENSG00000143595" 11 38 30 7 27 23 30 31 18 43 13 18 24 10 19 24 10 47 24 11 1 21 21 23 11 26 20 2 16 17 23 35
"ENSG00000143515" 3436 4296 2370 3618 3686 3563 2825 4806 3335 4545 1160 482 2651 2254 1463 3075 3774 6526 3320 4235 103 3266 4396 2508 2678 3200 2631 953 1304 2407 3785 1390
"ENSG00000238365" 0 0 0 2 3 0 2 3 2 2 1 0 1 0 2 2 2 6 1 1 0 0 3 3 2 2 1 1 0 0 1 0
"ENSG00000237920" 0 0 0 0 0 0 0 0 0 0 0 0 0 0 0 0 0 0 0 0 0 0 0 0 0 0 0 0 0 0 0 0
"ENSG00000226855" 45 24 29 47 30 25 13 23 21 23 15 43 22 12 66 16 28 11 27 16 0 54 9 48 21 43 9 35 8 70 17 49
"ENSG00000228013" 3 2 1 4 4 5 2 1 1 6 2 0 6 0 1 4 5 2 4 4 0 3 5 5 6 2 9 0 3 4 19 17
"ENSG00000160712" 3487 3629 4183 3375 4722 4326 3105 3622 3278 3809 2384 506 3573 2261 1447 5450 3377 4503 3888 3364 106 3661 5013 3809 3266 3197 4461 1163 2369 4752 8892 3071
"ENSG00000228264" 13 7 14 11 10 11 11 3 8 6 13 4 4 8 10 2 12 11 16 13 1 18 8 19 12 16 8 7 11 16 8 27
"ENSG00000169291" 4 2 16 8 4 6 2 13 3 8 11 1 4 2 2 5 8 11 15 5 0 1 7 9 8 2 13 2 2 2 7 2
"ENSG00000273110" 0 0 0 0 0 0 0 0 0 0 0 0 0 0 0 0 0 0 0 0 0 0 0 0 0 0 0 0 0 0 0 0
"ENSG00000163239" 0 2 1 0 0 0 0 0 1 0 2 0 0 2 0 0 1 3 2 1 0 0 0 0 2 1 0 0 0 0 1 0
"ENSG00000160714" 12176 9309 12831 12275 13444 10835 7967 10721 10940 9674 5987 2921 10066 5794 4289 8768 11474 10873 11987 10184 308 9701 10177 7530 8091 7528 9089 3265 5793 7875 10573 7040
"ENSG00000229780" 6 11 17 27 47 13 13 33 9 25 9 1 22 16 5 10 18 26 23 35 0 18 31 11 14 16 19 4 9 12 19 4
"ENSG00000286391" 1 0 0 0 0 0 0 0 0 0 1 0 0 1 0 0 0 2 0 0 0 0 0 0 0 0 0 0 0 1 0 0
"ENSG00000160716" 70 43 64 56 47 75 56 51 96 56 42 20 73 62 16 65 49 46 66 50 1 52 46 38 47 43 54 16 34 29 50 28
"ENSG00000233875" 0 0 0 0 0 0 0 0 0 0 0 0 0 0 0 0 0 0 0 0 0 0 0 0 0 0 0 0 0 0 0 0
"ENSG00000160710" 25580 25445 21021 34208 34250 36288 23838 32608 30404 28238 17125 8692 29537 21556 10408 29624 28523 29154 29791 32208 904 29261 28009 20605 22104 20973 23097 8894 14636 23505 31449 11026
"ENSG00000287064" 3 1 0 0 0 0 0 0 0 0 0 0 0 2 0 0 2 1 0 2 0 0 4 2 2 0 1 2 2 7 7 5
"ENSG00000143603" 7 1 3 5 2 4 5 6 4 5 4 1 3 9 4 6 7 7 6 5 0 12 3 6 2 2 3 0 1 14 5 2
"ENSG00000163344" 1920 1404 3383 2749 1340 2152 1265 1024 1655 1544 1236 10344 1628 1087 961 1178 1981 1369 2275 1371 59 1881 944 1353 1206 1434 1317 530 821 1292 1221 2201
"ENSG00000270361" 1 1 2 0 4 2 0 0 4 2 1 2 4 3 2 1 1 4 3 3 0 1 0 0 2 2 1 0 0 1 2 1
"ENSG00000163346" 1016 1096 2400 1359 2013 1967 1497 1843 956 1323 942 1551 1806 995 800 1373 1037 1554 1997 1246 68 1634 1632 1572 878 1453 1659 446 1019 1403 1923 2209
"ENSG00000268154" 1 0 3 0 2 3 1 2 0 0 0 0 2 1 0 0 1 6 0 0 0 2 1 2 0 1 0 0 0 1 2 0
"ENSG00000163348" 4115 3777 5319 5168 6378 4651 3322 6841 4124 3777 2189 2453 3765 2557 1541 4711 4551 5026 4848 5877 139 3775 5526 2492 2880 2758 3818 1090 1801 2461 3440 2473
"ENSG00000271380" 48 19 51 50 65 51 37 105 29 18 19 3 36 35 7 60 46 29 77 79 2 47 66 14 20 8 28 8 4 15 16 8
"ENSG00000160691" 31711 23598 21384 31156 37088 46235 32086 50183 35542 25516 21520 4871 33228 25075 12234 42683 34785 30939 38281 45114 1120 36768 41496 28790 27857 14347 32267 8097 15258 27713 36075 17885
"ENSG00000173207" 2468 874 1485 3046 1208 1988 1059 1240 1601 1100 469 2437 782 991 669 847 2621 1479 1204 2597 31 2239 1433 1219 1804 1238 922 1043 656 2011 1555 1400
"ENSG00000264349" 11 8 7 13 11 6 5 10 5 5 5 2 10 7 5 10 18 15 5 40 0 11 18 4 9 4 7 3 2 7 5 3
"ENSG00000160688" 4431 3312 6329 5098 4770 5217 3242 4208 4090 3699 3407 4016 3894 2712 1793 3540 4455 3883 5517 4156 136 4114 3718 2926 2799 2523 3480 1225 1844 3128 3420 4015
"ENSG00000163352" 3 1 2 4 2 4 0 1 5 5 1 8 1 4 3 0 2 5 3 1 0 3 4 0 2 3 4 2 1 1 1 2
"ENSG00000160685" 4597 10325 10582 6094 9175 6256 5225 6840 4523 12055 5026 2548 6926 3261 2561 5418 5298 13030 11513 8187 256 5678 6854 5103 4309 8572 8553 1846 3475 4687 6901 4953
"ENSG00000163354" 16 42 36 24 55 19 21 97 15 30 8 14 53 13 10 31 5 37 29 45 1 11 32 9 10 15 32 3 9 13 13 8
"ENSG00000163357" 20 36 41 32 66 16 23 82 30 36 13 9 46 14 9 29 24 69 28 60 2 13 38 16 26 18 64 5 13 23 25 15
"ENSG00000232093" 46 29 72 61 65 55 19 72 39 54 26 37 60 28 18 28 47 65 38 64 1 47 50 28 27 33 46 16 19 33 45 35
"ENSG00000143537" 23244 23738 28828 27776 21726 32059 23142 19374 23273 26030 16498 19469 24288 16644 10824 20425 26608 28737 30238 24772 817 25868 22279 16815 20853 20328 21971 7709 12468 21642 27195 23667
"ENSG00000243364" 588 742 1304 723 961 907 439 826 421 829 433 662 610 397 299 482 502 745 801 662 16 673 535 479 419 582 537 195 324 595 604 1057
"ENSG00000251246" 0 0 0 0 0 0 0 0 0 0 0 0 0 0 0 0 0 0 0 0 0 0 0 0 0 0 0 0 0 0 0 0
"ENSG00000143590" 70 727 404 224 154 132 125 136 73 723 178 342 125 53 56 96 90 734 362 241 4 111 126 64 72 633 337 72 105 98 153 177
"ENSG00000202027" 0 0 0 0 0 0 0 0 0 0 0 0 0 0 0 0 0 0 0 0 0 0 0 0 0 0 0 0 0 0 0 0
"ENSG00000169242" 7558 4288 7746 5225 10422 9103 6773 6348 4643 5597 3785 2596 7154 4489 3853 8498 7455 7084 5729 6478 295 9811 11248 6621 7465 6062 5486 3027 5882 17481 20587 18455
"ENSG00000169241" 1151 1353 2517 1937 1383 1891 1121 1519 1094 1433 991 848 1317 907 735 1304 1291 1885 1687 1424 47 1393 1204 1029 970 1537 1277 491 687 1139 1250 1240
"ENSG00000179085" 311 270 747 443 505 546 471 603 323 293 265 2319 450 290 202 448 306 455 423 687 13 411 611 359 257 180 421 92 224 285 447 597
"ENSG00000223452" 7 2 0 10 3 2 0 0 3 1 0 0 0 1 9 0 4 1 0 0 0 6 1 6 1 4 0 10 1 10 1 8
"ENSG00000163463" 497 379 608 606 843 420 383 754 434 391 216 173 480 290 206 465 512 745 523 827 13 376 595 309 446 313 530 162 255 309 561 338
"ENSG00000273088" 0 0 0 0 0 0 0 0 0 0 0 0 0 0 0 0 0 0 0 0 0 0 0 0 0 0 0 0 0 0 0 0
"ENSG00000163462" 150 40 135 92 291 197 139 265 145 68 58 50 152 114 78 114 214 130 118 197 5 179 310 103 182 55 165 62 116 180 260 217
"ENSG00000185499" 1761 2594 2384 2617 3980 1280 2372 2438 2622 2554 1146 8795 3918 920 888 2081 1882 2965 2324 4801 96 1130 3125 922 2196 1243 3129 715 1394 1075 3060 1404
"ENSG00000231064" 49 56 74 60 151 56 51 110 43 61 27 13 92 29 32 55 52 89 64 80 2 41 96 33 32 35 53 14 46 35 63 24
"ENSG00000284586" 0 0 0 0 0 0 0 0 0 0 0 0 0 0 0 0 0 0 0 0 0 0 0 0 0 0 0 0 0 0 0 0
"ENSG00000169231" 587 725 1182 658 2137 893 713 1507 523 778 454 563 1297 502 369 990 568 1138 871 979 44 713 1170 474 510 530 811 167 490 526 774 630
"ENSG00000173171" 1644 1018 1813 1881 1608 1905 1144 1301 1329 1115 856 442 1372 968 708 1196 1527 1260 1537 1346 62 1719 1228 1183 1078 978 1029 433 569 1209 1185 1512
"ENSG00000236263" 0 0 0 0 0 0 0 0 0 0 0 0 0 0 0 0 0 0 0 0 0 0 0 0 0 0 0 0 0 0 0 0
"ENSG00000160766" 195 83 123 186 151 84 61 192 174 119 53 34 92 49 53 94 227 169 135 212 4 71 112 71 141 69 102 46 35 52 81 67
"ENSG00000236675" 220 52 73 81 97 128 84 93 71 63 39 12 79 76 34 81 97 59 96 76 4 115 107 68 65 50 74 65 59 85 93 46
"ENSG00000177628" 1813 1355 1759 2481 1632 2926 1789 1477 1790 1552 1099 509 1880 1480 920 1722 1832 1551 2101 1670 90 2298 1665 1472 1491 1439 1500 613 987 1959 2312 1200
"ENSG00000160767" 5524 4809 4961 5175 5678 6226 5110 6001 6522 5709 3541 2856 5751 3985 2079 5367 6240 6544 5731 5932 169 4633 5436 3511 4766 3276 4583 1293 2402 3639 5607 4253
"ENSG00000116521" 6618 4236 8141 8072 5474 7872 5170 5019 5976 4756 4122 9211 6010 3836 2728 4992 6541 4942 6906 6018 211 6055 4898 4623 4516 3635 4465 1924 2749 4734 5314 6427
"ENSG00000176444" 4137 3522 4495 4339 6475 3529 2507 6370 3090 3653 1844 737 3235 1841 1295 3023 3697 6324 3577 6068 91 2920 4493 2163 3015 2737 3833 1092 1597 2571 3429 2410
"ENSG00000143630" 430 451 387 389 860 449 361 1097 417 394 197 37 481 241 138 448 463 813 496 815 9 359 758 237 336 250 542 103 220 294 390 201
"ENSG00000143627" 2 3 2 6 1 11 6 4 6 1 0 5 2 2 1 5 4 1 4 11 0 3 0 1 4 2 2 3 0 2 4 0
"ENSG00000160752" 5714 4180 6177 7083 5161 6582 4437 4918 4553 4729 2684 1302 3980 3544 2604 4032 6021 6413 5708 6100 147 6232 5340 4109 3789 5479 4088 1954 2287 4845 5254 4587
"ENSG00000225855" 373 581 435 480 977 321 276 741 343 590 137 80 400 181 114 300 429 1033 350 631 12 271 580 174 400 421 499 128 224 239 431 144
"ENSG00000160753" 9581 6962 7634 8434 11166 9986 7106 11204 9144 7445 4162 5102 8277 5476 3205 8427 9587 10855 9126 11557 264 8347 10331 6606 8338 5563 8543 2412 4567 6474 8762 7618
"ENSG00000116539" 8447 12095 5514 9819 14545 8697 7031 13479 11508 11844 4755 931 10026 5697 2489 10420 10048 16842 9699 13699 301 8677 11821 6753 9294 10460 10517 2968 6078 6911 11914 1439
"ENSG00000283701" 0 0 0 0 2 0 0 0 0 0 0 0 1 0 0 0 0 0 0 0 0 0 0 0 0 0 0 0 0 0 0 0
"ENSG00000207134" 0 2 0 0 0 1 0 1 0 0 0 0 0 0 0 0 0 0 0 0 0 0 1 0 1 0 0 0 0 0 0 0
"ENSG00000227773" 0 0 1 0 2 0 0 1 0 3 0 0 3 0 0 1 0 4 1 1 0 1 0 0 2 0 1 0 1 0 0 0
"ENSG00000207144" 0 1 0 0 1 0 0 0 0 0 0 0 1 0 0 0 0 0 0 0 0 0 0 0 3 1 0 0 0 0 0 0
"ENSG00000237872" 3 3 2 4 1 2 1 0 7 3 2 0 0 1 1 2 5 4 0 1 0 1 0 3 3 0 0 0 1 0 1 0
"ENSG00000235919" 66 87 77 81 76 85 51 143 66 109 27 25 65 56 30 77 58 116 52 100 0 46 82 37 63 52 83 8 38 57 44 35
"ENSG00000271267" 8 7 10 6 10 5 12 39 18 16 3 0 15 12 2 14 9 20 8 23 0 6 19 2 14 6 23 2 9 5 11 4
"ENSG00000225082" 8 1 10 6 7 5 1 9 7 6 3 4 6 1 1 3 5 6 4 4 1 4 6 5 4 4 5 0 1 4 2 3
"ENSG00000223503" 3 2 5 3 3 1 0 6 2 1 0 0 1 1 2 6 2 1 1 3 0 1 1 0 1 1 1 0 0 1 1 0
"ENSG00000232519" 8 2 6 4 5 0 5 4 6 3 1 1 5 0 3 1 2 3 1 6 0 1 2 1 3 2 6 0 1 3 4 3
"ENSG00000125459" 993 962 1277 1160 954 1006 652 975 933 1158 628 419 768 598 381 791 878 1243 959 936 28 673 677 588 676 872 651 248 343 545 653 563
"ENSG00000246203" 77 113 127 122 95 67 57 134 90 108 85 70 82 36 34 108 115 166 113 111 3 75 87 86 76 98 113 28 40 67 78 42
"ENSG00000287839" 68 117 85 99 82 50 33 155 69 124 46 18 67 33 24 87 98 151 86 143 0 66 84 58 61 92 131 34 36 49 73 64
"ENSG00000163374" 3763 3681 3280 3972 4587 3746 2555 3826 3589 3521 1908 1267 3187 2048 1291 3029 4044 4195 3681 3634 112 3194 3301 2430 2745 2902 2894 1159 1650 2550 3699 1838
"ENSG00000132676" 12648 11954 15282 13439 12063 12006 8736 12356 12150 13391 6815 4927 9963 6853 5066 9995 11341 14237 11289 11106 308 10130 10702 8149 8397 8914 9205 3266 5356 7892 10772 7753
"ENSG00000227673" 0 0 0 0 1 0 0 0 0 0 1 1 0 0 0 0 0 0 1 0 0 0 0 1 1 2 0 0 1 0 0 0
"ENSG00000203761" 219 101 203 193 345 228 125 256 183 147 97 15 165 146 67 115 222 217 176 291 6 141 234 95 177 84 144 59 60 117 133 73
"ENSG00000116580" 4712 4747 4382 5246 7190 5305 3394 6028 5187 5227 2904 748 5107 3021 1764 4301 5171 6141 5635 5156 168 4825 5106 3389 4219 4405 4718 1497 2521 4064 5226 1483
"ENSG00000234937" 4 6 6 2 5 4 4 7 5 2 4 4 4 5 0 5 2 5 3 3 0 1 5 3 10 5 4 0 5 3 6 5
"ENSG00000132718" 129 33 79 198 98 174 201 117 172 60 66 70 114 103 71 134 88 27 69 91 5 75 126 77 54 29 46 32 60 69 143 54
"ENSG00000283442" 2 0 5 2 4 1 0 3 2 0 0 0 2 2 0 1 0 2 2 0 0 0 3 2 0 2 1 0 0 0 0 2
"ENSG00000143622" 2909 3525 3424 3000 4078 4023 3253 3460 2973 3428 1529 690 3151 2248 1679 2983 2944 3679 3540 2680 122 3834 4002 2813 2435 3779 3630 1054 2186 3221 4719 2058
"ENSG00000132680" 8432 9850 7421 10327 15459 6243 6101 23613 9127 9339 2467 969 8455 4719 3057 12121 12853 20290 8745 21872 229 8472 19208 7241 8551 6253 14215 2961 5392 7157 10811 3440
"ENSG00000207475" 3 7 4 7 13 7 5 15 6 12 2 0 5 4 1 1 6 10 4 12 0 5 7 5 10 10 10 1 6 6 8 1
"ENSG00000280466" 0 0 0 0 0 0 0 0 0 0 0 0 0 0 0 0 0 0 0 0 0 0 0 0 0 0 0 0 0 0 0 0
"ENSG00000281394" 0 0 0 1 0 0 0 0 0 0 0 0 1 0 0 0 0 0 0 0 0 0 0 0 0 0 0 0 0 0 0 0
"ENSG00000173080" 8 5 2 0 9 4 2 14 10 18 6 2 4 4 2 7 6 24 4 6 0 3 8 2 9 4 4 0 2 2 2 2
"ENSG00000116584" 13159 11291 10351 9535 15258 11545 8315 13300 8649 8562 3297 2630 6745 4639 3078 9995 19025 20012 13453 13343 405 11498 12946 10081 12426 10760 8830 3793 5059 9029 12448 7710
"ENSG00000277817" 5 3 1 4 3 1 0 0 3 2 2 0 0 0 0 3 2 3 2 1 0 2 0 0 3 3 1 0 0 1 2 0
"ENSG00000273002" 22 23 20 20 46 27 24 70 26 24 9 14 23 25 12 40 33 56 22 52 0 13 47 10 48 20 37 10 18 20 25 20
"ENSG00000224276" 0 13 1 1 4 2 0 1 1 3 0 0 2 1 0 0 0 8 0 3 0 0 2 0 2 3 6 0 2 0 0 0
"ENSG00000285677" 17 37 25 20 23 30 26 36 24 20 15 6 15 24 11 31 25 29 21 30 0 23 24 23 14 13 29 10 7 18 22 20
"ENSG00000163479" 14866 8542 15881 13343 9712 14425 8661 8372 11401 9368 6692 17481 9997 7232 4988 8108 13438 8855 10732 8510 344 11119 8429 8154 8907 7315 7208 3389 4903 8957 10055 13242
"ENSG00000160803" 4451 3977 5337 5651 4899 6043 3992 4531 4676 4217 2732 2170 4048 3292 1940 3927 4988 5380 5456 4984 150 4907 4328 3151 3602 4012 4181 1583 2158 4203 4965 2895
"ENSG00000116586" 2601 1427 4584 3160 2462 2809 1920 1898 1835 1686 1536 10623 2073 1461 1183 1790 2386 1954 2868 2106 102 2418 1950 1861 1468 1482 1726 687 1161 1799 1921 3273
"ENSG00000132698" 5239 7565 10657 6629 5053 5135 3090 3416 3584 7709 4669 4701 4034 2216 2018 2992 5622 9932 9923 4773 206 4863 3724 3464 3677 12085 6791 1902 2669 3863 3906 5883
"ENSG00000254726" 1095 496 1119 874 1472 1454 688 1787 1195 608 630 240 1059 869 311 1175 1161 550 1395 1146 53 1284 1062 1029 837 187 1065 249 550 1004 953 720
"ENSG00000160789" 46686 51701 70180 57943 49295 57938 38186 36411 42766 57622 27139 88654 45677 31000 20066 36446 47919 66361 58374 52057 1723 55951 39972 37466 35764 52013 43929 15988 23161 44657 46596 52415
"ENSG00000196189" 1008 1811 860 1456 998 1430 1158 1315 972 1964 632 983 884 886 545 1117 1115 2334 1178 1607 21 1212 1273 694 909 1742 953 403 415 986 1330 788
"ENSG00000252236" 0 0 0 0 0 0 0 0 0 1 0 0 0 0 0 0 0 0 0 0 0 0 1 0 0 0 0 0 0 0 0 0
"ENSG00000160785" 6541 5782 6085 7229 7388 6272 4337 6384 5955 5730 3162 5160 5044 3354 2014 5142 6871 6680 6786 6405 203 6112 6157 4311 4572 4666 4943 1842 2776 4822 6074 3183
"ENSG00000260238" 0 0 0 0 1 0 0 0 0 0 0 0 0 0 0 0 0 0 0 0 0 0 0 0 0 0 0 0 0 0 0 0
"ENSG00000160783" 1241 808 1602 1230 1278 1286 966 952 1003 877 578 2570 1020 657 414 808 1126 1154 1067 1095 30 968 944 707 833 741 860 329 524 834 898 1265
"ENSG00000242252" 8 11 22 14 22 8 8 14 6 13 5 24 4 9 3 9 10 16 7 11 0 8 11 4 3 4 9 0 5 2 4 10
"ENSG00000160781" 1011 1344 1266 883 2269 853 787 2004 814 1171 282 633 838 381 295 995 570 1953 804 1478 25 487 1404 344 445 473 1057 97 330 248 419 337
"ENSG00000198952" 21995 18116 22610 24367 25805 24235 14840 22750 19410 18448 9200 13328 16025 11992 7231 17907 25341 25600 21886 26727 643 21983 22105 15842 17129 16362 17919 6817 8320 17623 20045 15314
"ENSG00000163472" 2637 10241 7040 3114 4171 2300 1790 3253 2040 8967 2634 2459 2673 984 978 2514 3304 13713 7116 3845 125 2751 2972 2646 2587 12064 6608 1153 2003 2162 2586 3015
"ENSG00000198715" 1230 921 1648 1559 1692 1952 1415 1283 1019 1108 815 392 1443 922 681 1244 1140 1281 1524 1228 57 1392 1306 1115 842 840 994 386 638 1088 1419 1274
"ENSG00000189030" 1 0 4 2 1 0 5 3 0 1 0 0 2 0 0 2 5 0 0 1 0 0 1 0 0 1 0 1 1 0 1 1
"ENSG00000163468" 76027 50611 93390 84557 59979 75471 48918 51143 63909 59389 45616 36950 58249 39530 30438 50576 74386 53118 78528 54066 2051 66124 49901 49887 45329 45016 49059 20763 28954 52781 57898 54513
"ENSG00000163467" 98 122 106 158 169 97 91 175 113 118 42 64 106 59 32 88 112 224 117 193 4 81 160 43 97 56 134 26 49 58 110 53
"ENSG00000132677" 2 35 24 6 11 4 6 11 3 37 6 11 4 1 3 11 2 51 8 13 0 3 3 4 1 35 19 1 2 5 7 3
"ENSG00000237390" 0 1 1 0 1 0 0 2 0 1 0 0 0 1 0 0 0 1 0 1 0 0 0 0 0 0 1 0 0 1 0 4
"ENSG00000125462" 1 2 2 1 1 1 1 5 0 1 0 1 0 0 0 4 0 4 0 2 0 0 0 0 2 2 0 2 4 2 4 0
"ENSG00000207933" 0 0 0 0 0 0 0 0 0 0 0 0 0 0 0 0 0 0 0 0 0 0 0 0 0 0 0 0 0 0 0 0
"ENSG00000236947" 1 1 3 0 2 3 0 3 0 0 0 0 1 0 0 0 0 0 1 0 0 0 2 1 0 0 0 0 3 1 0 1
"ENSG00000116604" 10086 8463 8625 10534 15916 11870 8583 12224 8818 8644 4653 2225 9879 5564 3303 9208 11250 10714 9958 11236 354 9459 11002 7012 7418 6088 7115 2572 4417 6585 9340 4630
"ENSG00000206651" 1 0 0 1 2 2 3 0 0 1 0 0 0 3 0 1 1 1 1 0 0 0 5 1 4 1 3 0 2 0 0 0
"ENSG00000260460" 1 0 0 0 0 0 0 0 0 0 0 0 0 0 0 0 0 0 0 0 0 0 0 0 0 0 0 0 0 0 0 0
"ENSG00000183856" 6318 2539 1715 7727 3099 7667 3713 4856 5570 2803 627 985 1334 3708 1400 3197 9397 6827 3449 11914 125 7775 8284 3852 8716 3701 4038 2957 2143 7802 8421 2721
"ENSG00000187862" 1 0 1 2 6 1 0 3 0 0 0 1 2 0 0 4 0 3 3 0 0 2 1 1 2 1 1 0 0 1 0 0
"ENSG00000163382" 4330 2883 5836 5414 2963 5615 3590 2694 3804 3287 2883 8649 3764 2741 2027 3013 4232 3033 4047 3109 116 3898 2690 2755 2757 2720 2620 1247 1766 2930 3565 4626
"ENSG00000160818" 12612 5938 12339 13889 8822 12601 6338 7707 10026 6967 6017 7807 7396 5758 4266 6968 12124 6893 9079 8150 263 10001 6563 6954 6312 5724 5674 3452 3353 7563 7369 6783
"ENSG00000272971" 0 0 0 0 0 1 0 0 0 0 0 0 0 0 0 0 0 1 0 0 0 0 0 0 0 0 0 0 0 0 0 0
"ENSG00000132702" 0 5 5 2 5 0 4 1 1 1 1 4 3 0 0 3 1 2 3 4 0 1 4 1 0 2 3 0 0 0 1 1
"ENSG00000272068" 0 0 4 0 3 1 1 0 2 0 0 3 3 1 1 2 1 3 0 3 0 1 2 0 1 1 1 0 1 0 1 1
"ENSG00000132692" 4 2 8 7 3 6 1 3 0 3 1 5 0 2 0 0 2 0 3 4 0 3 5 1 3 3 4 3 2 1 5 3
"ENSG00000272405" 18 15 23 17 30 28 7 11 16 16 11 13 12 14 5 19 9 15 29 13 1 32 10 6 16 9 11 2 8 12 17 7
"ENSG00000229953" 3 0 2 2 4 5 2 1 4 1 0 0 2 0 1 5 2 0 3 6 0 4 1 0 9 1 0 2 1 2 1 1
"ENSG00000132688" 413 327 516 474 266 724 340 377 414 399 150 386 267 461 213 333 453 380 494 493 9 821 435 315 360 295 424 207 282 734 684 535
"ENSG00000237588" 5 5 7 2 7 5 7 4 4 4 4 1 2 6 2 4 4 5 6 10 0 4 3 2 7 5 10 2 5 3 15 1
"ENSG00000285570" 10 79 48 29 43 25 25 31 16 47 23 5 21 8 7 25 15 76 30 22 0 12 24 12 30 54 50 8 26 29 39 11
"ENSG00000143320" 11848 16566 23060 21677 13971 12815 8242 11660 8716 16345 8643 11334 9551 5414 5170 7640 12657 24940 21793 21781 561 14218 11989 9145 7883 28956 16764 7348 7164 11884 11415 15172
"ENSG00000223356" 31 36 29 23 55 16 9 43 30 36 14 7 24 14 9 22 17 34 20 33 0 13 21 6 11 7 25 3 5 6 6 5
"ENSG00000143319" 10922 8364 8868 11413 9775 11366 7080 10295 11176 7808 5249 2295 7620 6118 3247 9161 12182 9719 10758 11051 265 10338 9846 6894 8192 5856 8377 2821 4359 8044 10152 4739
"ENSG00000143303" 851 836 1559 1314 1428 1050 667 1168 731 1000 730 599 1025 524 366 712 903 1296 1089 1266 32 801 898 564 625 754 831 310 461 621 812 814
"ENSG00000143314" 3918 2643 6381 5267 3696 4539 3117 3172 3349 3054 2732 8902 3267 2441 1742 3154 3687 3156 4300 3656 89 3495 2990 2577 2455 2163 2786 1176 1460 2648 2997 4125
"ENSG00000143321" 62479 44760 66788 66330 43255 67755 43766 43192 56442 49812 28105 46577 43438 36014 23335 43314 63691 49136 51304 49871 1538 56702 43980 39124 46786 41875 38147 18318 24376 46498 60165 51662
"ENSG00000143294" 7385 7053 9228 9083 7013 8317 5784 6231 7472 7594 4719 8668 6606 4720 2683 6252 7866 8140 7863 7589 217 7038 6202 5284 6137 5630 6106 2117 3309 5639 6947 7279
"ENSG00000287624" 5 5 2 2 3 0 5 8 6 3 1 2 3 4 0 2 3 6 0 1 1 0 2 3 10 2 1 0 6 3 1 0
"ENSG00000027869" 108 95 139 191 282 621 279 220 84 110 66 467 327 371 125 253 129 125 91 176 15 538 272 186 97 55 60 56 145 458 408 312
"ENSG00000198400" 10 7 11 7 29 5 6 13 4 7 2 1 8 8 7 8 4 9 10 7 1 8 12 4 2 3 8 0 2 4 2 3
"ENSG00000027644" 3 4 0 4 13 1 2 5 2 4 0 0 6 1 0 9 2 9 2 4 0 3 4 3 2 1 6 0 0 0 2 2
"ENSG00000187800" 9488 5701 2770 6769 12911 8727 5666 10547 8459 5233 1451 763 7028 4801 2282 5468 11180 10002 4056 14590 255 7739 11779 3525 8276 3528 3606 1975 2991 5914 7233 2534
"ENSG00000160838" 99 50 41 84 205 118 77 118 70 41 11 76 75 57 29 59 163 145 47 167 1 100 165 21 86 48 47 14 52 62 87 31
"ENSG00000132694" 7537 8420 5535 7434 11561 8014 5807 9813 8044 8649 3693 706 7335 4711 2297 7314 8817 12934 8599 9990 304 8035 9243 5455 6830 8283 7260 2172 3916 6047 8498 2604
"ENSG00000211581" 2 2 1 2 8 1 5 4 0 0 2 0 2 1 0 1 3 3 4 4 0 1 3 2 2 2 1 1 1 1 4 1
"ENSG00000266160" 0 0 0 1 0 0 0 0 0 0 1 0 1 0 0 0 0 1 0 0 0 0 1 0 0 1 0 0 0 0 0 0
"ENSG00000237842" 587 545 545 654 617 567 342 528 550 548 292 89 462 311 265 393 564 499 600 505 16 582 430 390 391 485 398 165 228 452 496 233
"ENSG00000224520" 259 76 193 172 188 212 110 131 230 81 82 36 213 58 155 99 281 87 221 124 7 282 76 287 161 143 106 112 83 183 163 158
"ENSG00000253831" 0 0 0 0 1 0 0 0 0 0 2 3 0 0 0 1 0 0 0 0 0 2 2 0 0 0 3 1 1 1 1 4
"ENSG00000117036" 6761 8287 5996 6926 8617 8092 5582 8219 7518 6976 3386 789 6406 4461 2327 7329 6744 7060 6097 6283 179 6190 6416 5100 5906 5387 5572 1825 4283 5434 8432 2446
"ENSG00000235700" 7 10 10 8 19 7 7 16 6 19 2 0 13 8 2 10 12 9 9 13 0 7 9 3 10 8 4 2 0 6 13 0
"ENSG00000229961" 0 1 0 0 0 0 3 2 0 0 0 0 1 0 0 1 0 1 0 0 0 0 2 0 0 0 0 1 0 0 0 0
"ENSG00000284592" 0 0 0 0 0 0 0 0 0 0 0 0 0 0 0 0 0 0 0 0 0 0 0 0 0 0 0 0 0 0 0 0
"ENSG00000228239" 0 0 0 0 0 0 0 0 0 0 0 0 0 0 0 0 0 0 0 0 0 0 0 0 0 0 0 0 0 0 0 0
"ENSG00000271736" 0 0 0 0 0 0 1 0 0 0 0 0 0 0 0 0 1 0 0 1 0 0 0 0 1 0 0 0 0 0 0 0
"ENSG00000286073" 0 0 0 0 0 0 0 0 0 0 0 0 0 0 0 0 0 0 0 1 0 0 1 0 0 0 0 1 0 0 0 0
"ENSG00000286151" 2 0 0 1 6 2 1 2 0 0 1 1 2 1 0 1 1 0 4 5 0 0 4 0 1 2 4 0 4 0 1 0
"ENSG00000286005" 0 0 0 0 0 0 0 0 0 0 0 0 0 0 0 0 0 0 0 0 0 0 0 0 0 0 0 0 0 0 0 0
"ENSG00000143297" 0 0 2 0 0 0 0 1 2 1 0 0 0 0 0 0 0 0 0 1 0 0 0 0 2 0 3 0 0 0 0 0
"ENSG00000163518" 0 0 0 0 0 0 0 1 1 0 0 1 0 0 0 0 0 0 0 0 0 0 0 0 1 0 0 0 0 0 0 0
"ENSG00000236731" 0 0 0 0 0 0 0 0 0 0 0 0 0 0 0 0 0 0 0 0 0 0 0 0 0 0 0 0 0 0 0 0
"ENSG00000233712" 0 0 0 0 0 0 0 0 0 0 0 0 0 0 0 0 0 0 0 0 0 0 0 0 0 0 0 0 0 0 0 0
"ENSG00000160856" 0 0 0 0 0 0 0 0 0 0 0 0 0 0 1 1 0 1 0 1 0 1 0 1 0 0 0 0 3 0 1 1
"ENSG00000227217" 0 0 0 0 0 0 0 0 0 0 0 2 0 0 0 0 0 0 0 0 0 0 0 0 0 0 1 0 0 0 0 0
"ENSG00000231700" 72 62 31 52 89 38 39 71 80 53 19 0 62 32 17 50 50 84 59 67 2 54 88 34 46 43 60 23 39 55 56 38
"ENSG00000232366" 0 1 0 0 0 0 0 0 0 0 0 0 0 0 0 0 0 0 0 0 0 0 0 0 0 0 0 0 0 0 0 0
"ENSG00000132704" 1 0 0 0 0 0 0 0 0 0 0 1 0 1 0 0 0 0 0 0 0 0 0 1 1 0 2 0 0 0 0 0
"ENSG00000163534" 0 0 0 0 0 0 0 0 0 0 0 0 0 0 0 0 0 0 0 1 0 0 0 0 0 0 0 0 0 0 0 0
"ENSG00000073754" 1 0 0 0 0 0 0 0 0 0 0 1 0 0 0 0 0 0 0 0 0 0 1 0 0 0 1 0 0 0 0 1
"ENSG00000227425" 3 0 0 0 0 0 0 0 0 0 0 0 0 0 1 0 1 0 0 0 0 2 1 0 0 1 0 0 1 2 0 7
"ENSG00000236957" 2 0 0 0 0 0 0 0 0 0 0 0 2 0 0 0 0 0 0 0 0 0 0 0 0 0 0 0 0 0 1 0
"ENSG00000183853" 20879 13183 9203 21096 21466 22019 13803 26002 22536 14149 7053 2430 15492 12531 5504 21204 26132 20226 16765 28882 546 21299 22056 16689 18614 9622 11979 6389 8074 16900 21234 6134
"ENSG00000226520" 2 4 4 1 5 6 6 7 4 3 2 5 4 8 0 3 5 5 5 8 0 4 6 3 17 3 9 1 4 3 6 2
"ENSG00000231666" 112 54 164 96 95 132 63 109 94 64 59 85 79 50 38 72 117 55 85 80 1 109 70 58 57 44 70 27 38 74 70 98
"ENSG00000227295" 472 328 321 398 591 442 400 595 638 383 208 27 546 345 208 552 587 427 410 442 17 435 563 421 487 331 425 135 324 506 689 151
"ENSG00000158473" 337 226 370 516 397 434 342 441 352 275 218 325 287 268 169 336 289 212 247 508 4 343 308 196 222 124 194 135 146 210 308 191
"ENSG00000229914" 4 1 2 0 2 0 5 1 0 0 0 2 6 0 0 1 2 0 0 2 0 1 1 4 1 2 1 0 0 1 0 19
"ENSG00000176320" 0 0 0 0 1 0 0 0 1 0 0 1 2 0 0 0 2 0 0 0 0 0 0 0 0 1 0 0 0 0 0 0
"ENSG00000158477" 0 0 0 1 0 0 0 0 0 0 0 0 0 1 0 2 0 0 1 1 0 0 0 0 1 0 1 0 0 0 0 0
"ENSG00000230942" 0 0 0 0 0 0 0 0 0 0 0 0 0 0 0 0 0 0 1 0 0 0 0 0 0 0 0 0 0 0 0 0
"ENSG00000158481" 1 1 0 0 0 0 0 0 0 0 0 0 0 0 0 1 0 0 0 0 0 0 0 0 2 0 0 0 0 0 0 0
"ENSG00000158485" 0 0 0 1 0 0 0 0 0 0 0 0 0 0 0 0 0 0 0 0 0 0 0 0 0 0 0 0 0 0 0 0
"ENSG00000158488" 0 0 0 0 0 0 0 2 0 0 0 0 0 0 0 0 0 0 0 0 0 0 1 0 0 0 0 0 0 0 0 0
"ENSG00000186306" 0 0 0 0 0 0 0 0 0 0 0 0 0 0 0 0 0 0 0 0 0 0 0 0 0 0 0 0 0 0 0 0
"ENSG00000180708" 0 0 0 0 0 0 0 0 1 0 0 0 0 0 0 0 0 0 0 0 0 0 0 0 0 0 0 0 0 0 0 0
"ENSG00000203758" 0 1 0 0 0 0 0 0 0 0 0 0 0 1 0 0 0 0 0 0 0 0 0 0 0 0 0 0 0 0 0 0
"ENSG00000236257" 137 56 142 183 66 146 73 84 113 78 66 5 73 52 67 74 149 72 107 89 3 137 78 113 86 117 67 54 31 115 103 50
"ENSG00000173285" 0 0 0 0 1 0 1 0 0 0 0 0 0 0 0 0 0 0 0 0 0 0 0 0 0 0 0 0 0 0 0 0
"ENSG00000198965" 0 0 0 0 0 0 0 0 0 0 0 0 0 0 0 0 0 0 0 0 0 0 0 0 0 0 0 0 0 0 0 0
"ENSG00000236656" 0 0 0 0 0 0 0 0 0 0 0 0 0 0 0 0 0 0 0 0 0 0 0 0 1 0 0 0 0 0 0 0
"ENSG00000198703" 0 0 0 0 0 0 0 4 0 0 0 0 0 0 0 0 0 0 0 0 0 0 0 0 0 0 0 0 0 0 0 1
"ENSG00000227445" 0 0 0 0 0 0 0 0 0 0 0 0 0 0 0 1 0 0 0 0 0 0 0 0 0 0 0 0 0 0 0 0
"ENSG00000231434" 212 80 110 244 136 130 62 129 106 100 47 13 90 48 250 80 272 77 184 57 7 262 82 311 67 214 57 183 38 289 94 111
"ENSG00000197532" 0 0 0 0 0 0 1 1 0 0 0 0 0 0 0 0 0 0 0 0 0 0 0 0 0 0 0 0 0 0 0 0
"ENSG00000186440" 0 0 0 0 0 0 0 0 0 0 0 0 0 0 0 0 0 0 0 0 0 0 0 0 0 0 0 0 0 0 0 0
"ENSG00000279111" 0 0 0 0 0 0 0 0 0 0 0 0 0 0 0 0 0 0 0 0 0 0 0 0 0 0 0 0 0 0 0 0
"ENSG00000198967" 0 0 0 0 0 0 0 2 1 0 0 0 0 0 0 0 0 0 0 0 0 0 0 0 0 0 1 0 1 0 0 0
"ENSG00000163554" 0 26 0 0 3 0 1 6 0 12 0 1 0 0 0 1 0 34 0 0 0 0 0 1 1 9 2 0 0 0 0 0
"ENSG00000231237" 0 0 0 0 0 0 0 0 0 0 0 0 0 0 0 0 0 0 0 0 0 0 0 0 0 0 0 0 0 0 0 0
"ENSG00000196171" 0 0 0 0 0 0 0 2 0 0 0 2 0 0 0 0 0 0 0 0 0 0 0 0 0 0 0 0 0 0 0 0
"ENSG00000203757" 1 7 2 2 3 2 1 4 3 4 2 0 2 1 1 3 2 1 2 1 0 2 1 1 3 2 1 0 2 0 1 2
"ENSG00000180437" 0 0 0 0 0 0 0 0 0 0 0 0 0 0 0 0 0 0 0 0 0 0 0 0 0 0 1 0 0 0 0 0
"ENSG00000226949" 0 0 0 0 0 0 1 0 0 0 0 0 0 0 0 0 0 0 0 0 0 0 0 0 0 0 0 0 0 0 0 0
"ENSG00000197403" 0 0 0 0 0 0 0 0 0 0 0 0 0 0 0 0 0 0 0 0 0 0 0 0 0 0 0 0 0 0 0 0
"ENSG00000180433" 0 0 0 0 0 0 0 0 0 0 0 0 0 0 0 0 0 0 0 0 0 0 0 0 0 0 0 0 0 0 0 0
"ENSG00000188340" 0 0 0 0 0 0 0 0 0 0 0 0 0 0 0 2 0 0 0 0 0 0 0 0 1 0 0 0 0 0 0 0
"ENSG00000229724" 0 0 0 0 0 0 0 0 0 0 0 0 0 0 0 0 0 0 0 0 0 0 0 0 0 0 0 0 0 0 0 0
"ENSG00000180409" 0 0 0 0 0 0 0 0 0 0 0 0 0 0 0 0 0 0 0 0 0 0 0 0 0 0 0 0 0 0 0 0
"ENSG00000163563" 0 0 0 0 0 0 1 2 1 0 0 0 0 0 0 0 0 0 0 0 0 0 0 0 0 0 0 0 0 0 1 0
"ENSG00000229849" 0 0 0 0 0 0 0 0 0 0 0 0 0 0 0 0 0 0 0 1 0 0 0 0 0 0 0 1 0 0 0 1
"ENSG00000163564" 1 1 2 0 0 1 1 4 0 0 1 0 0 1 0 2 2 3 0 5 0 2 0 1 1 0 0 0 0 3 1 0
[truncated: 6,023,176 more chars]
